# Supplementary material for: Differential Proteomics Based on TMT and PRM Reveal the Resistance Response of Bambusa pervariabilis × Dendrocalamopisis grandis Induced by AP-Toxin
Source: Metabolites. 2019 Aug 10;9(8):166. doi: 10.3390/metabo9080166 (PMC6724075; doi:10.3390/metabo9080166)
Supplement: Supplementary file 1 [file metabolites-09-00166-s001.zip]

Archive with 8 entries (7 files):
- Supplementary files/
- Supplementary files/Figure S1.pdf
- Supplementary files/Table S1.xls
- Supplementary files/Table S2.xls
- Supplementary files/Table S3.xls
- Supplementary files/Table S4.xls
- Supplementary files/Table S5.xls
- Supplementary files/Table S6.xls
