# Supplementary material for: Differential Proteomics Based on TMT and PRM Reveal the Resistance Response of Bambusa pervariabilis × Dendrocalamopisis grandis Induced by AP-Toxin
Source: Metabolites. 2019 Aug 10;9(8):166. doi: 10.3390/metabo9080166 (PMC6724075; doi:10.3390/metabo9080166)
Supplement: Supplementary file 1 [file metabolites-09-00166-s001.zip › Supplementary files/Table S1.xls]

## Sheet: Table S1 GO
Table S1 Gene Ontology (GO) functional analysis of proteins of B. pervariabilis × D. grandis
maxLevel	levels	GO_Name	GO_ID	Pvalue	Pvalue_adjusted	PAS_Value	PAS_zscore	max_zscore	min_zscore	Genes	Count	Pop_Hit	List_Total	Background_Genes	URL	PATHS
3	3	single-organism metabolic process	GO:0044710	7.26e-13	1.41e-09	18.24	8.72	10.6989	-12.8783	SBE1|1.42135174837;RPL9|1.4001817249;PH01000024G2570|1.66058500744;PH01001450G0180|1.54688089428;PH01000123G1100|1.61587750274;UXS6|1.7483622749;TUBA2|1.75718522474;PH01000159G0130|3.26900185276;PER1|1.53027072914;P29305|1.42727466699;NIR|1.9767908464;PER2|1.47609637189;CAP10A|1.47069874188;CCOAOMT2|1.41193722302;PH01000713G0340|1.63007658344;UGT83A1|1.44275751714;STP-1|2.09988664825;PH01000724G0…	80	5312	132	17418	http://www.ebi.ac.uk/QuickGO/GTerm?id=GO:0044710	[]
5	5	response to metal ion	GO:0010038	1.32e-10	1.08e-07	4.91	2.24	10.6989	-12.8783	PH01000040G1380|1.40337858025;TUBB3|2.55669542402;PH01000159G0130|3.26900185276;P29305|1.42727466699;CCOAOMT2|1.41193722302;PH01000860G0570|1.5408439185;P29308|1.75454243305;PH01001724G0160|1.57186219411;PH01001010G0410|1.44315277845;PH01001064G0040|1.44131190796;PH01001102G0130|1.39649690201;P80826|1.77780598938;Q40089|1.57833273494;PH01003206G0110|1.78244423409;P80089|0.685877831141;P0C549|0.61…	22	545	132	17418	http://www.ebi.ac.uk/QuickGO/GTerm?id=GO:0010038	[]
6	6	response to cadmium ion	GO:0046686	1.66e-10	1.08e-07	4.5	2.04	10.6989	-12.8783	PH01000040G1380|1.40337858025;TUBB3|2.55669542402;PH01000159G0130|3.26900185276;P29305|1.42727466699;CCOAOMT2|1.41193722302;PH01000860G0570|1.5408439185;P29308|1.75454243305;PH01001724G0160|1.57186219411;PH01001010G0410|1.44315277845;PH01001102G0130|1.39649690201;P80826|1.77780598938;Q40089|1.57833273494;PH01003206G0110|1.78244423409;P80089|0.685877831141;P0C549|0.612852971107;Q43495|0.4288079895…	20	447	132	17418	http://www.ebi.ac.uk/QuickGO/GTerm?id=GO:0046686	[]
4	4	carbohydrate metabolic process	GO:0005975	6.97e-10	3.39e-07	8.78	4.12	10.6989	-12.8783	SBE1|1.42135174837;UXS6|1.7483622749;TUBA2|1.75718522474;PH01000159G0130|3.26900185276;P29305|1.42727466699;SBEI|2.30380246498;PH01000713G0340|1.63007658344;UGT83A1|1.44275751714;STP-1|2.09988664825;PH01000724G0300|1.51393949613;UVR8|1.63488143117;P29308|1.75454243305;PH01001724G0160|1.57186219411;PH01001102G0130|1.39649690201;P80826|1.77780598938;PH01002295G0170|1.4544014898;PH01002370G0100|1.43…	38	1714	132	17418	http://www.ebi.ac.uk/QuickGO/GTerm?id=GO:0005975	[]
3	3	response to abiotic stimulus	GO:0009628	9.69e-10	3.57e-07	-10	-5.01	10.6989	-12.8783	PH01000040G1380|1.40337858025;PH01000123G1100|1.61587750274;PH01000133G0340|2.00829692295;PH01000159G0130|3.26900185276;P29305|1.42727466699;CAP10A|1.47069874188;STP-1|2.09988664825;UVR8|1.63488143117;PH01000860G0570|1.5408439185;P29308|1.75454243305;PH01001724G0160|1.57186219411;PH01001102G0130|1.39649690201;At3g52300|1.43815102329;PH01001303G0370|1.60285087619;P80826|1.77780598938;P21616|2.2850…	42	2069	132	17418	http://www.ebi.ac.uk/QuickGO/GTerm?id=GO:0009628	[]
4	4	generation of precursor metabolites and energy	GO:0006091	1.25e-09	3.57e-07	-5.09	-2.62	10.6989	-12.8783	SBE1|1.42135174837;PH01000123G1100|1.61587750274;P29305|1.42727466699;NIR|1.9767908464;CAP10A|1.47069874188;PH01000724G0300|1.51393949613;P29308|1.75454243305;PH01001724G0160|1.57186219411;P80826|1.77780598938;PH01002662G0130|2.1572375417;Q40089|1.57833273494;P80089|0.685877831141;PH01000157G0430|0.667300174673;CSY2|0.66012207787;P0C549|0.612852971107;Q43495|0.428807989585;LHCB5|0.656243275195;PH…	24	734	132	17418	http://www.ebi.ac.uk/QuickGO/GTerm?id=GO:0006091	[]
4	4	response to osmotic stress	GO:0006970	1.28e-09	3.57e-07	5.28	2.42	10.6989	-12.8783	PH01000040G1380|1.40337858025;PH01000133G0340|2.00829692295;PH01000159G0130|3.26900185276;P29305|1.42727466699;CAP10A|1.47069874188;PH01000860G0570|1.5408439185;P29308|1.75454243305;PH01001724G0160|1.57186219411;PH01001102G0130|1.39649690201;At3g52300|1.43815102329;P80826|1.77780598938;P21616|2.28507997944;Q40089|1.57833273494;PH01000041G1710|0.377891575307;P80089|0.685877831141;SAMS1|0.678497962…	22	615	132	17418	http://www.ebi.ac.uk/QuickGO/GTerm?id=GO:0006970	[]
8	7,8	starch metabolic process	GO:0005982	3.11e-09	7.57e-07	2.95	1.29	10.6989	-12.8783	SBE1|1.42135174837;STP-1|2.09988664825;PH01000724G0300|1.51393949613;P80826|1.77780598938;PH01002295G0170|1.4544014898;PH01002662G0130|2.1572375417;Q40089|1.57833273494;PH01083007G0010|1.41067867377;PH01000011G2670|0.564068302158;PPD4|0.586756017386;BMY1|0.613020699457;CAL1|0.559913729682;PH01002248G0250|0.550335965985	13	196	132	17418	http://www.ebi.ac.uk/QuickGO/GTerm?id=GO:0005982	[]
4	4	photosynthesis	GO:0015979	4.23e-09	9.15e-07	-3.62	-1.91	10.6989	-12.8783	PH01000123G1100|1.61587750274;P29305|1.42727466699;CAP10A|1.47069874188;P29308|1.75454243305;P80826|1.77780598938;Q40089|1.57833273494;PH01000011G2670|0.564068302158;CP12-2|0.447391421946;PPD4|0.586756017386;LHCB5|0.656243275195;PH01001918G0090|0.63989572411;PH01002248G0250|0.550335965985;PH01003155G0210|0.629225095113;PH01003356G0050|0.592762396338;CYP38|0.679930997719;PSAN|0.677980967923;O24473…	17	379	132	17418	http://www.ebi.ac.uk/QuickGO/GTerm?id=GO:0015979	[]
4	4	response to inorganic substance	GO:0010035	1.05e-08	2.04e-06	6.11	2.82	10.6989	-12.8783	PH01000040G1380|1.40337858025;TUBB3|2.55669542402;PH01000159G0130|3.26900185276;P29305|1.42727466699;NIR|1.9767908464;CCOAOMT2|1.41193722302;STP-1|2.09988664825;PH01000860G0570|1.5408439185;P29308|1.75454243305;PH01001724G0160|1.57186219411;PH01001010G0410|1.44315277845;PH01001064G0040|1.44131190796;PH01001102G0130|1.39649690201;P80826|1.77780598938;P21616|2.28507997944;Q40089|1.57833273494;PH010…	26	954	132	17418	http://www.ebi.ac.uk/QuickGO/GTerm?id=GO:0010035	[]
4	4	small molecule metabolic process	GO:0044281	1.83e-08	3.25e-06	10.13	4.78	10.6989	-12.8783	RPL9|1.4001817249;PH01001450G0180|1.54688089428;PH01000123G1100|1.61587750274;UXS6|1.7483622749;TUBA2|1.75718522474;P29305|1.42727466699;NIR|1.9767908464;CAP10A|1.47069874188;CCOAOMT2|1.41193722302;UGT83A1|1.44275751714;UVR8|1.63488143117;P29308|1.75454243305;PH01001724G0160|1.57186219411;At3g52300|1.43815102329;P80826|1.77780598938;PH01002295G0170|1.4544014898;PAL1|2.77946544007;AIR12|2.44305519…	46	2653	132	17418	http://www.ebi.ac.uk/QuickGO/GTerm?id=GO:0044281	[]
9	7,8,9	starch biosynthetic process	GO:0019252	2.66e-08	4.01e-06	2.49	1.06	10.6989	-12.8783	SBE1|1.42135174837;STP-1|2.09988664825;PH01000724G0300|1.51393949613;P80826|1.77780598938;PH01002295G0170|1.4544014898;PH01002662G0130|2.1572375417;Q40089|1.57833273494;PH01083007G0010|1.41067867377;PH01000011G2670|0.564068302158;PPD4|0.586756017386;PH01002248G0250|0.550335965985	11	155	132	17418	http://www.ebi.ac.uk/QuickGO/GTerm?id=GO:0019252	[]
3	3	response to chemical	GO:0042221	2.79e-08	4.01e-06	10.94	5.17	10.6989	-12.8783	PH01000024G2570|1.66058500744;PH01000040G1380|1.40337858025;TUBB3|2.55669542402;PH01000133G0340|2.00829692295;PH01000159G0130|3.26900185276;PER1|1.53027072914;P29305|1.42727466699;NIR|1.9767908464;PER2|1.47609637189;CCOAOMT2|1.41193722302;STP-1|2.09988664825;PH01000860G0570|1.5408439185;P29308|1.75454243305;PH01001724G0160|1.57186219411;PH01001010G0410|1.44315277845;PH01001064G0040|1.44131190796;…	45	2594	132	17418	http://www.ebi.ac.uk/QuickGO/GTerm?id=GO:0042221	[]
4	4	single-organism biosynthetic process	GO:0044711	3.04e-08	4.01e-06	9.82	4.62	10.6989	-12.8783	SBE1|1.42135174837;RPL9|1.4001817249;PH01000024G2570|1.66058500744;PH01000123G1100|1.61587750274;TUBA2|1.75718522474;P29305|1.42727466699;NIR|1.9767908464;CAP10A|1.47069874188;CCOAOMT2|1.41193722302;STP-1|2.09988664825;PH01000724G0300|1.51393949613;UVR8|1.63488143117;P29308|1.75454243305;PH01001724G0160|1.57186219411;At3g52300|1.43815102329;PH01001303G0370|1.60285087619;P80826|1.77780598938;PH010…	44	2507	132	17418	http://www.ebi.ac.uk/QuickGO/GTerm?id=GO:0044711	[]
5	5	response to salt stress	GO:0009651	3.48e-08	4.01e-06	2.25	0.95	10.6989	-12.8783	PH01000040G1380|1.40337858025;P29305|1.42727466699;CAP10A|1.47069874188;PH01000860G0570|1.5408439185;P29308|1.75454243305;PH01001724G0160|1.57186219411;At3g52300|1.43815102329;P80826|1.77780598938;P21616|2.28507997944;Q40089|1.57833273494;PH01000041G1710|0.377891575307;P80089|0.685877831141;SAMS1|0.678497962139;TSB2|0.519748332067;P0C549|0.612852971107;Zlp|0.397712720731;PH01001498G0080|0.5976459…	19	551	132	17418	http://www.ebi.ac.uk/QuickGO/GTerm?id=GO:0009651	[]
7	5,7	defense response to bacterium	GO:0042742	3.48e-08	4.01e-06	-1.48	-0.87	10.6989	-12.8783	PH01000123G1100|1.61587750274;P29305|1.42727466699;STP-1|2.09988664825;P80826|1.77780598938;PH01002295G0170|1.4544014898;Q40089|1.57833273494;At1g74360|1.53845306894;PH01000121G1130|0.61766824127;PH01000157G0430|0.667300174673;Zlp|0.397712720731;PH01001498G0080|0.597645994911;PH01001918G0090|0.63989572411;CYP38|0.679930997719;TL1|0.614646344779;PAO|0.573000115188	15	333	132	17418	http://www.ebi.ac.uk/QuickGO/GTerm?id=GO:0042742	[]
6	4,6	response to bacterium	GO:0009617	3.5e-08	4.01e-06	-3.73	-1.96	10.6989	-12.8783	PH01000123G1100|1.61587750274;P29305|1.42727466699;STP-1|2.09988664825;P80826|1.77780598938;PH01002295G0170|1.4544014898;Q40089|1.57833273494;At1g74360|1.53845306894;PH01000041G1710|0.377891575307;PH01000121G1130|0.61766824127;PH01000157G0430|0.667300174673;Zlp|0.397712720731;PH01001498G0080|0.597645994911;PH01001918G0090|0.63989572411;CYP38|0.679930997719;TL1|0.614646344779;PAO|0.573000115188	16	384	132	17418	http://www.ebi.ac.uk/QuickGO/GTerm?id=GO:0009617	[]
6	6	carboxylic acid metabolic process	GO:0019752	5.24e-08	5.67e-06	-7.83	-3.96	10.6989	-12.8783	RPL9|1.4001817249;PH01001450G0180|1.54688089428;PH01000123G1100|1.61587750274;P29305|1.42727466699;NIR|1.9767908464;CAP10A|1.47069874188;CCOAOMT2|1.41193722302;UGT83A1|1.44275751714;UVR8|1.63488143117;P29308|1.75454243305;PH01001724G0160|1.57186219411;P80826|1.77780598938;PAL1|2.77946544007;PNC1|1.57371622298;Q40089|1.57833273494;PH01003309G0170|2.23700147949;PH01000011G2670|0.564068302158;PH0100…	35	1745	132	17418	http://www.ebi.ac.uk/QuickGO/GTerm?id=GO:0019752	[]
5	5	alpha-amino acid metabolic process	GO:1901605	5.82e-08	5.97e-06	4.2	1.89	10.6989	-12.8783	PH01000123G1100|1.61587750274;P29305|1.42727466699;NIR|1.9767908464;CAP10A|1.47069874188;CCOAOMT2|1.41193722302;P29308|1.75454243305;PH01001724G0160|1.57186219411;P80826|1.77780598938;PAL1|2.77946544007;PH01003309G0170|2.23700147949;PH01000025G2190|0.648038803007;SAMS1|0.678497962139;TSB2|0.519748332067;ASA1|0.673253347556;LHCB5|0.656243275195;PH01005469G0070|0.545767916742;PSAN|0.677980967923;VI…	18	510	132	17418	http://www.ebi.ac.uk/QuickGO/GTerm?id=GO:1901605	[]
3	3	response to external stimulus	GO:0009605	1.05e-07	9.84e-06	-6.25	-3.19	10.6989	-12.8783	PH01000024G2570|1.66058500744;PH01000123G1100|1.61587750274;P29305|1.42727466699;STP-1|2.09988664825;UVR8|1.63488143117;PECS-2.1|1.51745499673;PH01001724G0160|1.57186219411;PH01001064G0040|1.44131190796;P80826|1.77780598938;PH01002295G0170|1.4544014898;Q40089|1.57833273494;At1g74360|1.53845306894;PH01000041G1710|0.377891575307;CAM3|0.610011288272;PH01000121G1130|0.61766824127;PH01000157G0430|0.66…	27	1145	132	17418	http://www.ebi.ac.uk/QuickGO/GTerm?id=GO:0009605	[]
3	3	response to biotic stimulus	GO:0009607	1.14e-07	9.84e-06	-5.56	-2.85	10.6989	-12.8783	PH01000123G1100|1.61587750274;P29305|1.42727466699;STP-1|2.09988664825;PECS-2.1|1.51745499673;PH01001064G0040|1.44131190796;P80826|1.77780598938;PH01002295G0170|1.4544014898;Q40089|1.57833273494;At1g74360|1.53845306894;PH01000041G1710|0.377891575307;PH01000121G1130|0.61766824127;PH01000157G0430|0.667300174673;BMY1|0.613020699457;Q43495|0.428807989585;UGT73D1|0.68505794679;Zlp|0.397712720731;PH010…	23	858	132	17418	http://www.ebi.ac.uk/QuickGO/GTerm?id=GO:0009607	[]
5	5	oxoacid metabolic process	GO:0043436	1.15e-07	9.84e-06	-7.83	-3.96	10.6989	-12.8783	RPL9|1.4001817249;PH01001450G0180|1.54688089428;PH01000123G1100|1.61587750274;P29305|1.42727466699;NIR|1.9767908464;CAP10A|1.47069874188;CCOAOMT2|1.41193722302;UGT83A1|1.44275751714;UVR8|1.63488143117;P29308|1.75454243305;PH01001724G0160|1.57186219411;P80826|1.77780598938;PAL1|2.77946544007;PNC1|1.57371622298;Q40089|1.57833273494;PH01003309G0170|2.23700147949;PH01000011G2670|0.564068302158;PH0100…	35	1801	132	17418	http://www.ebi.ac.uk/QuickGO/GTerm?id=GO:0043436	[]
4	4	organic acid metabolic process	GO:0006082	1.16e-07	9.84e-06	-7.83	-3.96	10.6989	-12.8783	RPL9|1.4001817249;PH01001450G0180|1.54688089428;PH01000123G1100|1.61587750274;P29305|1.42727466699;NIR|1.9767908464;CAP10A|1.47069874188;CCOAOMT2|1.41193722302;UGT83A1|1.44275751714;UVR8|1.63488143117;P29308|1.75454243305;PH01001724G0160|1.57186219411;P80826|1.77780598938;PAL1|2.77946544007;PNC1|1.57371622298;Q40089|1.57833273494;PH01003309G0170|2.23700147949;PH01000011G2670|0.564068302158;PH0100…	35	1802	132	17418	http://www.ebi.ac.uk/QuickGO/GTerm?id=GO:0006082	[]
5	4,5	cellular carbohydrate metabolic process	GO:0044262	1.52e-07	1.24e-05	4.7	2.13	10.6989	-12.8783	SBE1|1.42135174837;PH01000159G0130|3.26900185276;P29305|1.42727466699;PH01000713G0340|1.63007658344;STP-1|2.09988664825;PH01000724G0300|1.51393949613;PH01001102G0130|1.39649690201;P80826|1.77780598938;PH01002295G0170|1.4544014898;PH01002662G0130|2.1572375417;Q40089|1.57833273494;PH01004709G0070|1.39850555183;PH01083007G0010|1.41067867377;PH01000011G2670|0.564068302158;CSY2|0.66012207787;PPD4|0.58…	21	735	132	17418	http://www.ebi.ac.uk/QuickGO/GTerm?id=GO:0044262	[]
4	4	response to external biotic stimulus	GO:0043207	2.39e-07	1.79e-05	-5.15	-2.65	10.6989	-12.8783	PH01000123G1100|1.61587750274;P29305|1.42727466699;STP-1|2.09988664825;PECS-2.1|1.51745499673;PH01001064G0040|1.44131190796;P80826|1.77780598938;PH01002295G0170|1.4544014898;Q40089|1.57833273494;At1g74360|1.53845306894;PH01000041G1710|0.377891575307;PH01000121G1130|0.61766824127;PH01000157G0430|0.667300174673;BMY1|0.613020699457;Q43495|0.428807989585;UGT73D1|0.68505794679;Zlp|0.397712720731;PH010…	22	824	132	17418	http://www.ebi.ac.uk/QuickGO/GTerm?id=GO:0043207	[]
5	3,5	response to other organism	GO:0051707	2.39e-07	1.79e-05	-5.15	-2.65	10.6989	-12.8783	PH01000123G1100|1.61587750274;P29305|1.42727466699;STP-1|2.09988664825;PECS-2.1|1.51745499673;PH01001064G0040|1.44131190796;P80826|1.77780598938;PH01002295G0170|1.4544014898;Q40089|1.57833273494;At1g74360|1.53845306894;PH01000041G1710|0.377891575307;PH01000121G1130|0.61766824127;PH01000157G0430|0.667300174673;BMY1|0.613020699457;Q43495|0.428807989585;UGT73D1|0.68505794679;Zlp|0.397712720731;PH010…	22	824	132	17418	http://www.ebi.ac.uk/QuickGO/GTerm?id=GO:0051707	[]
5	5	hydrogen peroxide catabolic process	GO:0042744	2.59e-07	1.87e-05	1.86	0.76	10.6989	-12.8783	PER1|1.53027072914;P29305|1.42727466699;PER2|1.47609637189;P80826|1.77780598938;PNC1|1.57371622298;PH01001918G0090|0.63989572411;PER70|0.310747406938;Sb03g046810|0.621542997965	8	85	132	17418	http://www.ebi.ac.uk/QuickGO/GTerm?id=GO:0042744	[]
3	3	catabolic process	GO:0009056	3.37e-07	2.34e-05	-7.78	-3.93	10.6989	-12.8783	TUBA2|1.75718522474;PER1|1.53027072914;P29305|1.42727466699;PER2|1.47609637189;CCOAOMT2|1.41193722302;UVR8|1.63488143117;P29308|1.75454243305;PH01001724G0160|1.57186219411;At3g52300|1.43815102329;P80826|1.77780598938;PAL1|2.77946544007;AIR12|2.44305519008;PNC1|1.57371622298;Q40089|1.57833273494;PH01003309G0170|2.23700147949;PH01000025G2190|0.648038803007;P80089|0.685877831141;PH01000121G1130|0.61…	33	1708	132	17418	http://www.ebi.ac.uk/QuickGO/GTerm?id=GO:0009056	[]
5	5	sulfur compound biosynthetic process	GO:0044272	3.92e-07	2.55e-05	2.92	1.27	10.6989	-12.8783	PH01000123G1100|1.61587750274;NIR|1.9767908464;CAP10A|1.47069874188;CCOAOMT2|1.41193722302;P29308|1.75454243305;PH01001724G0160|1.57186219411;P80826|1.77780598938;PH01002295G0170|1.4544014898;SAMS1|0.678497962139;P0C549|0.612852971107;LHCB5|0.656243275195;PH01001918G0090|0.63989572411;PSAN|0.677980967923;VIT_19s0014g02480|0.485496009424	14	347	132	17418	http://www.ebi.ac.uk/QuickGO/GTerm?id=GO:0044272	[]
4	4	sulfur compound metabolic process	GO:0006790	3.93e-07	2.55e-05	-3.79	-1.99	10.6989	-12.8783	PH01000123G1100|1.61587750274;NIR|1.9767908464;CAP10A|1.47069874188;CCOAOMT2|1.41193722302;P29308|1.75454243305;PH01001724G0160|1.57186219411;P80826|1.77780598938;PH01002295G0170|1.4544014898;PH01000157G0430|0.667300174673;SAMS1|0.678497962139;PPD4|0.586756017386;P0C549|0.612852971107;LHCB5|0.656243275195;PH01001918G0090|0.63989572411;CAL1|0.559913729682;PSAN|0.677980967923;VIT_19s0014g02480|0.48…	18	580	132	17418	http://www.ebi.ac.uk/QuickGO/GTerm?id=GO:0006790	[]
4	4	response to oxidative stress	GO:0006979	4.82e-07	2.97e-05	3.53	1.57	10.6989	-12.8783	PH01000040G1380|1.40337858025;PER1|1.53027072914;P29305|1.42727466699;PER2|1.47609637189;PH01000761G0570|1.59090857396;PH01000860G0570|1.5408439185;PH01001064G0040|1.44131190796;P80826|1.77780598938;PNC1|1.57371622298;Q40089|1.57833273494;TSB2|0.519748332067;PH01000898G0600|0.348480876998;PH01001498G0080|0.597645994911;PER70|0.310747406938;Sb03g046810|0.621542997965	15	408	132	17418	http://www.ebi.ac.uk/QuickGO/GTerm?id=GO:0006979	[]
8	7,8	cysteine biosynthetic process	GO:0019344	4.88e-07	2.97e-05	1.86	0.76	10.6989	-12.8783	PH01000123G1100|1.61587750274;NIR|1.9767908464;CAP10A|1.47069874188;CCOAOMT2|1.41193722302;P29308|1.75454243305;PH01001724G0160|1.57186219411;P80826|1.77780598938;LHCB5|0.656243275195;PSAN|0.677980967923	9	126	132	17418	http://www.ebi.ac.uk/QuickGO/GTerm?id=GO:0019344	[]
5	5	hydrogen peroxide metabolic process	GO:0042743	7.11e-07	3.97e-05	2.22	0.93	10.6989	-12.8783	PER1|1.53027072914;P29305|1.42727466699;PER2|1.47609637189;P80826|1.77780598938;PNC1|1.57371622298;At1g74360|1.53845306894;PH01001918G0090|0.63989572411;PER70|0.310747406938;CYP38|0.679930997719;Sb03g046810|0.621542997965	10	171	132	17418	http://www.ebi.ac.uk/QuickGO/GTerm?id=GO:0042743	[]
4	4	single-organism carbohydrate metabolic process	GO:0044723	7.27e-07	3.97e-05	6.18	2.86	10.6989	-12.8783	SBE1|1.42135174837;UXS6|1.7483622749;TUBA2|1.75718522474;PH01000159G0130|3.26900185276;P29305|1.42727466699;UGT83A1|1.44275751714;STP-1|2.09988664825;PH01000724G0300|1.51393949613;UVR8|1.63488143117;PH01001724G0160|1.57186219411;PH01001102G0130|1.39649690201;P80826|1.77780598938;PH01002295G0170|1.4544014898;PH01002662G0130|2.1572375417;AIR12|2.44305519008;PH01002851G0080|1.4228696756;Q40089|1.578…	27	1262	132	17418	http://www.ebi.ac.uk/QuickGO/GTerm?id=GO:0044723	[]
3	3	response to stress	GO:0006950	7.31e-07	3.97e-05	11.54	5.46	10.6989	-12.8783	PH01000040G1380|1.40337858025;PH01000123G1100|1.61587750274;PH01000133G0340|2.00829692295;PH01000159G0130|3.26900185276;PER1|1.53027072914;P29305|1.42727466699;PER2|1.47609637189;CAP10A|1.47069874188;CCOAOMT2|1.41193722302;STP-1|2.09988664825;PH01000761G0570|1.59090857396;UVR8|1.63488143117;PH01000860G0570|1.5408439185;P29308|1.75454243305;PH01001724G0160|1.57186219411;PH01001064G0040|1.441311907…	47	3097	132	17418	http://www.ebi.ac.uk/QuickGO/GTerm?id=GO:0006950	[]
2	2	response to stimulus	GO:0050896	7.33e-07	3.97e-05	-16.44	-8.14	10.6989	-12.8783	PH01000024G2570|1.66058500744;PH01000040G1380|1.40337858025;PH01000123G1100|1.61587750274;TUBB3|2.55669542402;PH01000133G0340|2.00829692295;PH01000159G0130|3.26900185276;PER1|1.53027072914;P29305|1.42727466699;NIR|1.9767908464;PER2|1.47609637189;CAP10A|1.47069874188;CCOAOMT2|1.41193722302;STP-1|2.09988664825;PH01000761G0570|1.59090857396;UVR8|1.63488143117;PH01000860G0570|1.5408439185;PECS-2.1|1.…	68	5409	132	17418	http://www.ebi.ac.uk/QuickGO/GTerm?id=GO:0050896	[]
7	6,7	cysteine metabolic process	GO:0006534	7.72e-07	4.01e-05	1.86	0.76	10.6989	-12.8783	PH01000123G1100|1.61587750274;NIR|1.9767908464;CAP10A|1.47069874188;CCOAOMT2|1.41193722302;P29308|1.75454243305;PH01001724G0160|1.57186219411;P80826|1.77780598938;LHCB5|0.656243275195;PSAN|0.677980967923	9	133	132	17418	http://www.ebi.ac.uk/QuickGO/GTerm?id=GO:0006534	[]
5	5	response to light stimulus	GO:0009416	7.82e-07	4.01e-05	-4.63	-2.4	10.6989	-12.8783	P29305|1.42727466699;CAP10A|1.47069874188;UVR8|1.63488143117;P29308|1.75454243305;PH01001724G0160|1.57186219411;PH01001303G0370|1.60285087619;P80826|1.77780598938;PH01002295G0170|1.4544014898;Q40089|1.57833273494;PH01000011G2670|0.564068302158;CAM3|0.610011288272;CP12-2|0.447391421946;UGT73D1|0.68505794679;LHCB5|0.656243275195;PH01001498G0080|0.597645994911;CYP72A15|0.463336333007;CAL1|0.55991372…	21	812	132	17418	http://www.ebi.ac.uk/QuickGO/GTerm?id=GO:0009416	[]
4	4	cellular amino acid metabolic process	GO:0006520	9.41e-07	4.66e-05	4.6	2.09	10.6989	-12.8783	PH01001450G0180|1.54688089428;PH01000123G1100|1.61587750274;P29305|1.42727466699;NIR|1.9767908464;CAP10A|1.47069874188;CCOAOMT2|1.41193722302;P29308|1.75454243305;PH01001724G0160|1.57186219411;P80826|1.77780598938;PAL1|2.77946544007;PH01003309G0170|2.23700147949;PH01000025G2190|0.648038803007;SAMS1|0.678497962139;TSB2|0.519748332067;P0C549|0.612852971107;ASA1|0.673253347556;LHCB5|0.656243275195;P…	20	751	132	17418	http://www.ebi.ac.uk/QuickGO/GTerm?id=GO:0006520	[]
2	2	multi-organism process	GO:0051704	9.58e-07	4.66e-05	-6.3	-3.21	10.6989	-12.8783	PH01000024G2570|1.66058500744;PH01000123G1100|1.61587750274;P29305|1.42727466699;STP-1|2.09988664825;PECS-2.1|1.51745499673;PH01001064G0040|1.44131190796;P80826|1.77780598938;PH01002295G0170|1.4544014898;Q40089|1.57833273494;At1g74360|1.53845306894;PH01000041G1710|0.377891575307;CAM3|0.610011288272;PH01000121G1130|0.61766824127;PH01000157G0430|0.667300174673;SD25|0.626711624921;PATL3|0.5504714021…	27	1280	132	17418	http://www.ebi.ac.uk/QuickGO/GTerm?id=GO:0051704	[]
5	5	sulfur amino acid metabolic process	GO:0000096	1.15e-06	5.34e-05	2.35	0.99	10.6989	-12.8783	PH01000123G1100|1.61587750274;NIR|1.9767908464;CAP10A|1.47069874188;CCOAOMT2|1.41193722302;P29308|1.75454243305;PH01001724G0160|1.57186219411;P80826|1.77780598938;SAMS1|0.678497962139;LHCB5|0.656243275195;PSAN|0.677980967923;VIT_19s0014g02480|0.485496009424	11	225	132	17418	http://www.ebi.ac.uk/QuickGO/GTerm?id=GO:0000096	[]
5	5	small molecule biosynthetic process	GO:0044283	1.15e-06	5.34e-05	5.33	2.44	10.6989	-12.8783	PH01000123G1100|1.61587750274;TUBA2|1.75718522474;P29305|1.42727466699;NIR|1.9767908464;CAP10A|1.47069874188;CCOAOMT2|1.41193722302;UVR8|1.63488143117;P29308|1.75454243305;PH01001724G0160|1.57186219411;P80826|1.77780598938;PH01002295G0170|1.4544014898;PAL1|2.77946544007;PH01003309G0170|2.23700147949;P80089|0.685877831141;TSB2|0.519748332067;P0C549|0.612852971107;ASA1|0.673253347556;LHCB5|0.656243…	24	1055	132	17418	http://www.ebi.ac.uk/QuickGO/GTerm?id=GO:0044283	[]
6	5,6	hydrogen transport	GO:0006818	1.32e-06	5.79e-05	2.07	0.86	10.6989	-12.8783	P29305|1.42727466699;At3g52300|1.43815102329;P80826|1.77780598938;P21616|2.28507997944;PH01002295G0170|1.4544014898;Q40089|1.57833273494;LHA2|1.64061049839;PMA1|1.51108111073;P0C549|0.612852971107;LHCB5|0.656243275195	10	183	132	17418	http://www.ebi.ac.uk/QuickGO/GTerm?id=GO:0006818	[]
7	6,7	proton transport	GO:0015992	1.32e-06	5.79e-05	2.07	0.86	10.6989	-12.8783	P29305|1.42727466699;At3g52300|1.43815102329;P80826|1.77780598938;P21616|2.28507997944;PH01002295G0170|1.4544014898;Q40089|1.57833273494;LHA2|1.64061049839;PMA1|1.51108111073;P0C549|0.612852971107;LHCB5|0.656243275195	10	183	132	17418	http://www.ebi.ac.uk/QuickGO/GTerm?id=GO:0015992	[]
7	7	serine family amino acid biosynthetic process	GO:0009070	1.34e-06	5.79e-05	1.86	0.76	10.6989	-12.8783	PH01000123G1100|1.61587750274;NIR|1.9767908464;CAP10A|1.47069874188;CCOAOMT2|1.41193722302;P29308|1.75454243305;PH01001724G0160|1.57186219411;P80826|1.77780598938;LHCB5|0.656243275195;PSAN|0.677980967923	9	142	132	17418	http://www.ebi.ac.uk/QuickGO/GTerm?id=GO:0009070	[]
4	4	oxidation-reduction process	GO:0055114	1.83e-06	7.61e-05	-7.53	-3.81	10.6989	-12.8783	SBE1|1.42135174837;PER1|1.53027072914;P29305|1.42727466699;NIR|1.9767908464;PER2|1.47609637189;PH01000724G0300|1.51393949613;PH01000761G0570|1.59090857396;PH01000860G0570|1.5408439185;PH01001064G0040|1.44131190796;P80826|1.77780598938;PH01002662G0130|2.1572375417;PNC1|1.57371622298;Q40089|1.57833273494;PH01000157G0430|0.667300174673;CSY2|0.66012207787;P0C549|0.612852971107;Q43495|0.428807989585;P…	32	1752	132	17418	http://www.ebi.ac.uk/QuickGO/GTerm?id=GO:0055114	[]
6	4,6	response to fungus	GO:0009620	1.84e-06	7.61e-05	-0.95	-0.61	10.6989	-12.8783	P29305|1.42727466699;PH01001064G0040|1.44131190796;P80826|1.77780598938;Q40089|1.57833273494;At1g74360|1.53845306894;PH01000121G1130|0.61766824127;Zlp|0.397712720731;PH01001498G0080|0.597645994911;PH01001918G0090|0.63989572411;CYP38|0.679930997719;PH01100083G0010|0.462486389152	11	236	132	17418	http://www.ebi.ac.uk/QuickGO/GTerm?id=GO:0009620	[]
5	5	Golgi organization	GO:0007030	1.89e-06	7.68e-05	1.42	0.54	10.6989	-12.8783	P29305|1.42727466699;CAP10A|1.47069874188;P29308|1.75454243305;PH01001724G0160|1.57186219411;P80826|1.77780598938;Q40089|1.57833273494;P0C549|0.612852971107	7	77	132	17418	http://www.ebi.ac.uk/QuickGO/GTerm?id=GO:0007030	[]
4	4	cellular catabolic process	GO:0044248	2.06e-06	8.17e-05	-6.37	-3.25	10.6989	-12.8783	TUBA2|1.75718522474;PER1|1.53027072914;P29305|1.42727466699;PER2|1.47609637189;PH01001724G0160|1.57186219411;At3g52300|1.43815102329;P80826|1.77780598938;PAL1|2.77946544007;PNC1|1.57371622298;Q40089|1.57833273494;PH01003309G0170|2.23700147949;PH01000025G2190|0.648038803007;P80089|0.685877831141;PH01000121G1130|0.61766824127;PH01000157G0430|0.667300174673;CSY2|0.66012207787;PH01000332G0050|0.56547…	27	1332	132	17418	http://www.ebi.ac.uk/QuickGO/GTerm?id=GO:0044248	[]
8	8	pyruvate metabolic process	GO:0006090	2.38e-06	9.25e-05	1.24	0.45	10.6989	-12.8783	RPL9|1.4001817249;PH01000123G1100|1.61587750274;P29305|1.42727466699;P29308|1.75454243305;PH01001724G0160|1.57186219411;P80826|1.77780598938;Q40089|1.57833273494;PH01000011G2670|0.564068302158;P80089|0.685877831141;PPD4|0.586756017386;PH01002248G0250|0.550335965985;CYP38|0.679930997719;PH01005665G0070|0.681211454924	13	347	132	17418	http://www.ebi.ac.uk/QuickGO/GTerm?id=GO:0006090	[]
8	6,8	sulfur amino acid biosynthetic process	GO:0000097	2.69e-06	0.000102	2.18	0.91	10.6989	-12.8783	PH01000123G1100|1.61587750274;NIR|1.9767908464;CAP10A|1.47069874188;CCOAOMT2|1.41193722302;P29308|1.75454243305;PH01001724G0160|1.57186219411;P80826|1.77780598938;LHCB5|0.656243275195;PSAN|0.677980967923;VIT_19s0014g02480|0.485496009424	10	198	132	17418	http://www.ebi.ac.uk/QuickGO/GTerm?id=GO:0000097	[]
4	4	response to radiation	GO:0009314	2.71e-06	0.000102	-4.63	-2.4	10.6989	-12.8783	P29305|1.42727466699;CAP10A|1.47069874188;UVR8|1.63488143117;P29308|1.75454243305;PH01001724G0160|1.57186219411;PH01001303G0370|1.60285087619;P80826|1.77780598938;PH01002295G0170|1.4544014898;Q40089|1.57833273494;PH01000011G2670|0.564068302158;CAM3|0.610011288272;CP12-2|0.447391421946;UGT73D1|0.68505794679;LHCB5|0.656243275195;PH01001498G0080|0.597645994911;CYP72A15|0.463336333007;CAL1|0.55991372…	21	878	132	17418	http://www.ebi.ac.uk/QuickGO/GTerm?id=GO:0009314	[]
4	4	phenylpropanoid metabolic process	GO:0009698	2.92e-06	0.000107	-1.19	-0.73	10.6989	-12.8783	CCOAOMT2|1.41193722302;P80826|1.77780598938;PAL1|2.77946544007;PH01003309G0170|2.23700147949;SAMS1|0.678497962139;CYP73A12|0.681585184601;PH01005665G0070|0.681211454924;CAD5|0.601943467312;LAC25|0.582426776404	9	156	132	17418	http://www.ebi.ac.uk/QuickGO/GTerm?id=GO:0009698	[]
5	5	ribose phosphate metabolic process	GO:0019693	3.35e-06	0.000121	1.49	0.57	10.6989	-12.8783	PH01000123G1100|1.61587750274;P29305|1.42727466699;PH01001724G0160|1.57186219411;At3g52300|1.43815102329;P80826|1.77780598938;Q40089|1.57833273494;OsI_031067|1.41703458191;LHA2|1.64061049839;PMA1|1.51108111073;P80089|0.685877831141;PPD4|0.586756017386;P0C549|0.612852971107;PH01001918G0090|0.63989572411;NDPK1|0.654905319597;CYP38|0.679930997719;PH01005665G0070|0.681211454924;PSAN|0.677980967923	17	606	132	17418	http://www.ebi.ac.uk/QuickGO/GTerm?id=GO:0019693	[]
5	5	photosynthesis, light reaction	GO:0019684	3.88e-06	0.000137	-1.02	-0.65	10.6989	-12.8783	PH01000123G1100|1.61587750274;P29305|1.42727466699;CAP10A|1.47069874188;P29308|1.75454243305;P80826|1.77780598938;LHCB5|0.656243275195;PH01001918G0090|0.63989572411;PH01003356G0050|0.592762396338;CYP38|0.679930997719;PSAN|0.677980967923;O24473|0.681183197382	11	255	132	17418	http://www.ebi.ac.uk/QuickGO/GTerm?id=GO:0019684	[]
8	7,8	purine nucleoside triphosphate biosynthetic process	GO:0009145	4.47e-06	0.000153	1.18	0.43	10.6989	-12.8783	At3g52300|1.43815102329;P80826|1.77780598938;Q40089|1.57833273494;LHA2|1.64061049839;PMA1|1.51108111073;NDPK1|0.654905319597	6	57	132	17418	http://www.ebi.ac.uk/QuickGO/GTerm?id=GO:0009145	[]
9	8,9	purine ribonucleoside triphosphate biosynthetic process	GO:0009206	4.47e-06	0.000153	1.18	0.43	10.6989	-12.8783	At3g52300|1.43815102329;P80826|1.77780598938;Q40089|1.57833273494;LHA2|1.64061049839;PMA1|1.51108111073;NDPK1|0.654905319597	6	57	132	17418	http://www.ebi.ac.uk/QuickGO/GTerm?id=GO:0009206	[]
7	5,7	defense response to fungus	GO:0050832	4.63e-06	0.000155	-0.79	-0.53	10.6989	-12.8783	P29305|1.42727466699;P80826|1.77780598938;Q40089|1.57833273494;At1g74360|1.53845306894;PH01000121G1130|0.61766824127;Zlp|0.397712720731;PH01001498G0080|0.597645994911;PH01001918G0090|0.63989572411;CYP38|0.679930997719	9	165	132	17418	http://www.ebi.ac.uk/QuickGO/GTerm?id=GO:0050832	[]
7	7	monocarboxylic acid metabolic process	GO:0032787	5.18e-06	0.000171	-0.02	-0.16	10.6989	-12.8783	RPL9|1.4001817249;PH01000123G1100|1.61587750274;P29305|1.42727466699;UGT83A1|1.44275751714;P29308|1.75454243305;PH01001724G0160|1.57186219411;P80826|1.77780598938;PAL1|2.77946544007;PNC1|1.57371622298;Q40089|1.57833273494;PH01003309G0170|2.23700147949;PH01000011G2670|0.564068302158;P80089|0.685877831141;CSY2|0.66012207787;PPD4|0.586756017386;P0C549|0.612852971107;Q43495|0.428807989585;PH01001918G…	22	992	132	17418	http://www.ebi.ac.uk/QuickGO/GTerm?id=GO:0032787	[]
5	5	lignin metabolic process	GO:0009808	5.42e-06	0.000176	-1.36	-0.81	10.6989	-12.8783	CCOAOMT2|1.41193722302;P80826|1.77780598938;SAMS1|0.678497962139;CYP73A12|0.681585184601;PH01005665G0070|0.681211454924;CAD5|0.601943467312;LAC25|0.582426776404	7	90	132	17418	http://www.ebi.ac.uk/QuickGO/GTerm?id=GO:0009808	[]
4	4	reactive oxygen species metabolic process	GO:0072593	6.34e-06	0.000202	2.22	0.93	10.6989	-12.8783	PER1|1.53027072914;P29305|1.42727466699;PER2|1.47609637189;P80826|1.77780598938;PNC1|1.57371622298;At1g74360|1.53845306894;PH01001918G0090|0.63989572411;PER70|0.310747406938;CYP38|0.679930997719;Sb03g046810|0.621542997965	10	218	132	17418	http://www.ebi.ac.uk/QuickGO/GTerm?id=GO:0072593	[]
6	6	pentose-phosphate shunt	GO:0006098	6.5e-06	0.000204	-0.81	-0.54	10.6989	-12.8783	PH01000123G1100|1.61587750274;P80826|1.77780598938;Q40089|1.57833273494;OsI_031067|1.41703458191;PPD4|0.586756017386;PH01001918G0090|0.63989572411;CYP38|0.679930997719;PH01005665G0070|0.681211454924;PSAN|0.677980967923	9	172	132	17418	http://www.ebi.ac.uk/QuickGO/GTerm?id=GO:0006098	[]
6	6	cellular biogenic amine metabolic process	GO:0006576	6.74e-06	0.000205	0.72	0.2	10.6989	-12.8783	PH01000024G2570|1.66058500744;P29305|1.42727466699;CCOAOMT2|1.41193722302;P80826|1.77780598938;TSB2|0.519748332067;ASA1|0.673253347556;PH01005469G0070|0.545767916742	7	93	132	17418	http://www.ebi.ac.uk/QuickGO/GTerm?id=GO:0006576	[]
6	5,6	phenylpropanoid biosynthetic process	GO:0009699	6.74e-06	0.000205	0.56	0.12	10.6989	-12.8783	CCOAOMT2|1.41193722302;P80826|1.77780598938;PAL1|2.77946544007;PH01003309G0170|2.23700147949;SAMS1|0.678497962139;PH01005665G0070|0.681211454924;CAD5|0.601943467312	7	93	132	17418	http://www.ebi.ac.uk/QuickGO/GTerm?id=GO:0009699	[]
5	5	coenzyme metabolic process	GO:0006732	7.69e-06	0.00023	-3.1	-1.66	10.6989	-12.8783	PH01000123G1100|1.61587750274;P29305|1.42727466699;UVR8|1.63488143117;PH01001724G0160|1.57186219411;P80826|1.77780598938;Q40089|1.57833273494;OsI_031067|1.41703458191;P80089|0.685877831141;SAMS1|0.678497962139;PPD4|0.586756017386;P0C549|0.612852971107;PH01001918G0090|0.63989572411;CAL1|0.559913729682;CYP38|0.679930997719;PH01005665G0070|0.681211454924;PSAN|0.677980967923	16	577	132	17418	http://www.ebi.ac.uk/QuickGO/GTerm?id=GO:0006732	[]
7	6,7	cellular glucan metabolic process	GO:0006073	8.21e-06	0.000242	3.11	1.36	10.6989	-12.8783	SBE1|1.42135174837;P29305|1.42727466699;STP-1|2.09988664825;PH01000724G0300|1.51393949613;P80826|1.77780598938;PH01002295G0170|1.4544014898;PH01002662G0130|2.1572375417;Q40089|1.57833273494;PH01083007G0010|1.41067867377;PH01000011G2670|0.564068302158;PPD4|0.586756017386;BMY1|0.613020699457;CAL1|0.559913729682;PH01002248G0250|0.550335965985	14	450	132	17418	http://www.ebi.ac.uk/QuickGO/GTerm?id=GO:0006073	[]
6	6	glucan metabolic process	GO:0044042	8.42e-06	0.000245	3.11	1.36	10.6989	-12.8783	SBE1|1.42135174837;P29305|1.42727466699;STP-1|2.09988664825;PH01000724G0300|1.51393949613;P80826|1.77780598938;PH01002295G0170|1.4544014898;PH01002662G0130|2.1572375417;Q40089|1.57833273494;PH01083007G0010|1.41067867377;PH01000011G2670|0.564068302158;PPD4|0.586756017386;BMY1|0.613020699457;CAL1|0.559913729682;PH01002248G0250|0.550335965985	14	451	132	17418	http://www.ebi.ac.uk/QuickGO/GTerm?id=GO:0044042	[]
6	6	serine family amino acid metabolic process	GO:0009069	8.57e-06	0.000246	1.86	0.76	10.6989	-12.8783	PH01000123G1100|1.61587750274;NIR|1.9767908464;CAP10A|1.47069874188;CCOAOMT2|1.41193722302;P29308|1.75454243305;PH01001724G0160|1.57186219411;P80826|1.77780598938;LHCB5|0.656243275195;PSAN|0.677980967923	9	178	132	17418	http://www.ebi.ac.uk/QuickGO/GTerm?id=GO:0009069	[]
7	7	inorganic ion homeostasis	GO:0098771	9.81e-06	0.000277	1.02	0.34	10.6989	-12.8783	PH01000040G1380|1.40337858025;P80826|1.77780598938;Q40089|1.57833273494;LHA2|1.64061049839;PMA1|1.51108111073;Q43495|0.428807989585;ECA4|0.661339930856;PH01001498G0080|0.597645994911;FER1|0.567463641297	9	181	132	17418	http://www.ebi.ac.uk/QuickGO/GTerm?id=GO:0098771	[]
4	4	cofactor metabolic process	GO:0051186	9.98e-06	0.000278	-3.72	-1.96	10.6989	-12.8783	PH01000123G1100|1.61587750274;P29305|1.42727466699;UVR8|1.63488143117;PH01001724G0160|1.57186219411;PH01001303G0370|1.60285087619;P80826|1.77780598938;Q40089|1.57833273494;OsI_031067|1.41703458191;P80089|0.685877831141;PH01000157G0430|0.667300174673;SAMS1|0.678497962139;PPD4|0.586756017386;P0C549|0.612852971107;PH01001918G0090|0.63989572411;CAL1|0.559913729682;CYP38|0.679930997719;PH01005665G0070…	19	803	132	17418	http://www.ebi.ac.uk/QuickGO/GTerm?id=GO:0051186	[]
5	5	cellular amine metabolic process	GO:0044106	1.02e-05	0.00028	0.72	0.2	10.6989	-12.8783	PH01000024G2570|1.66058500744;P29305|1.42727466699;CCOAOMT2|1.41193722302;P80826|1.77780598938;TSB2|0.519748332067;ASA1|0.673253347556;PH01005469G0070|0.545767916742	7	99	132	17418	http://www.ebi.ac.uk/QuickGO/GTerm?id=GO:0044106	[]
5	5	glyceraldehyde-3-phosphate metabolic process	GO:0019682	1.08e-05	0.000288	0.93	0.3	10.6989	-12.8783	RPL9|1.4001817249;PH01000123G1100|1.61587750274;P29308|1.75454243305;P80826|1.77780598938;Q40089|1.57833273494;OsI_031067|1.41703458191;PPD4|0.586756017386;PH01001918G0090|0.63989572411;CYP38|0.679930997719;PH01005665G0070|0.681211454924;PSAN|0.677980967923	11	284	132	17418	http://www.ebi.ac.uk/QuickGO/GTerm?id=GO:0019682	[]
8	6,7,8	glucan biosynthetic process	GO:0009250	1.08e-05	0.000288	2.64	1.14	10.6989	-12.8783	SBE1|1.42135174837;P29305|1.42727466699;STP-1|2.09988664825;PH01000724G0300|1.51393949613;P80826|1.77780598938;PH01002295G0170|1.4544014898;PH01002662G0130|2.1572375417;Q40089|1.57833273494;PH01083007G0010|1.41067867377;PH01000011G2670|0.564068302158;PPD4|0.586756017386;PH01002248G0250|0.550335965985	12	340	132	17418	http://www.ebi.ac.uk/QuickGO/GTerm?id=GO:0009250	[]
9	8,9	NADP metabolic process	GO:0006739	1.12e-05	0.000295	-0.81	-0.54	10.6989	-12.8783	PH01000123G1100|1.61587750274;P80826|1.77780598938;Q40089|1.57833273494;OsI_031067|1.41703458191;PPD4|0.586756017386;PH01001918G0090|0.63989572411;CYP38|0.679930997719;PH01005665G0070|0.681211454924;PSAN|0.677980967923	9	184	132	17418	http://www.ebi.ac.uk/QuickGO/GTerm?id=GO:0006739	[]
5	5	indole-containing compound metabolic process	GO:0042430	1.15e-05	0.0003	0.12	-0.09	10.6989	-12.8783	P29305|1.42727466699;P80826|1.77780598938;PNC1|1.57371622298;TSB2|0.519748332067;ASA1|0.673253347556;PH01005469G0070|0.545767916742	6	67	132	17418	http://www.ebi.ac.uk/QuickGO/GTerm?id=GO:0042430	[]
5	5	glucose 6-phosphate metabolic process	GO:0051156	1.17e-05	0.0003	-0.81	-0.54	10.6989	-12.8783	PH01000123G1100|1.61587750274;P80826|1.77780598938;Q40089|1.57833273494;OsI_031067|1.41703458191;PPD4|0.586756017386;PH01001918G0090|0.63989572411;CYP38|0.679930997719;PH01005665G0070|0.681211454924;PSAN|0.677980967923	9	185	132	17418	http://www.ebi.ac.uk/QuickGO/GTerm?id=GO:0051156	[]
7	7	glucose metabolic process	GO:0006006	1.33e-05	0.000335	1.82	0.74	10.6989	-12.8783	TUBA2|1.75718522474;P29305|1.42727466699;UVR8|1.63488143117;PH01001724G0160|1.57186219411;P80826|1.77780598938;AIR12|2.44305519008;P80089|0.685877831141;P0C549|0.612852971107	8	143	132	17418	http://www.ebi.ac.uk/QuickGO/GTerm?id=GO:0006006	[]
5	5	carbohydrate biosynthetic process	GO:0016051	1.38e-05	0.000344	3.82	1.71	10.6989	-12.8783	SBE1|1.42135174837;TUBA2|1.75718522474;P29305|1.42727466699;STP-1|2.09988664825;PH01000724G0300|1.51393949613;PH01001724G0160|1.57186219411;P80826|1.77780598938;PH01002295G0170|1.4544014898;PH01002662G0130|2.1572375417;Q40089|1.57833273494;PH01083007G0010|1.41067867377;PH01000011G2670|0.564068302158;P80089|0.685877831141;CP12-2|0.447391421946;PPD4|0.586756017386;PH01001498G0080|0.597645994911;PH0…	17	675	132	17418	http://www.ebi.ac.uk/QuickGO/GTerm?id=GO:0016051	[]
5	5	organonitrogen compound biosynthetic process	GO:1901566	1.44e-05	0.000354	7.05	3.28	10.6989	-12.8783	RPL9|1.4001817249;PH01000024G2570|1.66058500744;PH01000123G1100|1.61587750274;RPL28A|1.44348786181;P29305|1.42727466699;NIR|1.9767908464;PER2|1.47609637189;CAP10A|1.47069874188;CCOAOMT2|1.41193722302;UVR8|1.63488143117;P29308|1.75454243305;PH01001724G0160|1.57186219411;PH01001010G0410|1.44315277845;At3g52300|1.43815102329;PH01001303G0370|1.60285087619;P80826|1.77780598938;PH01002295G0170|1.454401…	36	2314	132	17418	http://www.ebi.ac.uk/QuickGO/GTerm?id=GO:1901566	[]
5	5	monosaccharide metabolic process	GO:0005996	1.54e-05	0.000374	2.38	1.01	10.6989	-12.8783	UXS6|1.7483622749;TUBA2|1.75718522474;P29305|1.42727466699;UGT83A1|1.44275751714;UVR8|1.63488143117;PH01001724G0160|1.57186219411;P80826|1.77780598938;AIR12|2.44305519008;PH01002851G0080|1.4228696756;P80089|0.685877831141;P0C549|0.612852971107	11	295	132	17418	http://www.ebi.ac.uk/QuickGO/GTerm?id=GO:0005996	[]
6	5,6	cellular chemical homeostasis	GO:0055082	1.57e-05	0.000377	1.02	0.34	10.6989	-12.8783	PH01000040G1380|1.40337858025;P29305|1.42727466699;P80826|1.77780598938;LHA2|1.64061049839;PMA1|1.51108111073;Q43495|0.428807989585;ECA4|0.661339930856;PH01001498G0080|0.597645994911;FER1|0.567463641297	9	192	132	17418	http://www.ebi.ac.uk/QuickGO/GTerm?id=GO:0055082	[]
4	4	endomembrane system organization	GO:0010256	1.6e-05	0.000377	1.42	0.54	10.6989	-12.8783	P29305|1.42727466699;CAP10A|1.47069874188;P29308|1.75454243305;PH01001724G0160|1.57186219411;P80826|1.77780598938;Q40089|1.57833273494;P0C549|0.612852971107	7	106	132	17418	http://www.ebi.ac.uk/QuickGO/GTerm?id=GO:0010256	[]
5	5	organonitrogen compound catabolic process	GO:1901565	1.61e-05	0.000377	-0.04	-0.17	10.6989	-12.8783	TUBA2|1.75718522474;P29305|1.42727466699;CCOAOMT2|1.41193722302;PH01001724G0160|1.57186219411;At3g52300|1.43815102329;P80826|1.77780598938;PAL1|2.77946544007;Q40089|1.57833273494;PH01003309G0170|2.23700147949;PH01000025G2190|0.648038803007;PH01000121G1130|0.61766824127;PH01000157G0430|0.667300174673;PH01000332G0050|0.565477767227;P0C549|0.612852971107;Q43495|0.428807989585;SCPL51|0.617906293833;C…	18	756	132	17418	http://www.ebi.ac.uk/QuickGO/GTerm?id=GO:1901565	[]
6	5,6	defense response, incompatible interaction	GO:0009814	1.64e-05	0.00038	-0.8	-0.54	10.6989	-12.8783	PH01000123G1100|1.61587750274;P29305|1.42727466699;P80826|1.77780598938;At1g74360|1.53845306894;PH01000157G0430|0.667300174673;Zlp|0.397712720731;PH01001918G0090|0.63989572411;CYP38|0.679930997719;PAO|0.573000115188	9	193	132	17418	http://www.ebi.ac.uk/QuickGO/GTerm?id=GO:0009814	[]
5	5	aromatic amino acid family metabolic process	GO:0009072	1.7e-05	0.00039	2.13	0.88	10.6989	-12.8783	PH01000123G1100|1.61587750274;P29305|1.42727466699;P80826|1.77780598938;PAL1|2.77946544007;PH01003309G0170|2.23700147949;TSB2|0.519748332067;ASA1|0.673253347556;PH01005469G0070|0.545767916742	8	148	132	17418	http://www.ebi.ac.uk/QuickGO/GTerm?id=GO:0009072	[]
4	4	organic substance catabolic process	GO:1901575	1.95e-05	0.000434	-3.19	-1.7	10.6989	-12.8783	TUBA2|1.75718522474;P29305|1.42727466699;CCOAOMT2|1.41193722302;UVR8|1.63488143117;P29308|1.75454243305;PH01001724G0160|1.57186219411;At3g52300|1.43815102329;P80826|1.77780598938;PAL1|2.77946544007;AIR12|2.44305519008;PNC1|1.57371622298;Q40089|1.57833273494;PH01003309G0170|2.23700147949;PH01000025G2190|0.648038803007;P80089|0.685877831141;PH01000121G1130|0.61766824127;PH01000157G0430|0.6673001746…	27	1505	132	17418	http://www.ebi.ac.uk/QuickGO/GTerm?id=GO:1901575	[]
8	7,8	cellular cation homeostasis	GO:0030003	1.97e-05	0.000434	0.23	-0.04	10.6989	-12.8783	PH01000040G1380|1.40337858025;P80826|1.77780598938;LHA2|1.64061049839;PMA1|1.51108111073;Q43495|0.428807989585;ECA4|0.661339930856;PH01001498G0080|0.597645994911;FER1|0.567463641297	8	151	132	17418	http://www.ebi.ac.uk/QuickGO/GTerm?id=GO:0030003	[]
6	6	indolalkylamine metabolic process	GO:0006586	1.98e-05	0.000434	-0.4	-0.35	10.6989	-12.8783	P29305|1.42727466699;P80826|1.77780598938;TSB2|0.519748332067;ASA1|0.673253347556;PH01005469G0070|0.545767916742	5	44	132	17418	http://www.ebi.ac.uk/QuickGO/GTerm?id=GO:0006586	[]
6	6	tryptophan metabolic process	GO:0006568	1.98e-05	0.000434	-0.4	-0.35	10.6989	-12.8783	P29305|1.42727466699;P80826|1.77780598938;TSB2|0.519748332067;ASA1|0.673253347556;PH01005469G0070|0.545767916742	5	44	132	17418	http://www.ebi.ac.uk/QuickGO/GTerm?id=GO:0006568	[]
6	6	carboxylic acid biosynthetic process	GO:0046394	2.03e-05	0.000435	1.86	0.76	10.6989	-12.8783	PH01000123G1100|1.61587750274;NIR|1.9767908464;CAP10A|1.47069874188;CCOAOMT2|1.41193722302;UVR8|1.63488143117;P29308|1.75454243305;PH01001724G0160|1.57186219411;P80826|1.77780598938;PAL1|2.77946544007;PH01003309G0170|2.23700147949;TSB2|0.519748332067;P0C549|0.612852971107;ASA1|0.673253347556;LHCB5|0.656243275195;PH01001918G0090|0.63989572411;CYP38|0.679930997719;PH01005665G0070|0.681211454924;PSA…	19	845	132	17418	http://www.ebi.ac.uk/QuickGO/GTerm?id=GO:0046394	[]
5	5	organic acid biosynthetic process	GO:0016053	2.03e-05	0.000435	1.86	0.76	10.6989	-12.8783	PH01000123G1100|1.61587750274;NIR|1.9767908464;CAP10A|1.47069874188;CCOAOMT2|1.41193722302;UVR8|1.63488143117;P29308|1.75454243305;PH01001724G0160|1.57186219411;P80826|1.77780598938;PAL1|2.77946544007;PH01003309G0170|2.23700147949;TSB2|0.519748332067;P0C549|0.612852971107;ASA1|0.673253347556;LHCB5|0.656243275195;PH01001918G0090|0.63989572411;CYP38|0.679930997719;PH01005665G0070|0.681211454924;PSA…	19	845	132	17418	http://www.ebi.ac.uk/QuickGO/GTerm?id=GO:0016053	[]
8	7,8	nicotinamide nucleotide metabolic process	GO:0046496	2.19e-05	0.000458	-0.07	-0.18	10.6989	-12.8783	PH01000123G1100|1.61587750274;P29305|1.42727466699;PH01001724G0160|1.57186219411;P80826|1.77780598938;Q40089|1.57833273494;OsI_031067|1.41703458191;P80089|0.685877831141;PPD4|0.586756017386;PH01001918G0090|0.63989572411;CYP38|0.679930997719;PH01005665G0070|0.681211454924;PSAN|0.677980967923	12	365	132	17418	http://www.ebi.ac.uk/QuickGO/GTerm?id=GO:0046496	[]
7	6,7	pyridine nucleotide metabolic process	GO:0019362	2.19e-05	0.000458	-0.07	-0.18	10.6989	-12.8783	PH01000123G1100|1.61587750274;P29305|1.42727466699;PH01001724G0160|1.57186219411;P80826|1.77780598938;Q40089|1.57833273494;OsI_031067|1.41703458191;P80089|0.685877831141;PPD4|0.586756017386;PH01001918G0090|0.63989572411;CYP38|0.679930997719;PH01005665G0070|0.681211454924;PSAN|0.677980967923	12	365	132	17418	http://www.ebi.ac.uk/QuickGO/GTerm?id=GO:0019362	[]
8	7,8	ribonucleoside triphosphate biosynthetic process	GO:0009201	2.22e-05	0.000459	1.18	0.43	10.6989	-12.8783	At3g52300|1.43815102329;P80826|1.77780598938;Q40089|1.57833273494;LHA2|1.64061049839;PMA1|1.51108111073;NDPK1|0.654905319597	6	75	132	17418	http://www.ebi.ac.uk/QuickGO/GTerm?id=GO:0009201	[]
9	7,9	L-phenylalanine catabolic process	GO:0006559	2.32e-05	0.00047	0.95	0.31	10.6989	-12.8783	P29305|1.42727466699;PAL1|2.77946544007;PH01003309G0170|2.23700147949	3	8	132	17418	http://www.ebi.ac.uk/QuickGO/GTerm?id=GO:0006559	[]
7	7	erythrose 4-phosphate/phosphoenolpyruvate family amino acid catabolic process	GO:1902222	2.32e-05	0.00047	0.95	0.31	10.6989	-12.8783	P29305|1.42727466699;PAL1|2.77946544007;PH01003309G0170|2.23700147949	3	8	132	17418	http://www.ebi.ac.uk/QuickGO/GTerm?id=GO:1902222	[]
7	6,7	nucleoside triphosphate biosynthetic process	GO:0009142	2.58e-05	0.000518	1.18	0.43	10.6989	-12.8783	At3g52300|1.43815102329;P80826|1.77780598938;Q40089|1.57833273494;LHA2|1.64061049839;PMA1|1.51108111073;NDPK1|0.654905319597	6	77	132	17418	http://www.ebi.ac.uk/QuickGO/GTerm?id=GO:0009142	[]
5	5	small molecule catabolic process	GO:0044282	2.71e-05	0.000534	3.11	1.36	10.6989	-12.8783	P29305|1.42727466699;UVR8|1.63488143117;P80826|1.77780598938;PAL1|2.77946544007;AIR12|2.44305519008;PNC1|1.57371622298;PH01003309G0170|2.23700147949;PH01000025G2190|0.648038803007;P80089|0.685877831141;CSY2|0.66012207787;P0C549|0.612852971107;Q43495|0.428807989585	12	373	132	17418	http://www.ebi.ac.uk/QuickGO/GTerm?id=GO:0044282	[]
9	8,9	purine ribonucleotide biosynthetic process	GO:0009152	2.72e-05	0.000534	1.4	0.53	10.6989	-12.8783	At3g52300|1.43815102329;P80826|1.77780598938;Q40089|1.57833273494;LHA2|1.64061049839;PMA1|1.51108111073;P0C549|0.612852971107;NDPK1|0.654905319597	7	115	132	17418	http://www.ebi.ac.uk/QuickGO/GTerm?id=GO:0009152	[]
7	7	cation homeostasis	GO:0055080	2.75e-05	0.000535	1.02	0.34	10.6989	-12.8783	PH01000040G1380|1.40337858025;P80826|1.77780598938;Q40089|1.57833273494;LHA2|1.64061049839;PMA1|1.51108111073;Q43495|0.428807989585;ECA4|0.661339930856;PH01001498G0080|0.597645994911;FER1|0.567463641297	9	206	132	17418	http://www.ebi.ac.uk/QuickGO/GTerm?id=GO:0055080	[]
8	6,8	alpha-amino acid biosynthetic process	GO:1901607	2.78e-05	0.000536	2.63	1.13	10.6989	-12.8783	PH01000123G1100|1.61587750274;NIR|1.9767908464;CAP10A|1.47069874188;CCOAOMT2|1.41193722302;P29308|1.75454243305;PH01001724G0160|1.57186219411;P80826|1.77780598938;TSB2|0.519748332067;ASA1|0.673253347556;LHCB5|0.656243275195;PSAN|0.677980967923;VIT_19s0014g02480|0.485496009424	12	374	132	17418	http://www.ebi.ac.uk/QuickGO/GTerm?id=GO:1901607	[]
7	6,7	cellular ion homeostasis	GO:0006873	2.86e-05	0.000545	0.23	-0.04	10.6989	-12.8783	PH01000040G1380|1.40337858025;P80826|1.77780598938;LHA2|1.64061049839;PMA1|1.51108111073;Q43495|0.428807989585;ECA4|0.661339930856;PH01001498G0080|0.597645994911;FER1|0.567463641297	8	159	132	17418	http://www.ebi.ac.uk/QuickGO/GTerm?id=GO:0006873	[]
5	5	pyridine-containing compound metabolic process	GO:0072524	2.93e-05	0.000553	-0.07	-0.18	10.6989	-12.8783	PH01000123G1100|1.61587750274;P29305|1.42727466699;PH01001724G0160|1.57186219411;P80826|1.77780598938;Q40089|1.57833273494;OsI_031067|1.41703458191;P80089|0.685877831141;PPD4|0.586756017386;PH01001918G0090|0.63989572411;CYP38|0.679930997719;PH01005665G0070|0.681211454924;PSAN|0.677980967923	12	376	132	17418	http://www.ebi.ac.uk/QuickGO/GTerm?id=GO:0072524	[]
7	7	purine nucleoside triphosphate metabolic process	GO:0009144	3.22e-05	0.000597	1.87	0.76	10.6989	-12.8783	P29305|1.42727466699;PH01001724G0160|1.57186219411;At3g52300|1.43815102329;P80826|1.77780598938;Q40089|1.57833273494;LHA2|1.64061049839;PMA1|1.51108111073;P80089|0.685877831141;NDPK1|0.654905319597;PH01005665G0070|0.681211454924	10	263	132	17418	http://www.ebi.ac.uk/QuickGO/GTerm?id=GO:0009144	[]
8	8	purine ribonucleoside triphosphate metabolic process	GO:0009205	3.22e-05	0.000597	1.87	0.76	10.6989	-12.8783	P29305|1.42727466699;PH01001724G0160|1.57186219411;At3g52300|1.43815102329;P80826|1.77780598938;Q40089|1.57833273494;LHA2|1.64061049839;PMA1|1.51108111073;P80089|0.685877831141;NDPK1|0.654905319597;PH01005665G0070|0.681211454924	10	263	132	17418	http://www.ebi.ac.uk/QuickGO/GTerm?id=GO:0009205	[]
10	9,10	ATP biosynthetic process	GO:0006754	3.38e-05	0.000617	1	0.34	10.6989	-12.8783	At3g52300|1.43815102329;P80826|1.77780598938;Q40089|1.57833273494;LHA2|1.64061049839;PMA1|1.51108111073	5	49	132	17418	http://www.ebi.ac.uk/QuickGO/GTerm?id=GO:0006754	[]
10	10	manganese ion homeostasis	GO:0055071	3.46e-05	0.000617	-0.25	-0.27	10.6989	-12.8783	P80826|1.77780598938;Q43495|0.428807989585;ECA4|0.661339930856	3	9	132	17418	http://www.ebi.ac.uk/QuickGO/GTerm?id=GO:0055071	[]
7	7	nonphotochemical quenching	GO:0010196	3.46e-05	0.000617	0.18	-0.06	10.6989	-12.8783	CAP10A|1.47069874188;P29308|1.75454243305;LHCB5|0.656243275195	3	9	132	17418	http://www.ebi.ac.uk/QuickGO/GTerm?id=GO:0010196	[]
6	6	energy quenching	GO:1990066	3.46e-05	0.000617	0.18	-0.06	10.6989	-12.8783	CAP10A|1.47069874188;P29308|1.75454243305;LHCB5|0.656243275195	3	9	132	17418	http://www.ebi.ac.uk/QuickGO/GTerm?id=GO:1990066	[]
5	5	benzene-containing compound metabolic process	GO:0042537	3.69e-05	0.000654	1.61	0.63	10.6989	-12.8783	PH01000123G1100|1.61587750274;P80826|1.77780598938;PAL1|2.77946544007;PH01003309G0170|2.23700147949;PH01001918G0090|0.63989572411;CYP38|0.679930997719	6	82	132	17418	http://www.ebi.ac.uk/QuickGO/GTerm?id=GO:0042537	[]
5	4,5	defense response to other organism	GO:0098542	3.82e-05	0.00067	-1.48	-0.87	10.6989	-12.8783	PH01000123G1100|1.61587750274;P29305|1.42727466699;STP-1|2.09988664825;P80826|1.77780598938;PH01002295G0170|1.4544014898;Q40089|1.57833273494;At1g74360|1.53845306894;PH01000121G1130|0.61766824127;PH01000157G0430|0.667300174673;Zlp|0.397712720731;PH01001498G0080|0.597645994911;PH01001918G0090|0.63989572411;CYP38|0.679930997719;TL1|0.614646344779;PAO|0.573000115188	15	586	132	17418	http://www.ebi.ac.uk/QuickGO/GTerm?id=GO:0098542	[]
8	7,8	regulation of protein dephosphorylation	GO:0035304	3.96e-05	0.000688	0.09	-0.11	10.6989	-12.8783	CAP10A|1.47069874188;P29308|1.75454243305;P80826|1.77780598938;CYP38|0.679930997719;PSAN|0.677980967923;BETV1L|0.386584715691	6	83	132	17418	http://www.ebi.ac.uk/QuickGO/GTerm?id=GO:0035304	[]
8	6,8	aromatic amino acid family catabolic process	GO:0009074	4.14e-05	0.000713	1.2	0.43	10.6989	-12.8783	P29305|1.42727466699;P80826|1.77780598938;PAL1|2.77946544007;PH01003309G0170|2.23700147949	4	26	132	17418	http://www.ebi.ac.uk/QuickGO/GTerm?id=GO:0009074	[]
4	4	secondary metabolic process	GO:0019748	4.18e-05	0.000714	-2.94	-1.58	10.6989	-12.8783	CCOAOMT2|1.41193722302;P80826|1.77780598938;PAL1|2.77946544007;PH01003309G0170|2.23700147949;SAMS1|0.678497962139;PPD4|0.586756017386;Q43495|0.428807989585;PH01001918G0090|0.63989572411;CYP73A12|0.681585184601;PH01005665G0070|0.681211454924;CAD5|0.601943467312;LAC25|0.582426776404	12	390	132	17418	http://www.ebi.ac.uk/QuickGO/GTerm?id=GO:0019748	[]
7	7	regulation of dephosphorylation	GO:0035303	4.53e-05	0.000753	0.09	-0.11	10.6989	-12.8783	CAP10A|1.47069874188;P29308|1.75454243305;P80826|1.77780598938;CYP38|0.679930997719;PSAN|0.677980967923;BETV1L|0.386584715691	6	85	132	17418	http://www.ebi.ac.uk/QuickGO/GTerm?id=GO:0035303	[]
9	8,9	purine ribonucleoside monophosphate biosynthetic process	GO:0009168	4.53e-05	0.000753	1.21	0.44	10.6989	-12.8783	At3g52300|1.43815102329;P80826|1.77780598938;Q40089|1.57833273494;LHA2|1.64061049839;PMA1|1.51108111073;P0C549|0.612852971107	6	85	132	17418	http://www.ebi.ac.uk/QuickGO/GTerm?id=GO:0009168	[]
8	7,8	purine nucleoside monophosphate biosynthetic process	GO:0009127	4.53e-05	0.000753	1.21	0.44	10.6989	-12.8783	At3g52300|1.43815102329;P80826|1.77780598938;Q40089|1.57833273494;LHA2|1.64061049839;PMA1|1.51108111073;P0C549|0.612852971107	6	85	132	17418	http://www.ebi.ac.uk/QuickGO/GTerm?id=GO:0009127	[]
6	6	nucleotide metabolic process	GO:0009117	4.58e-05	0.000755	1.49	0.57	10.6989	-12.8783	PH01000123G1100|1.61587750274;P29305|1.42727466699;PH01001724G0160|1.57186219411;At3g52300|1.43815102329;P80826|1.77780598938;Q40089|1.57833273494;OsI_031067|1.41703458191;LHA2|1.64061049839;PMA1|1.51108111073;P80089|0.685877831141;PPD4|0.586756017386;P0C549|0.612852971107;PH01001918G0090|0.63989572411;NDPK1|0.654905319597;CYP38|0.679930997719;PH01005665G0070|0.681211454924;PSAN|0.677980967923	17	742	132	17418	http://www.ebi.ac.uk/QuickGO/GTerm?id=GO:0009117	[]
4	4	cellular aldehyde metabolic process	GO:0006081	4.73e-05	0.000768	-0.11	-0.2	10.6989	-12.8783	RPL9|1.4001817249;PH01000123G1100|1.61587750274;P29308|1.75454243305;P80826|1.77780598938;Q40089|1.57833273494;OsI_031067|1.41703458191;P80089|0.685877831141;PPD4|0.586756017386;PH01001918G0090|0.63989572411;CYP38|0.679930997719;PH01005665G0070|0.681211454924;PSAN|0.677980967923	12	395	132	17418	http://www.ebi.ac.uk/QuickGO/GTerm?id=GO:0006081	[]
5	5	nucleoside phosphate metabolic process	GO:0006753	4.73e-05	0.000768	1.49	0.57	10.6989	-12.8783	PH01000123G1100|1.61587750274;P29305|1.42727466699;PH01001724G0160|1.57186219411;At3g52300|1.43815102329;P80826|1.77780598938;Q40089|1.57833273494;OsI_031067|1.41703458191;LHA2|1.64061049839;PMA1|1.51108111073;P80089|0.685877831141;PPD4|0.586756017386;P0C549|0.612852971107;PH01001918G0090|0.63989572411;NDPK1|0.654905319597;CYP38|0.679930997719;PH01005665G0070|0.681211454924;PSAN|0.677980967923	17	744	132	17418	http://www.ebi.ac.uk/QuickGO/GTerm?id=GO:0006753	[]
6	6	oxidoreduction coenzyme metabolic process	GO:0006733	4.96e-05	0.000798	-0.07	-0.18	10.6989	-12.8783	PH01000123G1100|1.61587750274;P29305|1.42727466699;PH01001724G0160|1.57186219411;P80826|1.77780598938;Q40089|1.57833273494;OsI_031067|1.41703458191;P80089|0.685877831141;PPD4|0.586756017386;PH01001918G0090|0.63989572411;CYP38|0.679930997719;PH01005665G0070|0.681211454924;PSAN|0.677980967923	12	397	132	17418	http://www.ebi.ac.uk/QuickGO/GTerm?id=GO:0006733	[]
3	3	single-organism cellular process	GO:0044763	5.11e-05	0.000815	8.82	4.14	10.6989	-12.8783	SBE1|1.42135174837;RPL9|1.4001817249;PH01000024G2570|1.66058500744;PH01000040G1380|1.40337858025;PH01001450G0180|1.54688089428;PH01000123G1100|1.61587750274;TUBB3|2.55669542402;TUBA2|1.75718522474;PH01000159G0130|3.26900185276;P29305|1.42727466699;NIR|1.9767908464;CAP10A|1.47069874188;CCOAOMT2|1.41193722302;UGT83A1|1.44275751714;STP-1|2.09988664825;PH01000724G0300|1.51393949613;UVR8|1.63488143117…	77	7178	132	17418	http://www.ebi.ac.uk/QuickGO/GTerm?id=GO:0044763	[]
4	4	single-organism catabolic process	GO:0044712	5.24e-05	0.000829	-0.46	-0.37	10.6989	-12.8783	P29305|1.42727466699;UVR8|1.63488143117;PH01001724G0160|1.57186219411;P80826|1.77780598938;PAL1|2.77946544007;AIR12|2.44305519008;PNC1|1.57371622298;Q40089|1.57833273494;PH01003309G0170|2.23700147949;PH01000025G2190|0.648038803007;P80089|0.685877831141;PH01000157G0430|0.667300174673;CSY2|0.66012207787;P0C549|0.612852971107;Q43495|0.428807989585;PH01005665G0070|0.681211454924;PAO|0.573000115188;LA…	18	827	132	17418	http://www.ebi.ac.uk/QuickGO/GTerm?id=GO:0044712	[]
7	7	ribonucleoside triphosphate metabolic process	GO:0009199	5.63e-05	0.000884	1.87	0.76	10.6989	-12.8783	P29305|1.42727466699;PH01001724G0160|1.57186219411;At3g52300|1.43815102329;P80826|1.77780598938;Q40089|1.57833273494;LHA2|1.64061049839;PMA1|1.51108111073;P80089|0.685877831141;NDPK1|0.654905319597;PH01005665G0070|0.681211454924	10	281	132	17418	http://www.ebi.ac.uk/QuickGO/GTerm?id=GO:0009199	[]
6	4,6	response to herbivore	GO:0080027	5.7e-05	0.000888	0.06	-0.12	10.6989	-12.8783	P29305|1.42727466699;BMY1|0.613020699457	2	2	132	17418	http://www.ebi.ac.uk/QuickGO/GTerm?id=GO:0080027	[]
6	6	ion homeostasis	GO:0050801	5.86e-05	0.000906	1.02	0.34	10.6989	-12.8783	PH01000040G1380|1.40337858025;P80826|1.77780598938;Q40089|1.57833273494;LHA2|1.64061049839;PMA1|1.51108111073;Q43495|0.428807989585;ECA4|0.661339930856;PH01001498G0080|0.597645994911;FER1|0.567463641297	9	227	132	17418	http://www.ebi.ac.uk/QuickGO/GTerm?id=GO:0050801	[]
7	7	purine ribonucleotide metabolic process	GO:0009150	6.1e-05	0.000935	2.08	0.86	10.6989	-12.8783	P29305|1.42727466699;PH01001724G0160|1.57186219411;At3g52300|1.43815102329;P80826|1.77780598938;Q40089|1.57833273494;LHA2|1.64061049839;PMA1|1.51108111073;P80089|0.685877831141;P0C549|0.612852971107;NDPK1|0.654905319597;PH01005665G0070|0.681211454924	11	343	132	17418	http://www.ebi.ac.uk/QuickGO/GTerm?id=GO:0009150	[]
4	4	response to acid chemical	GO:0001101	6.18e-05	0.00094	5	2.28	10.6989	-12.8783	PH01000133G0340|2.00829692295;PH01000159G0130|3.26900185276;P29305|1.42727466699;NIR|1.9767908464;STP-1|2.09988664825;PH01001724G0160|1.57186219411;PH01001064G0040|1.44131190796;PH01001102G0130|1.39649690201;P80826|1.77780598938;P21616|2.28507997944;Q40089|1.57833273494;At1g74360|1.53845306894;PH01000121G1130|0.61766824127;Q43495|0.428807989585;PH01001918G0090|0.63989572411;PH01003356G0050|0.5927…	19	917	132	17418	http://www.ebi.ac.uk/QuickGO/GTerm?id=GO:0001101	[]
4	4	organophosphate metabolic process	GO:0019637	6.33e-05	0.000955	4.25	1.92	10.6989	-12.8783	RPL9|1.4001817249;PH01000024G2570|1.66058500744;PH01000123G1100|1.61587750274;P29305|1.42727466699;P29308|1.75454243305;PH01001724G0160|1.57186219411;At3g52300|1.43815102329;P80826|1.77780598938;Q40089|1.57833273494;OsI_031067|1.41703458191;LHA2|1.64061049839;PMA1|1.51108111073;P80089|0.685877831141;PPD4|0.586756017386;P0C549|0.612852971107;PH01001498G0080|0.597645994911;PH01001918G0090|0.6398957…	22	1167	132	17418	http://www.ebi.ac.uk/QuickGO/GTerm?id=GO:0019637	[]
5	4,5	electron transport chain	GO:0022900	6.52e-05	0.00097	-2.35	-1.29	10.6989	-12.8783	P29305|1.42727466699;NIR|1.9767908464;P80826|1.77780598938;PH01000157G0430|0.667300174673;P0C549|0.612852971107;Q43495|0.428807989585;CYP72A15|0.463336333007;PH01003356G0050|0.592762396338;CYP38|0.679930997719;PSAN|0.677980967923	10	286	132	17418	http://www.ebi.ac.uk/QuickGO/GTerm?id=GO:0022900	[]
6	6	nucleoside triphosphate metabolic process	GO:0009141	6.52e-05	0.00097	1.87	0.76	10.6989	-12.8783	P29305|1.42727466699;PH01001724G0160|1.57186219411;At3g52300|1.43815102329;P80826|1.77780598938;Q40089|1.57833273494;LHA2|1.64061049839;PMA1|1.51108111073;P80089|0.685877831141;NDPK1|0.654905319597;PH01005665G0070|0.681211454924	10	286	132	17418	http://www.ebi.ac.uk/QuickGO/GTerm?id=GO:0009141	[]
9	9	manganese ion transport	GO:0006828	6.71e-05	0.00099	-0.25	-0.27	10.6989	-12.8783	P80826|1.77780598938;Q43495|0.428807989585;ECA4|0.661339930856	3	11	132	17418	http://www.ebi.ac.uk/QuickGO/GTerm?id=GO:0006828	[]
4	4	response to oxygen-containing compound	GO:1901700	7.35e-05	0.00108	-0.01	-0.15	10.6989	-12.8783	PH01000133G0340|2.00829692295;PH01000159G0130|3.26900185276;P29305|1.42727466699;NIR|1.9767908464;STP-1|2.09988664825;PH01001724G0160|1.57186219411;PH01001064G0040|1.44131190796;PH01001102G0130|1.39649690201;P80826|1.77780598938;P21616|2.28507997944;Q40089|1.57833273494;At1g74360|1.53845306894;PH01000025G2190|0.648038803007;PH01000121G1130|0.61766824127;CP12-2|0.447391421946;Q43495|0.428807989585…	24	1353	132	17418	http://www.ebi.ac.uk/QuickGO/GTerm?id=GO:1901700	[]
7	7	purine nucleoside monophosphate metabolic process	GO:0009126	7.54e-05	0.00109	1.89	0.77	10.6989	-12.8783	P29305|1.42727466699;PH01001724G0160|1.57186219411;At3g52300|1.43815102329;P80826|1.77780598938;Q40089|1.57833273494;LHA2|1.64061049839;PMA1|1.51108111073;P80089|0.685877831141;P0C549|0.612852971107;PH01005665G0070|0.681211454924	10	291	132	17418	http://www.ebi.ac.uk/QuickGO/GTerm?id=GO:0009126	[]
8	8	purine ribonucleoside monophosphate metabolic process	GO:0009167	7.54e-05	0.00109	1.89	0.77	10.6989	-12.8783	P29305|1.42727466699;PH01001724G0160|1.57186219411;At3g52300|1.43815102329;P80826|1.77780598938;Q40089|1.57833273494;LHA2|1.64061049839;PMA1|1.51108111073;P80089|0.685877831141;P0C549|0.612852971107;PH01005665G0070|0.681211454924	10	291	132	17418	http://www.ebi.ac.uk/QuickGO/GTerm?id=GO:0009167	[]
6	6	polysaccharide biosynthetic process	GO:0000271	7.81e-05	0.00112	2.84	1.23	10.6989	-12.8783	SBE1|1.42135174837;P29305|1.42727466699;STP-1|2.09988664825;PH01000724G0300|1.51393949613;PH01001724G0160|1.57186219411;P80826|1.77780598938;PH01002295G0170|1.4544014898;PH01002662G0130|2.1572375417;Q40089|1.57833273494;PH01083007G0010|1.41067867377;PH01000011G2670|0.564068302158;PPD4|0.586756017386;PH01002248G0250|0.550335965985	13	483	132	17418	http://www.ebi.ac.uk/QuickGO/GTerm?id=GO:0000271	[]
5	4,5	energy derivation by oxidation of organic compounds	GO:0015980	8.7e-05	0.00123	1.46	0.56	10.6989	-12.8783	SBE1|1.42135174837;PH01000724G0300|1.51393949613;P80826|1.77780598938;PH01002662G0130|2.1572375417;Q40089|1.57833273494;CSY2|0.66012207787;PH01005665G0070|0.681211454924	7	138	132	17418	http://www.ebi.ac.uk/QuickGO/GTerm?id=GO:0015980	[]
7	7	purine nucleotide biosynthetic process	GO:0006164	8.7e-05	0.00123	1.4	0.53	10.6989	-12.8783	At3g52300|1.43815102329;P80826|1.77780598938;Q40089|1.57833273494;LHA2|1.64061049839;PMA1|1.51108111073;P0C549|0.612852971107;NDPK1|0.654905319597	7	138	132	17418	http://www.ebi.ac.uk/QuickGO/GTerm?id=GO:0006164	[]
5	5	amine metabolic process	GO:0009308	9.11e-05	0.00128	0.72	0.2	10.6989	-12.8783	PH01000024G2570|1.66058500744;P29305|1.42727466699;CCOAOMT2|1.41193722302;P80826|1.77780598938;TSB2|0.519748332067;ASA1|0.673253347556;PH01005469G0070|0.545767916742	7	139	132	17418	http://www.ebi.ac.uk/QuickGO/GTerm?id=GO:0009308	[]
6	5,6	cellular polysaccharide metabolic process	GO:0044264	9.2e-05	0.00128	3.11	1.36	10.6989	-12.8783	SBE1|1.42135174837;P29305|1.42727466699;STP-1|2.09988664825;PH01000724G0300|1.51393949613;P80826|1.77780598938;PH01002295G0170|1.4544014898;PH01002662G0130|2.1572375417;Q40089|1.57833273494;PH01083007G0010|1.41067867377;PH01000011G2670|0.564068302158;PPD4|0.586756017386;BMY1|0.613020699457;CAL1|0.559913729682;PH01002248G0250|0.550335965985	14	561	132	17418	http://www.ebi.ac.uk/QuickGO/GTerm?id=GO:0044264	[]
6	6	hexose metabolic process	GO:0019318	9.35e-05	0.00129	1.82	0.74	10.6989	-12.8783	TUBA2|1.75718522474;P29305|1.42727466699;UVR8|1.63488143117;PH01001724G0160|1.57186219411;P80826|1.77780598938;AIR12|2.44305519008;P80089|0.685877831141;P0C549|0.612852971107	8	188	132	17418	http://www.ebi.ac.uk/QuickGO/GTerm?id=GO:0019318	[]
4	4	response to cold	GO:0009409	9.71e-05	0.00133	2.75	1.19	10.6989	-12.8783	PH01000123G1100|1.61587750274;PH01000159G0130|3.26900185276;P29305|1.42727466699;STP-1|2.09988664825;PH01001724G0160|1.57186219411;PH01001102G0130|1.39649690201;P80826|1.77780598938;Q40089|1.57833273494;SAMS1|0.678497962139;PH01001918G0090|0.63989572411;PH01003356G0050|0.592762396338;CYP38|0.679930997719	12	426	132	17418	http://www.ebi.ac.uk/QuickGO/GTerm?id=GO:0009409	[]
5	4,5	cellular homeostasis	GO:0019725	9.86e-05	0.00134	-0.95	-0.61	10.6989	-12.8783	PH01000040G1380|1.40337858025;P29305|1.42727466699;P80826|1.77780598938;LHA2|1.64061049839;PMA1|1.51108111073;P0C549|0.612852971107;Q43495|0.428807989585;ECA4|0.661339930856;PH01001498G0080|0.597645994911;MBD10|0.667042833426;FER1|0.567463641297	11	362	132	17418	http://www.ebi.ac.uk/QuickGO/GTerm?id=GO:0019725	[]
8	7,8	hydrogen ion transmembrane transport	GO:1902600	0.000101	0.00136	1.12	0.39	10.6989	-12.8783	P29305|1.42727466699;At3g52300|1.43815102329;Q40089|1.57833273494;LHA2|1.64061049839;PMA1|1.51108111073;P0C549|0.612852971107	6	98	132	17418	http://www.ebi.ac.uk/QuickGO/GTerm?id=GO:1902600	[]
6	6	purine nucleotide metabolic process	GO:0006163	0.000106	0.00142	2.08	0.86	10.6989	-12.8783	P29305|1.42727466699;PH01001724G0160|1.57186219411;At3g52300|1.43815102329;P80826|1.77780598938;Q40089|1.57833273494;LHA2|1.64061049839;PMA1|1.51108111073;P80089|0.685877831141;P0C549|0.612852971107;NDPK1|0.654905319597;PH01005665G0070|0.681211454924	11	365	132	17418	http://www.ebi.ac.uk/QuickGO/GTerm?id=GO:0006163	[]
5	5	flavonoid biosynthetic process	GO:0009813	0.000106	0.00142	1.25	0.46	10.6989	-12.8783	P29305|1.42727466699;CCOAOMT2|1.41193722302;UGT83A1|1.44275751714;P80826|1.77780598938;Q43495|0.428807989585;UGT73D1|0.68505794679	6	99	132	17418	http://www.ebi.ac.uk/QuickGO/GTerm?id=GO:0009813	[]
6	6	phenol-containing compound biosynthetic process	GO:0046189	0.000114	0.00151	0.36	0.03	10.6989	-12.8783	PH01000123G1100|1.61587750274;P29305|1.42727466699;P80826|1.77780598938;PH01001918G0090|0.63989572411;CYP38|0.679930997719	5	63	132	17418	http://www.ebi.ac.uk/QuickGO/GTerm?id=GO:0046189	[]
5	4,5	nucleobase-containing small molecule metabolic process	GO:0055086	0.000115	0.00151	1.49	0.57	10.6989	-12.8783	PH01000123G1100|1.61587750274;P29305|1.42727466699;PH01001724G0160|1.57186219411;At3g52300|1.43815102329;P80826|1.77780598938;Q40089|1.57833273494;OsI_031067|1.41703458191;LHA2|1.64061049839;PMA1|1.51108111073;P80089|0.685877831141;PPD4|0.586756017386;P0C549|0.612852971107;PH01001918G0090|0.63989572411;NDPK1|0.654905319597;CYP38|0.679930997719;PH01005665G0070|0.681211454924;PSAN|0.677980967923	17	800	132	17418	http://www.ebi.ac.uk/QuickGO/GTerm?id=GO:0055086	[]
5	5	organophosphate biosynthetic process	GO:0090407	0.000118	0.00155	3.16	1.38	10.6989	-12.8783	RPL9|1.4001817249;PH01000024G2570|1.66058500744;PH01000123G1100|1.61587750274;P29305|1.42727466699;P29308|1.75454243305;At3g52300|1.43815102329;P80826|1.77780598938;Q40089|1.57833273494;LHA2|1.64061049839;PMA1|1.51108111073;P80089|0.685877831141;PPD4|0.586756017386;P0C549|0.612852971107;PH01001498G0080|0.597645994911;NDPK1|0.654905319597;CYP38|0.679930997719	16	724	132	17418	http://www.ebi.ac.uk/QuickGO/GTerm?id=GO:0090407	[]
7	6,7	defense response to bacterium, incompatible interaction	GO:0009816	0.000123	0.00159	-1.07	-0.67	10.6989	-12.8783	P80826|1.77780598938;PH01000157G0430|0.667300174673;Zlp|0.397712720731;PAO|0.573000115188	4	34	132	17418	http://www.ebi.ac.uk/QuickGO/GTerm?id=GO:0009816	[]
7	6,7	water transport	GO:0006833	0.000133	0.0017	0.99	0.33	10.6989	-12.8783	P29305|1.42727466699;PH01001724G0160|1.57186219411;P80826|1.77780598938;Q40089|1.57833273494;PH01001918G0090|0.63989572411	5	65	132	17418	http://www.ebi.ac.uk/QuickGO/GTerm?id=GO:0006833	[]
6	5,6	fluid transport	GO:0042044	0.000133	0.0017	0.99	0.33	10.6989	-12.8783	P29305|1.42727466699;PH01001724G0160|1.57186219411;P80826|1.77780598938;Q40089|1.57833273494;PH01001918G0090|0.63989572411	5	65	132	17418	http://www.ebi.ac.uk/QuickGO/GTerm?id=GO:0042044	[]
3	3	regulation of biological quality	GO:0065008	0.000133	0.0017	4.67	2.12	10.6989	-12.8783	PH01000040G1380|1.40337858025;P29305|1.42727466699;UVR8|1.63488143117;PH01001724G0160|1.57186219411;PH01001422G0240|1.72956264623;P80826|1.77780598938;P21616|2.28507997944;PNC1|1.57371622298;Q40089|1.57833273494;LHA2|1.64061049839;PMA1|1.51108111073;PH01000041G1710|0.377891575307;P0C549|0.612852971107;Q43495|0.428807989585;ECA4|0.661339930856;UGT73D1|0.68505794679;PH01001498G0080|0.597645994911;C…	20	1056	132	17418	http://www.ebi.ac.uk/QuickGO/GTerm?id=GO:0065008	[]
5	4,5	cellular carbohydrate biosynthetic process	GO:0034637	0.000134	0.0017	2.87	1.24	10.6989	-12.8783	SBE1|1.42135174837;P29305|1.42727466699;STP-1|2.09988664825;PH01000724G0300|1.51393949613;P80826|1.77780598938;PH01002295G0170|1.4544014898;PH01002662G0130|2.1572375417;Q40089|1.57833273494;PH01083007G0010|1.41067867377;PH01000011G2670|0.564068302158;PPD4|0.586756017386;PH01001498G0080|0.597645994911;PH01002248G0250|0.550335965985	13	510	132	17418	http://www.ebi.ac.uk/QuickGO/GTerm?id=GO:0034637	[]
9	8,9	ATP metabolic process	GO:0046034	0.000138	0.00174	1.68	0.67	10.6989	-12.8783	P29305|1.42727466699;PH01001724G0160|1.57186219411;At3g52300|1.43815102329;P80826|1.77780598938;Q40089|1.57833273494;LHA2|1.64061049839;PMA1|1.51108111073;P80089|0.685877831141;PH01005665G0070|0.681211454924	9	254	132	17418	http://www.ebi.ac.uk/QuickGO/GTerm?id=GO:0046034	[]
9	8,9	cellular metal ion homeostasis	GO:0006875	0.00014	0.00174	-1.41	-0.84	10.6989	-12.8783	PH01000040G1380|1.40337858025;P80826|1.77780598938;Q43495|0.428807989585;ECA4|0.661339930856;PH01001498G0080|0.597645994911;FER1|0.567463641297	6	104	132	17418	http://www.ebi.ac.uk/QuickGO/GTerm?id=GO:0006875	[]
5	5	chemical homeostasis	GO:0048878	0.000141	0.00175	2.16	0.9	10.6989	-12.8783	PH01000040G1380|1.40337858025;P29305|1.42727466699;P80826|1.77780598938;Q40089|1.57833273494;LHA2|1.64061049839;PMA1|1.51108111073;Q43495|0.428807989585;ECA4|0.661339930856;PH01001498G0080|0.597645994911;FER1|0.567463641297	10	314	132	17418	http://www.ebi.ac.uk/QuickGO/GTerm?id=GO:0048878	[]
8	8	metal ion homeostasis	GO:0055065	0.000147	0.00181	-0.6	-0.44	10.6989	-12.8783	PH01000040G1380|1.40337858025;P80826|1.77780598938;Q40089|1.57833273494;Q43495|0.428807989585;ECA4|0.661339930856;PH01001498G0080|0.597645994911;FER1|0.567463641297	7	150	132	17418	http://www.ebi.ac.uk/QuickGO/GTerm?id=GO:0055065	[]
7	5,7	cellular amino acid biosynthetic process	GO:0008652	0.000152	0.00187	2.63	1.13	10.6989	-12.8783	PH01000123G1100|1.61587750274;NIR|1.9767908464;CAP10A|1.47069874188;CCOAOMT2|1.41193722302;P29308|1.75454243305;PH01001724G0160|1.57186219411;P80826|1.77780598938;TSB2|0.519748332067;ASA1|0.673253347556;LHCB5|0.656243275195;PSAN|0.677980967923;VIT_19s0014g02480|0.485496009424	12	447	132	17418	http://www.ebi.ac.uk/QuickGO/GTerm?id=GO:0008652	[]
5	5	polysaccharide metabolic process	GO:0005976	0.000154	0.00188	3.3	1.46	10.6989	-12.8783	SBE1|1.42135174837;P29305|1.42727466699;STP-1|2.09988664825;PH01000724G0300|1.51393949613;PH01001724G0160|1.57186219411;P80826|1.77780598938;PH01002295G0170|1.4544014898;PH01002662G0130|2.1572375417;Q40089|1.57833273494;PH01083007G0010|1.41067867377;PH01000011G2670|0.564068302158;PPD4|0.586756017386;BMY1|0.613020699457;CAL1|0.559913729682;PH01002248G0250|0.550335965985	15	664	132	17418	http://www.ebi.ac.uk/QuickGO/GTerm?id=GO:0005976	[]
5	5	single-organism carbohydrate catabolic process	GO:0044724	0.000155	0.00188	1.94	0.8	10.6989	-12.8783	P29305|1.42727466699;UVR8|1.63488143117;PH01001724G0160|1.57186219411;P80826|1.77780598938;AIR12|2.44305519008;Q40089|1.57833273494;P80089|0.685877831141;P0C549|0.612852971107;PH01005665G0070|0.681211454924	9	258	132	17418	http://www.ebi.ac.uk/QuickGO/GTerm?id=GO:0044724	[]
7	7	ribonucleoside monophosphate metabolic process	GO:0009161	0.000164	0.00195	1.89	0.77	10.6989	-12.8783	P29305|1.42727466699;PH01001724G0160|1.57186219411;At3g52300|1.43815102329;P80826|1.77780598938;Q40089|1.57833273494;LHA2|1.64061049839;PMA1|1.51108111073;P80089|0.685877831141;P0C549|0.612852971107;PH01005665G0070|0.681211454924	10	320	132	17418	http://www.ebi.ac.uk/QuickGO/GTerm?id=GO:0009161	[]
5	5	phenol-containing compound metabolic process	GO:0018958	0.000165	0.00195	0.36	0.03	10.6989	-12.8783	PH01000123G1100|1.61587750274;P29305|1.42727466699;P80826|1.77780598938;PH01001918G0090|0.63989572411;CYP38|0.679930997719	5	68	132	17418	http://www.ebi.ac.uk/QuickGO/GTerm?id=GO:0018958	[]
6	6	purine-containing compound biosynthetic process	GO:0072522	0.000166	0.00195	1.4	0.53	10.6989	-12.8783	At3g52300|1.43815102329;P80826|1.77780598938;Q40089|1.57833273494;LHA2|1.64061049839;PMA1|1.51108111073;P0C549|0.612852971107;NDPK1|0.654905319597	7	153	132	17418	http://www.ebi.ac.uk/QuickGO/GTerm?id=GO:0072522	[]
6	5,6	cellular polysaccharide biosynthetic process	GO:0033692	0.000169	0.00195	2.64	1.14	10.6989	-12.8783	SBE1|1.42135174837;P29305|1.42727466699;STP-1|2.09988664825;PH01000724G0300|1.51393949613;P80826|1.77780598938;PH01002295G0170|1.4544014898;PH01002662G0130|2.1572375417;Q40089|1.57833273494;PH01083007G0010|1.41067867377;PH01000011G2670|0.564068302158;PPD4|0.586756017386;PH01002248G0250|0.550335965985	12	452	132	17418	http://www.ebi.ac.uk/QuickGO/GTerm?id=GO:0033692	[]
10	10	L-alanine catabolic process, by transamination	GO:0019481	0.00017	0.00195	0.4	0.05	10.6989	-12.8783	P29305|1.42727466699;P80826|1.77780598938	2	3	132	17418	http://www.ebi.ac.uk/QuickGO/GTerm?id=GO:0019481	[]
8	8	L-alanine metabolic process	GO:0042851	0.00017	0.00195	0.4	0.05	10.6989	-12.8783	P29305|1.42727466699;P80826|1.77780598938	2	3	132	17418	http://www.ebi.ac.uk/QuickGO/GTerm?id=GO:0042851	[]
8	8	alanine catabolic process	GO:0006524	0.00017	0.00195	0.4	0.05	10.6989	-12.8783	P29305|1.42727466699;P80826|1.77780598938	2	3	132	17418	http://www.ebi.ac.uk/QuickGO/GTerm?id=GO:0006524	[]
9	9	L-alanine catabolic process	GO:0042853	0.00017	0.00195	0.4	0.05	10.6989	-12.8783	P29305|1.42727466699;P80826|1.77780598938	2	3	132	17418	http://www.ebi.ac.uk/QuickGO/GTerm?id=GO:0042853	[]
7	7	pyruvate family amino acid catabolic process	GO:0009080	0.00017	0.00195	0.4	0.05	10.6989	-12.8783	P29305|1.42727466699;P80826|1.77780598938	2	3	132	17418	http://www.ebi.ac.uk/QuickGO/GTerm?id=GO:0009080	[]
6	6	nucleoside monophosphate metabolic process	GO:0009123	0.000182	0.00207	1.89	0.77	10.6989	-12.8783	P29305|1.42727466699;PH01001724G0160|1.57186219411;At3g52300|1.43815102329;P80826|1.77780598938;Q40089|1.57833273494;LHA2|1.64061049839;PMA1|1.51108111073;P80089|0.685877831141;P0C549|0.612852971107;PH01005665G0070|0.681211454924	10	324	132	17418	http://www.ebi.ac.uk/QuickGO/GTerm?id=GO:0009123	[]
4	4	organonitrogen compound metabolic process	GO:1901564	0.000186	0.0021	14.71	7	10.6989	-12.8783	RPL9|1.4001817249;PH01000024G2570|1.66058500744;PH01000052G1130|4.00251443571;PH01000087G1730|1.52117319521;PH01001450G0180|1.54688089428;PH01000123G1100|1.61587750274;TUBA2|1.75718522474;RPL28A|1.44348786181;P29305|1.42727466699;NIR|1.9767908464;PER2|1.47609637189;JAL3|1.39720233223;CAP10A|1.47069874188;CCOAOMT2|1.41193722302;UVR8|1.63488143117;P29308|1.75454243305;PH01001724G0160|1.57186219411;…	68	6275	132	17418	http://www.ebi.ac.uk/QuickGO/GTerm?id=GO:1901564	[]
8	7,8	ribonucleoside monophosphate biosynthetic process	GO:0009156	0.000231	0.0026	1.21	0.44	10.6989	-12.8783	At3g52300|1.43815102329;P80826|1.77780598938;Q40089|1.57833273494;LHA2|1.64061049839;PMA1|1.51108111073;P0C549|0.612852971107	6	114	132	17418	http://www.ebi.ac.uk/QuickGO/GTerm?id=GO:0009156	[]
6	6	chlorophyll metabolic process	GO:0015994	0.000245	0.00273	0.59	0.13	10.6989	-12.8783	PH01000123G1100|1.61587750274;P29305|1.42727466699;PH01001303G0370|1.60285087619;P80826|1.77780598938;PH01000157G0430|0.667300174673;CYP38|0.679930997719;PAO|0.573000115188	7	163	132	17418	http://www.ebi.ac.uk/QuickGO/GTerm?id=GO:0015994	[]
5	5	purine-containing compound metabolic process	GO:0072521	0.000246	0.00273	2.08	0.86	10.6989	-12.8783	P29305|1.42727466699;PH01001724G0160|1.57186219411;At3g52300|1.43815102329;P80826|1.77780598938;Q40089|1.57833273494;LHA2|1.64061049839;PMA1|1.51108111073;P80089|0.685877831141;P0C549|0.612852971107;NDPK1|0.654905319597;PH01005665G0070|0.681211454924	11	402	132	17418	http://www.ebi.ac.uk/QuickGO/GTerm?id=GO:0072521	[]
2	2	single-organism process	GO:0044699	0.000254	0.00281	1.1	0.38	10.6989	-12.8783	SBE1|1.42135174837;RPL9|1.4001817249;PH01000024G2570|1.66058500744;PH01000040G1380|1.40337858025;PH01001450G0180|1.54688089428;PH01000123G1100|1.61587750274;TUBB3|2.55669542402;UXS6|1.7483622749;TUBA2|1.75718522474;PH01000159G0130|3.26900185276;PER1|1.53027072914;P29305|1.42727466699;NIR|1.9767908464;PER2|1.47609637189;CAP10A|1.47069874188;CCOAOMT2|1.41193722302;PH01000713G0340|1.63007658344;UGT8…	96	10065	132	17418	http://www.ebi.ac.uk/QuickGO/GTerm?id=GO:0044699	[]
7	7	monovalent inorganic cation transport	GO:0015672	0.000261	0.00287	2.07	0.86	10.6989	-12.8783	P29305|1.42727466699;At3g52300|1.43815102329;P80826|1.77780598938;P21616|2.28507997944;PH01002295G0170|1.4544014898;Q40089|1.57833273494;LHA2|1.64061049839;PMA1|1.51108111073;P0C549|0.612852971107;LHCB5|0.656243275195	10	339	132	17418	http://www.ebi.ac.uk/QuickGO/GTerm?id=GO:0015672	[]
5	5	secondary metabolite biosynthetic process	GO:0044550	0.000266	0.00291	-0.44	-0.37	10.6989	-12.8783	CCOAOMT2|1.41193722302;P80826|1.77780598938;PAL1|2.77946544007;PH01003309G0170|2.23700147949;SAMS1|0.678497962139;PH01001918G0090|0.63989572411;PH01005665G0070|0.681211454924;CAD5|0.601943467312	8	219	132	17418	http://www.ebi.ac.uk/QuickGO/GTerm?id=GO:0044550	[]
7	6,7	nucleoside monophosphate biosynthetic process	GO:0009124	0.000278	0.00303	1.21	0.44	10.6989	-12.8783	At3g52300|1.43815102329;P80826|1.77780598938;Q40089|1.57833273494;LHA2|1.64061049839;PMA1|1.51108111073;P0C549|0.612852971107	6	118	132	17418	http://www.ebi.ac.uk/QuickGO/GTerm?id=GO:0009124	[]
4	4	detection of biotic stimulus	GO:0009595	0.000282	0.00305	-0.08	-0.19	10.6989	-12.8783	P80826|1.77780598938;At1g74360|1.53845306894;PH01001918G0090|0.63989572411;CYP38|0.679930997719	4	42	132	17418	http://www.ebi.ac.uk/QuickGO/GTerm?id=GO:0009595	[]
6	5,6	photosynthesis, light harvesting	GO:0009765	0.000309	0.00333	0.75	0.21	10.6989	-12.8783	P29305|1.42727466699;CAP10A|1.47069874188;P29308|1.75454243305;LHCB5|0.656243275195	4	43	132	17418	http://www.ebi.ac.uk/QuickGO/GTerm?id=GO:0009765	[]
5	5	ion transport	GO:0006811	0.000315	0.00337	4.78	2.18	10.6989	-12.8783	P29305|1.42727466699;NIR|1.9767908464;CAP10A|1.47069874188;P29308|1.75454243305;At3g52300|1.43815102329;P80826|1.77780598938;P21616|2.28507997944;PH01002295G0170|1.4544014898;PNC1|1.57371622298;Q40089|1.57833273494;BOU|1.45030761218;LHA2|1.64061049839;PMA1|1.51108111073;PH01000101G0680|0.235869913801;P0C549|0.612852971107;Q43495|0.428807989585;ECA4|0.661339930856;LHCB5|0.656243275195;PH01001498G0…	20	1127	132	17418	http://www.ebi.ac.uk/QuickGO/GTerm?id=GO:0006811	[]
6	6	carboxylic acid catabolic process	GO:0046395	0.000319	0.00338	2.13	0.89	10.6989	-12.8783	P29305|1.42727466699;P80826|1.77780598938;PAL1|2.77946544007;PNC1|1.57371622298;PH01003309G0170|2.23700147949;PH01000025G2190|0.648038803007;CSY2|0.66012207787;Q43495|0.428807989585	8	225	132	17418	http://www.ebi.ac.uk/QuickGO/GTerm?id=GO:0046395	[]
5	5	organic acid catabolic process	GO:0016054	0.000319	0.00338	2.13	0.89	10.6989	-12.8783	P29305|1.42727466699;P80826|1.77780598938;PAL1|2.77946544007;PNC1|1.57371622298;PH01003309G0170|2.23700147949;PH01000025G2190|0.648038803007;CSY2|0.66012207787;Q43495|0.428807989585	8	225	132	17418	http://www.ebi.ac.uk/QuickGO/GTerm?id=GO:0016054	[]
6	6	cation transport	GO:0006812	0.000336	0.00349	3.44	1.52	10.6989	-12.8783	P29305|1.42727466699;CAP10A|1.47069874188;P29308|1.75454243305;At3g52300|1.43815102329;P80826|1.77780598938;P21616|2.28507997944;PH01002295G0170|1.4544014898;Q40089|1.57833273494;BOU|1.45030761218;LHA2|1.64061049839;PMA1|1.51108111073;P0C549|0.612852971107;Q43495|0.428807989585;ECA4|0.661339930856;LHCB5|0.656243275195;FER1|0.567463641297	16	794	132	17418	http://www.ebi.ac.uk/QuickGO/GTerm?id=GO:0006812	[]
5	5	response to carbon dioxide	GO:0010037	0.000339	0.00349	0.76	0.22	10.6989	-12.8783	PH01000159G0130|3.26900185276;P80826|1.77780598938	2	4	132	17418	http://www.ebi.ac.uk/QuickGO/GTerm?id=GO:0010037	[]
6	5,6	SOS response	GO:0009432	0.000339	0.00349	0.4	0.05	10.6989	-12.8783	P29305|1.42727466699;P80826|1.77780598938	2	4	132	17418	http://www.ebi.ac.uk/QuickGO/GTerm?id=GO:0009432	[]
5	5	choline biosynthetic process	GO:0042425	0.000339	0.00349	0.47	0.08	10.6989	-12.8783	PH01000024G2570|1.66058500744;P80826|1.77780598938	2	4	132	17418	http://www.ebi.ac.uk/QuickGO/GTerm?id=GO:0042425	[]
3	3	hormone metabolic process	GO:0042445	0.000339	0.00349	-0.64	-0.46	10.6989	-12.8783	PH01001724G0160|1.57186219411;P80826|1.77780598938;PNC1|1.57371622298;PH01000041G1710|0.377891575307;P0C549|0.612852971107;UGT73D1|0.68505794679;CYP72A15|0.463336333007	7	172	132	17418	http://www.ebi.ac.uk/QuickGO/GTerm?id=GO:0042445	[]
4	4	flavonoid metabolic process	GO:0009812	0.000348	0.00356	1.25	0.46	10.6989	-12.8783	P29305|1.42727466699;CCOAOMT2|1.41193722302;UGT83A1|1.44275751714;P80826|1.77780598938;Q43495|0.428807989585;UGT73D1|0.68505794679	6	123	132	17418	http://www.ebi.ac.uk/QuickGO/GTerm?id=GO:0009812	[]
2	2	immune system process	GO:0002376	0.00035	0.00356	-2.41	-1.32	10.6989	-12.8783	PH01000123G1100|1.61587750274;P29305|1.42727466699;P80826|1.77780598938;At1g74360|1.53845306894;PH01000157G0430|0.667300174673;Zlp|0.397712720731;PH01001498G0080|0.597645994911;PH01001918G0090|0.63989572411;CYP38|0.679930997719;TL1|0.614646344779;PAO|0.573000115188	11	419	132	17418	http://www.ebi.ac.uk/QuickGO/GTerm?id=GO:0002376	[]
6	6	regulation of hydrogen peroxide metabolic process	GO:0010310	0.000369	0.00374	-0.08	-0.19	10.6989	-12.8783	P80826|1.77780598938;At1g74360|1.53845306894;PH01001918G0090|0.63989572411;CYP38|0.679930997719	4	45	132	17418	http://www.ebi.ac.uk/QuickGO/GTerm?id=GO:0010310	[]
4	4	lipid metabolic process	GO:0006629	0.000388	0.00391	-2.19	-1.21	10.6989	-12.8783	RPL9|1.4001817249;PH01000024G2570|1.66058500744;PH01000123G1100|1.61587750274;P29305|1.42727466699;PH01000713G0340|1.63007658344;UVR8|1.63488143117;P29308|1.75454243305;PH01001724G0160|1.57186219411;P80826|1.77780598938;PNC1|1.57371622298;PH01004709G0070|1.39850555183;PH01000011G2670|0.564068302158;CSY2|0.66012207787;PPD4|0.586756017386;P0C549|0.612852971107;Q43495|0.428807989585;UGT73D1|0.685057…	23	1417	132	17418	http://www.ebi.ac.uk/QuickGO/GTerm?id=GO:0006629	[]
8	8	gluconeogenesis	GO:0006094	0.000396	0.00398	1.01	0.34	10.6989	-12.8783	TUBA2|1.75718522474;P29305|1.42727466699;PH01001724G0160|1.57186219411;P80826|1.77780598938;P80089|0.685877831141	5	82	132	17418	http://www.ebi.ac.uk/QuickGO/GTerm?id=GO:0006094	[]
5	5	response to jasmonic acid	GO:0009753	0.000417	0.00416	-0.6	-0.44	10.6989	-12.8783	PH01001064G0040|1.44131190796;P80826|1.77780598938;At1g74360|1.53845306894;PH01000121G1130|0.61766824127;PH01001918G0090|0.63989572411;CYP38|0.679930997719;PH01100083G0010|0.462486389152	7	178	132	17418	http://www.ebi.ac.uk/QuickGO/GTerm?id=GO:0009753	[]
7	6,7	lignin biosynthetic process	GO:0009809	0.000437	0.00434	-0.71	-0.49	10.6989	-12.8783	CCOAOMT2|1.41193722302;SAMS1|0.678497962139;PH01005665G0070|0.681211454924;CAD5|0.601943467312	4	47	132	17418	http://www.ebi.ac.uk/QuickGO/GTerm?id=GO:0009809	[]
9	6,7,8,9	glycogen biosynthetic process	GO:0005978	0.000441	0.00434	0.67	0.17	10.6989	-12.8783	SBE1|1.42135174837;PH01000724G0300|1.51393949613;PH01002662G0130|2.1572375417	3	20	132	17418	http://www.ebi.ac.uk/QuickGO/GTerm?id=GO:0005978	[]
4	4	response to mechanical stimulus	GO:0009612	0.000441	0.00434	-0.25	-0.27	10.6989	-12.8783	P80826|1.77780598938;CAM3|0.610011288272;CAL1|0.559913729682	3	20	132	17418	http://www.ebi.ac.uk/QuickGO/GTerm?id=GO:0009612	[]
8	6,8	alpha-amino acid catabolic process	GO:1901606	0.000468	0.00458	1.39	0.52	10.6989	-12.8783	P29305|1.42727466699;P80826|1.77780598938;PAL1|2.77946544007;PH01003309G0170|2.23700147949;PH01000025G2190|0.648038803007	5	85	132	17418	http://www.ebi.ac.uk/QuickGO/GTerm?id=GO:1901606	[]
5	4,5	innate immune response	GO:0045087	0.000488	0.00476	-2.19	-1.21	10.6989	-12.8783	PH01000123G1100|1.61587750274;P29305|1.42727466699;P80826|1.77780598938;At1g74360|1.53845306894;PH01000157G0430|0.667300174673;Zlp|0.397712720731;PH01001918G0090|0.63989572411;CYP38|0.679930997719;TL1|0.614646344779;PAO|0.573000115188	10	367	132	17418	http://www.ebi.ac.uk/QuickGO/GTerm?id=GO:0045087	[]
6	6	erythrose 4-phosphate/phosphoenolpyruvate family amino acid metabolic process	GO:1902221	0.000512	0.00489	0.95	0.31	10.6989	-12.8783	P29305|1.42727466699;PAL1|2.77946544007;PH01003309G0170|2.23700147949	3	21	132	17418	http://www.ebi.ac.uk/QuickGO/GTerm?id=GO:1902221	[]
7	6,7	L-phenylalanine metabolic process	GO:0006558	0.000512	0.00489	0.95	0.31	10.6989	-12.8783	P29305|1.42727466699;PAL1|2.77946544007;PH01003309G0170|2.23700147949	3	21	132	17418	http://www.ebi.ac.uk/QuickGO/GTerm?id=GO:0006558	[]
8	8	glucose catabolic process	GO:0006007	0.000513	0.00489	1.06	0.37	10.6989	-12.8783	UVR8|1.63488143117;P80826|1.77780598938;AIR12|2.44305519008;P0C549|0.612852971107	4	49	132	17418	http://www.ebi.ac.uk/QuickGO/GTerm?id=GO:0006007	[]
8	6,7,8	regulation of proton transport	GO:0010155	0.000513	0.00489	0.75	0.22	10.6989	-12.8783	P29305|1.42727466699;P80826|1.77780598938;PH01002295G0170|1.4544014898;LHCB5|0.656243275195	4	49	132	17418	http://www.ebi.ac.uk/QuickGO/GTerm?id=GO:0010155	[]
3	3	immune response	GO:0006955	0.000543	0.00512	-2.19	-1.21	10.6989	-12.8783	PH01000123G1100|1.61587750274;P29305|1.42727466699;P80826|1.77780598938;At1g74360|1.53845306894;PH01000157G0430|0.667300174673;Zlp|0.397712720731;PH01001918G0090|0.63989572411;CYP38|0.679930997719;TL1|0.614646344779;PAO|0.573000115188	10	372	132	17418	http://www.ebi.ac.uk/QuickGO/GTerm?id=GO:0006955	[]
5	5	carbohydrate catabolic process	GO:0016052	0.000543	0.00512	2.16	0.9	10.6989	-12.8783	P29305|1.42727466699;UVR8|1.63488143117;PH01001724G0160|1.57186219411;P80826|1.77780598938;AIR12|2.44305519008;Q40089|1.57833273494;P80089|0.685877831141;P0C549|0.612852971107;BMY1|0.613020699457;PH01005665G0070|0.681211454924	10	372	132	17418	http://www.ebi.ac.uk/QuickGO/GTerm?id=GO:0016052	[]
4	4	pigment metabolic process	GO:0042440	0.000544	0.00512	-0.82	-0.55	10.6989	-12.8783	PH01000123G1100|1.61587750274;P29305|1.42727466699;PH01001303G0370|1.60285087619;P80826|1.77780598938;PH01000157G0430|0.667300174673;Q43495|0.428807989585;UGT73D1|0.68505794679;CYP38|0.679930997719;PAO|0.573000115188	9	306	132	17418	http://www.ebi.ac.uk/QuickGO/GTerm?id=GO:0042440	[]
6	6	cellular modified amino acid biosynthetic process	GO:0042398	0.000554	0.00519	0.84	0.26	10.6989	-12.8783	CCOAOMT2|1.41193722302;UVR8|1.63488143117;P80826|1.77780598938;PH01001498G0080|0.597645994911	4	50	132	17418	http://www.ebi.ac.uk/QuickGO/GTerm?id=GO:0042398	[]
6	6	response to manganese ion	GO:0010042	0.000562	0.00523	-0.55	-0.42	10.6989	-12.8783	Q43495|0.428807989585;ECA4|0.661339930856	2	5	132	17418	http://www.ebi.ac.uk/QuickGO/GTerm?id=GO:0010042	[]
7	7	hexose biosynthetic process	GO:0019319	0.000578	0.00536	1.01	0.34	10.6989	-12.8783	TUBA2|1.75718522474;P29305|1.42727466699;PH01001724G0160|1.57186219411;P80826|1.77780598938;P80089|0.685877831141	5	89	132	17418	http://www.ebi.ac.uk/QuickGO/GTerm?id=GO:0019319	[]
7	7	D-xylose metabolic process	GO:0042732	0.00059	0.00544	0.65	0.16	10.6989	-12.8783	UXS6|1.7483622749;P80826|1.77780598938;PH01002851G0080|1.4228696756	3	22	132	17418	http://www.ebi.ac.uk/QuickGO/GTerm?id=GO:0042732	[]
6	6	indole-containing compound biosynthetic process	GO:0042435	0.000598	0.00549	0.05	-0.12	10.6989	-12.8783	P29305|1.42727466699;P80826|1.77780598938;TSB2|0.519748332067;ASA1|0.673253347556	4	51	132	17418	http://www.ebi.ac.uk/QuickGO/GTerm?id=GO:0042435	[]
5	5	phospholipid biosynthetic process	GO:0008654	0.00064	0.00583	0.84	0.26	10.6989	-12.8783	RPL9|1.4001817249;PH01000024G2570|1.66058500744;PH01000123G1100|1.61587750274;P29308|1.75454243305;P80826|1.77780598938;PPD4|0.586756017386;P0C549|0.612852971107;PH01001498G0080|0.597645994911;CYP38|0.679930997719	9	313	132	17418	http://www.ebi.ac.uk/QuickGO/GTerm?id=GO:0008654	[]
9	8,9	proteasome core complex assembly	GO:0080129	0.000644	0.00583	0.97	0.32	10.6989	-12.8783	At3g52300|1.43815102329;P80826|1.77780598938;Q40089|1.57833273494;Q43495|0.428807989585	4	52	132	17418	http://www.ebi.ac.uk/QuickGO/GTerm?id=GO:0080129	[]
7	7	hexose catabolic process	GO:0019320	0.000644	0.00583	1.06	0.37	10.6989	-12.8783	UVR8|1.63488143117;P80826|1.77780598938;AIR12|2.44305519008;P0C549|0.612852971107	4	52	132	17418	http://www.ebi.ac.uk/QuickGO/GTerm?id=GO:0019320	[]
6	5,6	establishment of protein localization to membrane	GO:0090150	0.000666	0.00598	-1.38	-0.82	10.6989	-12.8783	P80826|1.77780598938;At1g74360|1.53845306894;Q43495|0.428807989585;PH01001918G0090|0.63989572411;CYP38|0.679930997719;ALB3|0.605076289675	6	139	132	17418	http://www.ebi.ac.uk/QuickGO/GTerm?id=GO:0090150	[]
6	5,6	protein localization to membrane	GO:0072657	0.000666	0.00598	-1.38	-0.82	10.6989	-12.8783	P80826|1.77780598938;At1g74360|1.53845306894;Q43495|0.428807989585;PH01001918G0090|0.63989572411;CYP38|0.679930997719;ALB3|0.605076289675	6	139	132	17418	http://www.ebi.ac.uk/QuickGO/GTerm?id=GO:0072657	[]
7	5,7	cellular amino acid catabolic process	GO:0009063	0.000672	0.006	1.39	0.52	10.6989	-12.8783	P29305|1.42727466699;P80826|1.77780598938;PAL1|2.77946544007;PH01003309G0170|2.23700147949;PH01000025G2190|0.648038803007	5	92	132	17418	http://www.ebi.ac.uk/QuickGO/GTerm?id=GO:0009063	[]
7	7	nucleoside diphosphate phosphorylation	GO:0006165	0.000676	0.00601	0.51	0.1	10.6989	-12.8783	P29305|1.42727466699;PH01001724G0160|1.57186219411;P80826|1.77780598938;Q40089|1.57833273494;P80089|0.685877831141;NDPK1|0.654905319597;PH01005665G0070|0.681211454924	7	193	132	17418	http://www.ebi.ac.uk/QuickGO/GTerm?id=GO:0006165	[]
6	6	monosaccharide catabolic process	GO:0046365	0.000692	0.00613	1.06	0.37	10.6989	-12.8783	UVR8|1.63488143117;P80826|1.77780598938;AIR12|2.44305519008;P0C549|0.612852971107	4	53	132	17418	http://www.ebi.ac.uk/QuickGO/GTerm?id=GO:0046365	[]
5	5	organic hydroxy compound biosynthetic process	GO:1901617	0.000701	0.00617	-0.81	-0.54	10.6989	-12.8783	PH01000123G1100|1.61587750274;P29305|1.42727466699;PH01001724G0160|1.57186219411;P80826|1.77780598938;UGT73D1|0.68505794679;PH01001498G0080|0.597645994911;PH01001918G0090|0.63989572411;CYP38|0.679930997719;PH01005665G0070|0.681211454924	9	317	132	17418	http://www.ebi.ac.uk/QuickGO/GTerm?id=GO:1901617	[]
3	3	detection of stimulus	GO:0051606	0.000706	0.00619	-0.44	-0.36	10.6989	-12.8783	P80826|1.77780598938;At1g74360|1.53845306894;PH01001918G0090|0.63989572411;CAL1|0.559913729682;CYP38|0.679930997719	5	93	132	17418	http://www.ebi.ac.uk/QuickGO/GTerm?id=GO:0051606	[]
6	4,5,6	disaccharide metabolic process	GO:0005984	0.000718	0.00627	1.62	0.64	10.6989	-12.8783	PH01000159G0130|3.26900185276;PH01001102G0130|1.39649690201;P80826|1.77780598938;PH01002295G0170|1.4544014898;PH01083007G0010|1.41067867377;PPD4|0.586756017386;SUS5|0.681816501968	7	195	132	17418	http://www.ebi.ac.uk/QuickGO/GTerm?id=GO:0005984	[]
4	4	response to temperature stimulus	GO:0009266	0.000721	0.00627	3.34	1.47	10.6989	-12.8783	PH01000123G1100|1.61587750274;PH01000159G0130|3.26900185276;P29305|1.42727466699;STP-1|2.09988664825;PH01001724G0160|1.57186219411;PH01001102G0130|1.39649690201;P80826|1.77780598938;Q40089|1.57833273494;SAMS1|0.678497962139;Q43495|0.428807989585;PH01001498G0080|0.597645994911;PH01001918G0090|0.63989572411;PH01003356G0050|0.592762396338;CYP38|0.679930997719	14	687	132	17418	http://www.ebi.ac.uk/QuickGO/GTerm?id=GO:0009266	[]
6	6	nucleoside diphosphate metabolic process	GO:0009132	0.00074	0.00638	0.51	0.1	10.6989	-12.8783	P29305|1.42727466699;PH01001724G0160|1.57186219411;P80826|1.77780598938;Q40089|1.57833273494;P80089|0.685877831141;NDPK1|0.654905319597;PH01005665G0070|0.681211454924	7	196	132	17418	http://www.ebi.ac.uk/QuickGO/GTerm?id=GO:0009132	[]
6	6	amine biosynthetic process	GO:0009309	0.000743	0.00638	-0.01	-0.16	10.6989	-12.8783	PH01000024G2570|1.66058500744;P80826|1.77780598938;TSB2|0.519748332067;ASA1|0.673253347556	4	54	132	17418	http://www.ebi.ac.uk/QuickGO/GTerm?id=GO:0009309	[]
7	7	cellular biogenic amine biosynthetic process	GO:0042401	0.000743	0.00638	-0.01	-0.16	10.6989	-12.8783	PH01000024G2570|1.66058500744;P80826|1.77780598938;TSB2|0.519748332067;ASA1|0.673253347556	4	54	132	17418	http://www.ebi.ac.uk/QuickGO/GTerm?id=GO:0042401	[]
7	6,7	ribonucleotide metabolic process	GO:0009259	0.000747	0.00638	2.08	0.86	10.6989	-12.8783	P29305|1.42727466699;PH01001724G0160|1.57186219411;At3g52300|1.43815102329;P80826|1.77780598938;Q40089|1.57833273494;LHA2|1.64061049839;PMA1|1.51108111073;P80089|0.685877831141;P0C549|0.612852971107;NDPK1|0.654905319597;PH01005665G0070|0.681211454924	11	459	132	17418	http://www.ebi.ac.uk/QuickGO/GTerm?id=GO:0009259	[]
5	5	porphyrin-containing compound metabolic process	GO:0006778	0.000762	0.00646	0.59	0.13	10.6989	-12.8783	PH01000123G1100|1.61587750274;P29305|1.42727466699;PH01001303G0370|1.60285087619;P80826|1.77780598938;PH01000157G0430|0.667300174673;CYP38|0.679930997719;PAO|0.573000115188	7	197	132	17418	http://www.ebi.ac.uk/QuickGO/GTerm?id=GO:0006778	[]
6	5,6	energy reserve metabolic process	GO:0006112	0.000766	0.00646	0.67	0.17	10.6989	-12.8783	SBE1|1.42135174837;PH01000724G0300|1.51393949613;PH01002662G0130|2.1572375417	3	24	132	17418	http://www.ebi.ac.uk/QuickGO/GTerm?id=GO:0006112	[]
5	5	glycogen metabolic process	GO:0005977	0.000766	0.00646	0.67	0.17	10.6989	-12.8783	SBE1|1.42135174837;PH01000724G0300|1.51393949613;PH01002662G0130|2.1572375417	3	24	132	17418	http://www.ebi.ac.uk/QuickGO/GTerm?id=GO:0005977	[]
6	6	pyruvate family amino acid metabolic process	GO:0009078	0.000838	0.00689	0.4	0.05	10.6989	-12.8783	P29305|1.42727466699;P80826|1.77780598938	2	6	132	17418	http://www.ebi.ac.uk/QuickGO/GTerm?id=GO:0009078	[]
9	7,9	leucine catabolic process	GO:0006552	0.000838	0.00689	-0.06	-0.18	10.6989	-12.8783	P80826|1.77780598938;PH01000025G2190|0.648038803007	2	6	132	17418	http://www.ebi.ac.uk/QuickGO/GTerm?id=GO:0006552	[]
4	4	choline metabolic process	GO:0019695	0.000838	0.00689	0.47	0.08	10.6989	-12.8783	PH01000024G2570|1.66058500744;P80826|1.77780598938	2	6	132	17418	http://www.ebi.ac.uk/QuickGO/GTerm?id=GO:0019695	[]
10	7,8,9,10	ADP transport	GO:0015866	0.000838	0.00689	0.45	0.07	10.6989	-12.8783	P80826|1.77780598938;PNC1|1.57371622298	2	6	132	17418	http://www.ebi.ac.uk/QuickGO/GTerm?id=GO:0015866	[]
7	7	alanine metabolic process	GO:0006522	0.000838	0.00689	0.4	0.05	10.6989	-12.8783	P29305|1.42727466699;P80826|1.77780598938	2	6	132	17418	http://www.ebi.ac.uk/QuickGO/GTerm?id=GO:0006522	[]
11	10,11	cellular manganese ion homeostasis	GO:0030026	0.000838	0.00689	-0.55	-0.42	10.6989	-12.8783	Q43495|0.428807989585;ECA4|0.661339930856	2	6	132	17418	http://www.ebi.ac.uk/QuickGO/GTerm?id=GO:0030026	[]
9	5,6,8,9	systemic acquired resistance, salicylic acid mediated signaling pathway	GO:0009862	0.000853	0.00695	-0.08	-0.19	10.6989	-12.8783	P80826|1.77780598938;At1g74360|1.53845306894;PH01001918G0090|0.63989572411;CYP38|0.679930997719	4	56	132	17418	http://www.ebi.ac.uk/QuickGO/GTerm?id=GO:0009862	[]
7	7	response to UV-B	GO:0010224	0.000853	0.00695	0.78	0.23	10.6989	-12.8783	P29305|1.42727466699;UVR8|1.63488143117;P80826|1.77780598938;UGT73D1|0.68505794679	4	56	132	17418	http://www.ebi.ac.uk/QuickGO/GTerm?id=GO:0010224	[]
5	5	tetrapyrrole metabolic process	GO:0033013	0.000858	0.00696	0.59	0.13	10.6989	-12.8783	PH01000123G1100|1.61587750274;P29305|1.42727466699;PH01001303G0370|1.60285087619;P80826|1.77780598938;PH01000157G0430|0.667300174673;CYP38|0.679930997719;PAO|0.573000115188	7	201	132	17418	http://www.ebi.ac.uk/QuickGO/GTerm?id=GO:0033013	[]
7	7	salicylic acid biosynthetic process	GO:0009697	0.000912	0.00734	-0.1	-0.2	10.6989	-12.8783	PH01000123G1100|1.61587750274;P80826|1.77780598938;PH01001918G0090|0.63989572411;CYP38|0.679930997719	4	57	132	17418	http://www.ebi.ac.uk/QuickGO/GTerm?id=GO:0009697	[]
6	5,6	regulation of reactive oxygen species metabolic process	GO:2000377	0.000912	0.00734	-0.08	-0.19	10.6989	-12.8783	P80826|1.77780598938;At1g74360|1.53845306894;PH01001918G0090|0.63989572411;CYP38|0.679930997719	4	57	132	17418	http://www.ebi.ac.uk/QuickGO/GTerm?id=GO:2000377	[]
7	7	response to sucrose	GO:0009744	0.000937	0.00748	-0.4	-0.35	10.6989	-12.8783	P29305|1.42727466699;P80826|1.77780598938;PH01000025G2190|0.648038803007;CP12-2|0.447391421946;LHCB5|0.656243275195	5	99	132	17418	http://www.ebi.ac.uk/QuickGO/GTerm?id=GO:0009744	[]
6	6	response to disaccharide	GO:0034285	0.000937	0.00748	-0.4	-0.35	10.6989	-12.8783	P29305|1.42727466699;P80826|1.77780598938;PH01000025G2190|0.648038803007;CP12-2|0.447391421946;LHCB5|0.656243275195	5	99	132	17418	http://www.ebi.ac.uk/QuickGO/GTerm?id=GO:0034285	[]
9	8,9	cellular monovalent inorganic cation homeostasis	GO:0030004	0.000974	0.00774	0.22	-0.04	10.6989	-12.8783	LHA2|1.64061049839;PMA1|1.51108111073;PH01001498G0080|0.597645994911	3	26	132	17418	http://www.ebi.ac.uk/QuickGO/GTerm?id=GO:0030004	[]
7	6,7	regulation of protein modification process	GO:0031399	0.00102	0.00806	0.75	0.21	10.6989	-12.8783	P29305|1.42727466699;CAP10A|1.47069874188;P29308|1.75454243305;P80826|1.77780598938;CYP38|0.679930997719;PSAN|0.677980967923;BETV1L|0.386584715691	7	207	132	17418	http://www.ebi.ac.uk/QuickGO/GTerm?id=GO:0031399	[]
7	6,7	regulation of phosphate metabolic process	GO:0019220	0.00105	0.00822	0.75	0.21	10.6989	-12.8783	P29305|1.42727466699;CAP10A|1.47069874188;P29308|1.75454243305;P80826|1.77780598938;CYP38|0.679930997719;PSAN|0.677980967923;BETV1L|0.386584715691	7	208	132	17418	http://www.ebi.ac.uk/QuickGO/GTerm?id=GO:0019220	[]
6	5,6	regulation of phosphorus metabolic process	GO:0051174	0.00105	0.00822	0.75	0.21	10.6989	-12.8783	P29305|1.42727466699;CAP10A|1.47069874188;P29308|1.75454243305;P80826|1.77780598938;CYP38|0.679930997719;PSAN|0.677980967923;BETV1L|0.386584715691	7	208	132	17418	http://www.ebi.ac.uk/QuickGO/GTerm?id=GO:0051174	[]
7	5,6,7	jasmonic acid mediated signaling pathway	GO:0009867	0.00107	0.00838	-0.44	-0.36	10.6989	-12.8783	P80826|1.77780598938;At1g74360|1.53845306894;PH01000121G1130|0.61766824127;PH01001918G0090|0.63989572411;CYP38|0.679930997719	5	102	132	17418	http://www.ebi.ac.uk/QuickGO/GTerm?id=GO:0009867	[]
4	4	organic hydroxy compound metabolic process	GO:1901615	0.00111	0.00865	-2.22	-1.23	10.6989	-12.8783	PH01000123G1100|1.61587750274;P29305|1.42727466699;PH01001724G0160|1.57186219411;P80826|1.77780598938;P80089|0.685877831141;UGT73D1|0.68505794679;PH01001498G0080|0.597645994911;PH01001918G0090|0.63989572411;CYP72A15|0.463336333007;CYP38|0.679930997719;PH01005665G0070|0.681211454924	11	482	132	17418	http://www.ebi.ac.uk/QuickGO/GTerm?id=GO:1901615	[]
4	4	defense response	GO:0006952	0.00114	0.00883	-1.91	-1.08	10.6989	-12.8783	PH01000123G1100|1.61587750274;P29305|1.42727466699;STP-1|2.09988664825;P80826|1.77780598938;PH01002295G0170|1.4544014898;Q40089|1.57833273494;A3FPF2|2.66038567875;At1g74360|1.53845306894;PH01000121G1130|0.61766824127;PH01000157G0430|0.667300174673;Zlp|0.397712720731;PH01001498G0080|0.597645994911;PH01001918G0090|0.63989572411;CYP38|0.679930997719;TL1|0.614646344779;PAO|0.573000115188;BETV1L|0.386…	17	977	132	17418	http://www.ebi.ac.uk/QuickGO/GTerm?id=GO:0006952	[]
7	6,7	cellular protein complex assembly	GO:0043623	0.00115	0.00883	2.62	1.12	10.6989	-12.8783	TUBB3|2.55669542402;TUBA2|1.75718522474;UVR8|1.63488143117;PH01001724G0160|1.57186219411;At3g52300|1.43815102329;P80826|1.77780598938;Q40089|1.57833273494;PH01003206G0110|1.78244423409;Q43495|0.428807989585;CYP38|0.679930997719;O24473|0.681183197382	11	484	132	17418	http://www.ebi.ac.uk/QuickGO/GTerm?id=GO:0043623	[]
6	5,6	cinnamic acid metabolic process	GO:0009803	0.00117	0.00883	0.79	0.24	10.6989	-12.8783	PAL1|2.77946544007;PH01003309G0170|2.23700147949	2	7	132	17418	http://www.ebi.ac.uk/QuickGO/GTerm?id=GO:0009803	[]
7	6,7	cinnamic acid biosynthetic process	GO:0009800	0.00117	0.00883	0.79	0.24	10.6989	-12.8783	PAL1|2.77946544007;PH01003309G0170|2.23700147949	2	7	132	17418	http://www.ebi.ac.uk/QuickGO/GTerm?id=GO:0009800	[]
3	3	carbon utilization	GO:0015976	0.00117	0.00883	0.1	-0.1	10.6989	-12.8783	P29305|1.42727466699;P40880|0.561039788258	2	7	132	17418	http://www.ebi.ac.uk/QuickGO/GTerm?id=GO:0015976	[]
4	4	response to flooding	GO:0009413	0.00117	0.00883	0.66	0.17	10.6989	-12.8783	PH01000159G0130|3.26900185276;PH01001102G0130|1.39649690201	2	7	132	17418	http://www.ebi.ac.uk/QuickGO/GTerm?id=GO:0009413	[]
6	6	cellular response to jasmonic acid stimulus	GO:0071395	0.00117	0.00883	-0.44	-0.36	10.6989	-12.8783	P80826|1.77780598938;At1g74360|1.53845306894;PH01000121G1130|0.61766824127;PH01001918G0090|0.63989572411;CYP38|0.679930997719	5	104	132	17418	http://www.ebi.ac.uk/QuickGO/GTerm?id=GO:0071395	[]
5	5	oligosaccharide metabolic process	GO:0009311	0.00117	0.00883	1.62	0.64	10.6989	-12.8783	PH01000159G0130|3.26900185276;PH01001102G0130|1.39649690201;P80826|1.77780598938;PH01002295G0170|1.4544014898;PH01083007G0010|1.41067867377;PPD4|0.586756017386;SUS5|0.681816501968	7	212	132	17418	http://www.ebi.ac.uk/QuickGO/GTerm?id=GO:0009311	[]
6	6	salicylic acid metabolic process	GO:0009696	0.00118	0.00885	-0.1	-0.2	10.6989	-12.8783	PH01000123G1100|1.61587750274;P80826|1.77780598938;PH01001918G0090|0.63989572411;CYP38|0.679930997719	4	61	132	17418	http://www.ebi.ac.uk/QuickGO/GTerm?id=GO:0009696	[]
5	5	phospholipid metabolic process	GO:0006644	0.00123	0.00918	-0.02	-0.16	10.6989	-12.8783	RPL9|1.4001817249;PH01000024G2570|1.66058500744;PH01000123G1100|1.61587750274;P29308|1.75454243305;P80826|1.77780598938;PPD4|0.586756017386;P0C549|0.612852971107;PH01001498G0080|0.597645994911;CYP38|0.679930997719;P83332|0.61018696789	10	414	132	17418	http://www.ebi.ac.uk/QuickGO/GTerm?id=GO:0006644	[]
7	7	nucleotide phosphorylation	GO:0046939	0.00127	0.00946	0.51	0.1	10.6989	-12.8783	P29305|1.42727466699;PH01001724G0160|1.57186219411;P80826|1.77780598938;Q40089|1.57833273494;P80089|0.685877831141;NDPK1|0.654905319597;PH01005665G0070|0.681211454924	7	215	132	17418	http://www.ebi.ac.uk/QuickGO/GTerm?id=GO:0046939	[]
7	4,5,7	chlorophyll biosynthetic process	GO:0015995	0.00127	0.00946	0.99	0.33	10.6989	-12.8783	PH01000123G1100|1.61587750274;P29305|1.42727466699;PH01001303G0370|1.60285087619;P80826|1.77780598938;CYP38|0.679930997719	5	106	132	17418	http://www.ebi.ac.uk/QuickGO/GTerm?id=GO:0015995	[]
4	4	auxin metabolic process	GO:0009850	0.00133	0.00983	0.19	-0.06	10.6989	-12.8783	P80826|1.77780598938;PNC1|1.57371622298;PH01000041G1710|0.377891575307;P0C549|0.612852971107	4	63	132	17418	http://www.ebi.ac.uk/QuickGO/GTerm?id=GO:0009850	[]
9	9	transition metal ion homeostasis	GO:0055076	0.00138	0.0102	-0.45	-0.37	10.6989	-12.8783	P80826|1.77780598938;Q40089|1.57833273494;Q43495|0.428807989585;ECA4|0.661339930856;FER1|0.567463641297	5	108	132	17418	http://www.ebi.ac.uk/QuickGO/GTerm?id=GO:0055076	[]
4	4	regulation of hormone levels	GO:0010817	0.00139	0.0102	0.13	-0.09	10.6989	-12.8783	PH01001724G0160|1.57186219411;P80826|1.77780598938;P21616|2.28507997944;PNC1|1.57371622298;PH01000041G1710|0.377891575307;P0C549|0.612852971107;UGT73D1|0.68505794679;CYP72A15|0.463336333007	8	282	132	17418	http://www.ebi.ac.uk/QuickGO/GTerm?id=GO:0010817	[]
4	4	homeostatic process	GO:0042592	0.00141	0.0103	0.26	-0.02	10.6989	-12.8783	PH01000040G1380|1.40337858025;P29305|1.42727466699;P80826|1.77780598938;Q40089|1.57833273494;LHA2|1.64061049839;PMA1|1.51108111073;P0C549|0.612852971107;Q43495|0.428807989585;ECA4|0.661339930856;PH01001498G0080|0.597645994911;MBD10|0.667042833426;FER1|0.567463641297	12	574	132	17418	http://www.ebi.ac.uk/QuickGO/GTerm?id=GO:0042592	[]
6	6	response to UV	GO:0009411	0.00144	0.0105	0.98	0.33	10.6989	-12.8783	P29305|1.42727466699;UVR8|1.63488143117;PH01001724G0160|1.57186219411;P80826|1.77780598938;UGT73D1|0.68505794679	5	109	132	17418	http://www.ebi.ac.uk/QuickGO/GTerm?id=GO:0009411	[]
3	3	cellular detoxification	GO:1990748	0.00149	0.0108	1.06	0.36	10.6989	-12.8783	PER1|1.53027072914;PER2|1.47609637189;PNC1|1.57371622298;PER70|0.310747406938	4	65	132	17418	http://www.ebi.ac.uk/QuickGO/GTerm?id=GO:1990748	[]
4	4	cellular oxidant detoxification	GO:0098869	0.00149	0.0108	1.06	0.36	10.6989	-12.8783	PER1|1.53027072914;PER2|1.47609637189;PNC1|1.57371622298;PER70|0.310747406938	4	65	132	17418	http://www.ebi.ac.uk/QuickGO/GTerm?id=GO:0098869	[]
7	6,7	phosphatidylcholine biosynthetic process	GO:0006656	0.00155	0.0111	0.47	0.08	10.6989	-12.8783	PH01000024G2570|1.66058500744;P80826|1.77780598938	2	8	132	17418	http://www.ebi.ac.uk/QuickGO/GTerm?id=GO:0006656	[]
10	7,8,9,10	ATP transport	GO:0015867	0.00155	0.0111	0.45	0.07	10.6989	-12.8783	P80826|1.77780598938;PNC1|1.57371622298	2	8	132	17418	http://www.ebi.ac.uk/QuickGO/GTerm?id=GO:0015867	[]
6	6	monosaccharide biosynthetic process	GO:0046364	0.00169	0.0121	1.01	0.34	10.6989	-12.8783	TUBA2|1.75718522474;P29305|1.42727466699;PH01001724G0160|1.57186219411;P80826|1.77780598938;P80089|0.685877831141	5	113	132	17418	http://www.ebi.ac.uk/QuickGO/GTerm?id=GO:0046364	[]
7	6,7	systemic acquired resistance	GO:0009627	0.00169	0.0121	0.36	0.03	10.6989	-12.8783	P29305|1.42727466699;P80826|1.77780598938;At1g74360|1.53845306894;PH01001918G0090|0.63989572411;CYP38|0.679930997719	5	113	132	17418	http://www.ebi.ac.uk/QuickGO/GTerm?id=GO:0009627	[]
4	4	cell death	GO:0008219	0.0017	0.0121	-1.58	-0.92	10.6989	-12.8783	P29305|1.42727466699;P80826|1.77780598938;At1g74360|1.53845306894;PH01000157G0430|0.667300174673;P0C549|0.612852971107;PH01001918G0090|0.63989572411;CYP38|0.679930997719;PAO|0.573000115188	8	291	132	17418	http://www.ebi.ac.uk/QuickGO/GTerm?id=GO:0008219	[]
4	3,4	regulation of multi-organism process	GO:0043900	0.00176	0.0125	-0.05	-0.17	10.6989	-12.8783	PH01001064G0040|1.44131190796;P80826|1.77780598938;PH01001918G0090|0.63989572411;CYP38|0.679930997719	4	68	132	17418	http://www.ebi.ac.uk/QuickGO/GTerm?id=GO:0043900	[]
8	6,7,8	isopentenyl diphosphate biosynthetic process, methylerythritol 4-phosphate pathway	GO:0019288	0.00177	0.0125	1.25	0.46	10.6989	-12.8783	RPL9|1.4001817249;PH01000123G1100|1.61587750274;P29308|1.75454243305;P80826|1.77780598938;PPD4|0.586756017386;CYP38|0.679930997719	6	168	132	17418	http://www.ebi.ac.uk/QuickGO/GTerm?id=GO:0019288	[]
4	4	nitrogen cycle metabolic process	GO:0071941	0.0018	0.0126	0.21	-0.05	10.6989	-12.8783	P29305|1.42727466699;NIR|1.9767908464;P0C549|0.612852971107	3	32	132	17418	http://www.ebi.ac.uk/QuickGO/GTerm?id=GO:0071941	[]
5	5	plastid organization	GO:0009657	0.0018	0.0126	-1.74	-1	10.6989	-12.8783	P29305|1.42727466699;P80826|1.77780598938;PH01083007G0010|1.41067867377;PH01000157G0430|0.667300174673;PH01000356G1080|0.605113111133;P0C549|0.612852971107;PH01001918G0090|0.63989572411;CYP38|0.679930997719;ALB3|0.605076289675	9	363	132	17418	http://www.ebi.ac.uk/QuickGO/GTerm?id=GO:0009657	[]
8	7,8	ribonucleotide biosynthetic process	GO:0009260	0.00191	0.0133	1.4	0.53	10.6989	-12.8783	At3g52300|1.43815102329;P80826|1.77780598938;Q40089|1.57833273494;LHA2|1.64061049839;PMA1|1.51108111073;P0C549|0.612852971107;NDPK1|0.654905319597	7	231	132	17418	http://www.ebi.ac.uk/QuickGO/GTerm?id=GO:0009260	[]
6	6	ribose phosphate biosynthetic process	GO:0046390	0.00191	0.0133	1.4	0.53	10.6989	-12.8783	At3g52300|1.43815102329;P80826|1.77780598938;Q40089|1.57833273494;LHA2|1.64061049839;PMA1|1.51108111073;P0C549|0.612852971107;NDPK1|0.654905319597	7	231	132	17418	http://www.ebi.ac.uk/QuickGO/GTerm?id=GO:0046390	[]
7	6,7	isopentenyl diphosphate biosynthetic process	GO:0009240	0.00194	0.0133	1.25	0.46	10.6989	-12.8783	RPL9|1.4001817249;PH01000123G1100|1.61587750274;P29308|1.75454243305;P80826|1.77780598938;PPD4|0.586756017386;CYP38|0.679930997719	6	171	132	17418	http://www.ebi.ac.uk/QuickGO/GTerm?id=GO:0009240	[]
6	6	isopentenyl diphosphate metabolic process	GO:0046490	0.00194	0.0133	1.25	0.46	10.6989	-12.8783	RPL9|1.4001817249;PH01000123G1100|1.61587750274;P29308|1.75454243305;P80826|1.77780598938;PPD4|0.586756017386;CYP38|0.679930997719	6	171	132	17418	http://www.ebi.ac.uk/QuickGO/GTerm?id=GO:0046490	[]
4	4	carbohydrate derivative metabolic process	GO:1901135	0.00194	0.0133	3.8	1.7	10.6989	-12.8783	RPL9|1.4001817249;PH01000123G1100|1.61587750274;P29305|1.42727466699;UVR8|1.63488143117;P29308|1.75454243305;PH01001724G0160|1.57186219411;At3g52300|1.43815102329;P80826|1.77780598938;Q40089|1.57833273494;OsI_031067|1.41703458191;LHA2|1.64061049839;PMA1|1.51108111073;P80089|0.685877831141;PPD4|0.586756017386;P0C549|0.612852971107;PH01001918G0090|0.63989572411;NDPK1|0.654905319597;CYP38|0.67993099…	20	1305	132	17418	http://www.ebi.ac.uk/QuickGO/GTerm?id=GO:1901135	[]
8	6,8	branched-chain amino acid catabolic process	GO:0009083	0.00198	0.0135	-0.06	-0.18	10.6989	-12.8783	P80826|1.77780598938;PH01000025G2190|0.648038803007	2	9	132	17418	http://www.ebi.ac.uk/QuickGO/GTerm?id=GO:0009083	[]
3	3	negative regulation of growth	GO:0045926	0.00198	0.0135	0.45	0.07	10.6989	-12.8783	P80826|1.77780598938;Q40089|1.57833273494	2	9	132	17418	http://www.ebi.ac.uk/QuickGO/GTerm?id=GO:0045926	[]
7	6,7	protein targeting to membrane	GO:0006612	0.00205	0.0139	-0.44	-0.36	10.6989	-12.8783	P80826|1.77780598938;At1g74360|1.53845306894;Q43495|0.428807989585;PH01001918G0090|0.63989572411;CYP38|0.679930997719	5	118	132	17418	http://www.ebi.ac.uk/QuickGO/GTerm?id=GO:0006612	[]
10	9,10	cellular transition metal ion homeostasis	GO:0046916	0.00207	0.014	-1.04	-0.66	10.6989	-12.8783	P80826|1.77780598938;Q43495|0.428807989585;ECA4|0.661339930856;FER1|0.567463641297	4	71	132	17418	http://www.ebi.ac.uk/QuickGO/GTerm?id=GO:0046916	[]
5	4,5	unidimensional cell growth	GO:0009826	0.00216	0.0146	0.96	0.32	10.6989	-12.8783	PH01000024G2570|1.66058500744;PH01001724G0160|1.57186219411;P80826|1.77780598938;Q40089|1.57833273494;PATL3|0.550471402119;Q43495|0.428807989585;CYP72A15|0.463336333007	7	236	132	17418	http://www.ebi.ac.uk/QuickGO/GTerm?id=GO:0009826	[]
4	4	brassinosteroid metabolic process	GO:0016131	0.00218	0.0146	0.05	-0.12	10.6989	-12.8783	PH01001724G0160|1.57186219411;P80826|1.77780598938;UGT73D1|0.68505794679;CYP72A15|0.463336333007	4	72	132	17418	http://www.ebi.ac.uk/QuickGO/GTerm?id=GO:0016131	[]
6	5,6	photosynthetic electron transport chain	GO:0009767	0.00218	0.0146	-0.81	-0.54	10.6989	-12.8783	P80826|1.77780598938;PH01003356G0050|0.592762396338;CYP38|0.679930997719;PSAN|0.677980967923	4	72	132	17418	http://www.ebi.ac.uk/QuickGO/GTerm?id=GO:0009767	[]
6	5,6	phytosteroid metabolic process	GO:0016128	0.00229	0.0153	0.05	-0.12	10.6989	-12.8783	PH01001724G0160|1.57186219411;P80826|1.77780598938;UGT73D1|0.68505794679;CYP72A15|0.463336333007	4	73	132	17418	http://www.ebi.ac.uk/QuickGO/GTerm?id=GO:0016128	[]
8	8	transition metal ion transport	GO:0000041	0.00237	0.0158	-0.4	-0.35	10.6989	-12.8783	P29305|1.42727466699;P80826|1.77780598938;Q43495|0.428807989585;ECA4|0.661339930856;FER1|0.567463641297	5	122	132	17418	http://www.ebi.ac.uk/QuickGO/GTerm?id=GO:0000041	[]
5	5	pigment biosynthetic process	GO:0046148	0.00237	0.0158	0.7	0.19	10.6989	-12.8783	PH01000123G1100|1.61587750274;P29305|1.42727466699;PH01001303G0370|1.60285087619;P80826|1.77780598938;Q43495|0.428807989585;UGT73D1|0.68505794679;CYP38|0.679930997719	7	240	132	17418	http://www.ebi.ac.uk/QuickGO/GTerm?id=GO:0046148	[]
5	5	protein catabolic process	GO:0030163	0.00242	0.016	1.29	0.48	10.6989	-12.8783	TUBA2|1.75718522474;P29305|1.42727466699;PH01001724G0160|1.57186219411;At3g52300|1.43815102329;P80826|1.77780598938;Q40089|1.57833273494;PH01000121G1130|0.61766824127;PH01000332G0050|0.565477767227;Q43495|0.428807989585;SCPL51|0.617906293833;CAL1|0.559913729682	11	532	132	17418	http://www.ebi.ac.uk/QuickGO/GTerm?id=GO:0030163	[]
5	5	actin filament-based movement	GO:0030048	0.00246	0.0162	0	-0.15	10.6989	-12.8783	P80826|1.77780598938;CAL1|0.559913729682	2	10	132	17418	http://www.ebi.ac.uk/QuickGO/GTerm?id=GO:0030048	[]
8	7,8	tetrahydrofolate biosynthetic process	GO:0046654	0.00246	0.0162	0.46	0.08	10.6989	-12.8783	UVR8|1.63488143117;P80826|1.77780598938	2	10	132	17418	http://www.ebi.ac.uk/QuickGO/GTerm?id=GO:0046654	[]
8	8	polyamine catabolic process	GO:0006598	0.00246	0.0162	0.4	0.04	10.6989	-12.8783	CCOAOMT2|1.41193722302;P80826|1.77780598938	2	10	132	17418	http://www.ebi.ac.uk/QuickGO/GTerm?id=GO:0006598	[]
7	6,7	proteolysis involved in cellular protein catabolic process	GO:0051603	0.00249	0.0163	2.24	0.94	10.6989	-12.8783	TUBA2|1.75718522474;P29305|1.42727466699;PH01001724G0160|1.57186219411;At3g52300|1.43815102329;P80826|1.77780598938;Q40089|1.57833273494;PH01000121G1130|0.61766824127;PH01000332G0050|0.565477767227;Q43495|0.428807989585;SCPL51|0.617906293833	10	456	132	17418	http://www.ebi.ac.uk/QuickGO/GTerm?id=GO:0051603	[]
2	2	detoxification	GO:0098754	0.00253	0.0165	1.06	0.36	10.6989	-12.8783	PER1|1.53027072914;PER2|1.47609637189;PNC1|1.57371622298;PER70|0.310747406938	4	75	132	17418	http://www.ebi.ac.uk/QuickGO/GTerm?id=GO:0098754	[]
7	7	response to high light intensity	GO:0009644	0.00263	0.0171	-0.4	-0.35	10.6989	-12.8783	P29305|1.42727466699;P80826|1.77780598938;LHCB5|0.656243275195;PH01001498G0080|0.597645994911;PH01003356G0050|0.592762396338	5	125	132	17418	http://www.ebi.ac.uk/QuickGO/GTerm?id=GO:0009644	[]
9	9	calcium ion transport	GO:0006816	0.00265	0.0172	0.87	0.28	10.6989	-12.8783	CAP10A|1.47069874188;P29308|1.75454243305;P80826|1.77780598938;P0C549|0.612852971107	4	76	132	17418	http://www.ebi.ac.uk/QuickGO/GTerm?id=GO:0006816	[]
5	5	plant-type cell wall organization	GO:0009664	0.00272	0.0175	1.18	0.43	10.6989	-12.8783	PER1|1.53027072914;PER2|1.47609637189;UVR8|1.63488143117;P80826|1.77780598938;Q43495|0.428807989585	5	126	132	17418	http://www.ebi.ac.uk/QuickGO/GTerm?id=GO:0009664	[]
6	5,6	plant-type hypersensitive response	GO:0009626	0.00282	0.0181	0.36	0.03	10.6989	-12.8783	P29305|1.42727466699;P80826|1.77780598938;At1g74360|1.53845306894;PH01001918G0090|0.63989572411;CYP38|0.679930997719	5	127	132	17418	http://www.ebi.ac.uk/QuickGO/GTerm?id=GO:0009626	[]
9	6,8,9	glycolytic process	GO:0006096	0.00287	0.0183	1.13	0.4	10.6989	-12.8783	P29305|1.42727466699;PH01001724G0160|1.57186219411;P80826|1.77780598938;Q40089|1.57833273494;P80089|0.685877831141;PH01005665G0070|0.681211454924	6	185	132	17418	http://www.ebi.ac.uk/QuickGO/GTerm?id=GO:0006096	[]
10	5,9,10	ATP generation from ADP	GO:0006757	0.00287	0.0183	1.13	0.4	10.6989	-12.8783	P29305|1.42727466699;PH01001724G0160|1.57186219411;P80826|1.77780598938;Q40089|1.57833273494;P80089|0.685877831141;PH01005665G0070|0.681211454924	6	185	132	17418	http://www.ebi.ac.uk/QuickGO/GTerm?id=GO:0006757	[]
9	8,9	ADP metabolic process	GO:0046031	0.00287	0.0183	1.13	0.4	10.6989	-12.8783	P29305|1.42727466699;PH01001724G0160|1.57186219411;P80826|1.77780598938;Q40089|1.57833273494;P80089|0.685877831141;PH01005665G0070|0.681211454924	6	185	132	17418	http://www.ebi.ac.uk/QuickGO/GTerm?id=GO:0046031	[]
8	8	purine ribonucleoside diphosphate metabolic process	GO:0009179	0.00295	0.0185	1.13	0.4	10.6989	-12.8783	P29305|1.42727466699;PH01001724G0160|1.57186219411;P80826|1.77780598938;Q40089|1.57833273494;P80089|0.685877831141;PH01005665G0070|0.681211454924	6	186	132	17418	http://www.ebi.ac.uk/QuickGO/GTerm?id=GO:0009179	[]
7	7	purine nucleoside diphosphate metabolic process	GO:0009135	0.00295	0.0185	1.13	0.4	10.6989	-12.8783	P29305|1.42727466699;PH01001724G0160|1.57186219411;P80826|1.77780598938;Q40089|1.57833273494;P80089|0.685877831141;PH01005665G0070|0.681211454924	6	186	132	17418	http://www.ebi.ac.uk/QuickGO/GTerm?id=GO:0009135	[]
7	7	ribonucleoside diphosphate metabolic process	GO:0009185	0.00295	0.0185	1.13	0.4	10.6989	-12.8783	P29305|1.42727466699;PH01001724G0160|1.57186219411;P80826|1.77780598938;Q40089|1.57833273494;P80089|0.685877831141;PH01005665G0070|0.681211454924	6	186	132	17418	http://www.ebi.ac.uk/QuickGO/GTerm?id=GO:0009185	[]
6	6	coenzyme biosynthetic process	GO:0009108	0.00295	0.0185	1.21	0.44	10.6989	-12.8783	PH01000123G1100|1.61587750274;P29305|1.42727466699;UVR8|1.63488143117;P80826|1.77780598938;SAMS1|0.678497962139;P0C549|0.612852971107	6	186	132	17418	http://www.ebi.ac.uk/QuickGO/GTerm?id=GO:0009108	[]
6	6	host programmed cell death induced by symbiont	GO:0034050	0.00311	0.0195	0.36	0.03	10.6989	-12.8783	P29305|1.42727466699;P80826|1.77780598938;At1g74360|1.53845306894;PH01001918G0090|0.63989572411;CYP38|0.679930997719	5	130	132	17418	http://www.ebi.ac.uk/QuickGO/GTerm?id=GO:0034050	[]
5	5	cofactor biosynthetic process	GO:0051188	0.00317	0.0198	0.72	0.2	10.6989	-12.8783	PH01000123G1100|1.61587750274;P29305|1.42727466699;UVR8|1.63488143117;PH01001303G0370|1.60285087619;P80826|1.77780598938;PH01000157G0430|0.667300174673;SAMS1|0.678497962139;P0C549|0.612852971107;CYP38|0.679930997719	9	395	132	17418	http://www.ebi.ac.uk/QuickGO/GTerm?id=GO:0051188	[]
5	5	response to misfolded protein	GO:0051788	0.00334	0.0208	0.97	0.32	10.6989	-12.8783	At3g52300|1.43815102329;P80826|1.77780598938;Q40089|1.57833273494;Q43495|0.428807989585	4	81	132	17418	http://www.ebi.ac.uk/QuickGO/GTerm?id=GO:0051788	[]
5	5	auxin biosynthetic process	GO:0009851	0.00342	0.0212	-0.25	-0.27	10.6989	-12.8783	P80826|1.77780598938;PH01000041G1710|0.377891575307;P0C549|0.612852971107	3	40	132	17418	http://www.ebi.ac.uk/QuickGO/GTerm?id=GO:0009851	[]
6	6	cellular protein catabolic process	GO:0044257	0.00344	0.0213	2.24	0.94	10.6989	-12.8783	TUBA2|1.75718522474;P29305|1.42727466699;PH01001724G0160|1.57186219411;At3g52300|1.43815102329;P80826|1.77780598938;Q40089|1.57833273494;PH01000121G1130|0.61766824127;PH01000332G0050|0.565477767227;Q43495|0.428807989585;SCPL51|0.617906293833	10	477	132	17418	http://www.ebi.ac.uk/QuickGO/GTerm?id=GO:0044257	[]
5	5	proteolysis	GO:0006508	0.00357	0.0214	4.28	1.93	10.6989	-12.8783	PH01000052G1130|4.00251443571;PH01000087G1730|1.52117319521;TUBA2|1.75718522474;P29305|1.42727466699;JAL3|1.39720233223;PH01001724G0160|1.57186219411;At3g52300|1.43815102329;P80826|1.77780598938;Q40089|1.57833273494;SBT3.10|1.55818255746;Phyllostachys_edulis_newGene_41291|1.57269311597;P80089|0.685877831141;PH01000121G1130|0.61766824127;PH01000233G0030|0.678935061117;PH01000332G0050|0.56547776722…	19	1279	132	17418	http://www.ebi.ac.uk/QuickGO/GTerm?id=GO:0006508	[]
2	2	cell killing	GO:0001906	0.00358	0.0214	0.25	-0.03	10.6989	-12.8783	P29305|1.42727466699;Zlp|0.397712720731	2	12	132	17418	http://www.ebi.ac.uk/QuickGO/GTerm?id=GO:0001906	[]
4	4	chemotaxis	GO:0006935	0.00358	0.0214	0.47	0.08	10.6989	-12.8783	PH01000024G2570|1.66058500744;P80826|1.77780598938	2	12	132	17418	http://www.ebi.ac.uk/QuickGO/GTerm?id=GO:0006935	[]
11	8,10,11	histone H3-K4 methylation	GO:0051568	0.00358	0.0214	-0.04	-0.17	10.6989	-12.8783	P80826|1.77780598938;P0C549|0.612852971107	2	12	132	17418	http://www.ebi.ac.uk/QuickGO/GTerm?id=GO:0051568	[]
5	5	disruption of cells of other organism	GO:0044364	0.00358	0.0214	0.25	-0.03	10.6989	-12.8783	P29305|1.42727466699;Zlp|0.397712720731	2	12	132	17418	http://www.ebi.ac.uk/QuickGO/GTerm?id=GO:0044364	[]
9	6,7,8,9	purine ribonucleotide transport	GO:0015868	0.00358	0.0214	0.45	0.07	10.6989	-12.8783	P80826|1.77780598938;PNC1|1.57371622298	2	12	132	17418	http://www.ebi.ac.uk/QuickGO/GTerm?id=GO:0015868	[]
5	3,5	pollen tube guidance	GO:0010183	0.00358	0.0214	0.47	0.08	10.6989	-12.8783	PH01000024G2570|1.66058500744;P80826|1.77780598938	2	12	132	17418	http://www.ebi.ac.uk/QuickGO/GTerm?id=GO:0010183	[]
3	3	killing of cells of other organism	GO:0031640	0.00358	0.0214	0.25	-0.03	10.6989	-12.8783	P29305|1.42727466699;Zlp|0.397712720731	2	12	132	17418	http://www.ebi.ac.uk/QuickGO/GTerm?id=GO:0031640	[]
5	5	positive chemotaxis	GO:0050918	0.00358	0.0214	0.47	0.08	10.6989	-12.8783	PH01000024G2570|1.66058500744;P80826|1.77780598938	2	12	132	17418	http://www.ebi.ac.uk/QuickGO/GTerm?id=GO:0050918	[]
3	3	taxis	GO:0042330	0.00358	0.0214	0.47	0.08	10.6989	-12.8783	PH01000024G2570|1.66058500744;P80826|1.77780598938	2	12	132	17418	http://www.ebi.ac.uk/QuickGO/GTerm?id=GO:0042330	[]
6	5,6	positive regulation of flavonoid biosynthetic process	GO:0009963	0.00358	0.0214	0.4	0.04	10.6989	-12.8783	CCOAOMT2|1.41193722302;P80826|1.77780598938	2	12	132	17418	http://www.ebi.ac.uk/QuickGO/GTerm?id=GO:0009963	[]
6	5,6	protein complex assembly	GO:0006461	0.00362	0.0216	2.62	1.12	10.6989	-12.8783	TUBB3|2.55669542402;TUBA2|1.75718522474;UVR8|1.63488143117;PH01001724G0160|1.57186219411;At3g52300|1.43815102329;P80826|1.77780598938;Q40089|1.57833273494;PH01003206G0110|1.78244423409;Q43495|0.428807989585;CYP38|0.679930997719;O24473|0.681183197382	11	561	132	17418	http://www.ebi.ac.uk/QuickGO/GTerm?id=GO:0006461	[]
6	6	quinone biosynthetic process	GO:1901663	0.00367	0.0217	0.61	0.15	10.6989	-12.8783	PH01000123G1100|1.61587750274;P29305|1.42727466699;P80826|1.77780598938	3	41	132	17418	http://www.ebi.ac.uk/QuickGO/GTerm?id=GO:1901663	[]
5	5	quinone metabolic process	GO:1901661	0.00367	0.0217	0.61	0.15	10.6989	-12.8783	PH01000123G1100|1.61587750274;P29305|1.42727466699;P80826|1.77780598938	3	41	132	17418	http://www.ebi.ac.uk/QuickGO/GTerm?id=GO:1901661	[]
4	4	protein complex biogenesis	GO:0070271	0.00372	0.022	2.62	1.12	10.6989	-12.8783	TUBB3|2.55669542402;TUBA2|1.75718522474;UVR8|1.63488143117;PH01001724G0160|1.57186219411;At3g52300|1.43815102329;P80826|1.77780598938;Q40089|1.57833273494;PH01003206G0110|1.78244423409;Q43495|0.428807989585;CYP38|0.679930997719;O24473|0.681183197382	11	563	132	17418	http://www.ebi.ac.uk/QuickGO/GTerm?id=GO:0070271	[]
7	7	response to hexose	GO:0009746	0.00381	0.0223	-0.02	-0.16	10.6989	-12.8783	P29305|1.42727466699;P80826|1.77780598938;PH01000025G2190|0.648038803007;PH01001918G0090|0.63989572411	4	84	132	17418	http://www.ebi.ac.uk/QuickGO/GTerm?id=GO:0009746	[]
6	6	response to monosaccharide	GO:0034284	0.00381	0.0223	-0.02	-0.16	10.6989	-12.8783	P29305|1.42727466699;P80826|1.77780598938;PH01000025G2190|0.648038803007;PH01001918G0090|0.63989572411	4	84	132	17418	http://www.ebi.ac.uk/QuickGO/GTerm?id=GO:0034284	[]
3	3	multi-multicellular organism process	GO:0044706	0.00391	0.0227	-1.4	-0.83	10.6989	-12.8783	PH01000024G2570|1.66058500744;P80826|1.77780598938;CAM3|0.610011288272;SD25|0.626711624921;PATL3|0.550471402119;CAL1|0.559913729682	6	197	132	17418	http://www.ebi.ac.uk/QuickGO/GTerm?id=GO:0044706	[]
4	4	pollination	GO:0009856	0.00391	0.0227	-1.4	-0.83	10.6989	-12.8783	PH01000024G2570|1.66058500744;P80826|1.77780598938;CAM3|0.610011288272;SD25|0.626711624921;PATL3|0.550471402119;CAL1|0.559913729682	6	197	132	17418	http://www.ebi.ac.uk/QuickGO/GTerm?id=GO:0009856	[]
9	6,7,9	myo-inositol hexakisphosphate biosynthetic process	GO:0010264	0.00394	0.0227	0.22	-0.04	10.6989	-12.8783	P29305|1.42727466699;P80826|1.77780598938;PH01001498G0080|0.597645994911	3	42	132	17418	http://www.ebi.ac.uk/QuickGO/GTerm?id=GO:0010264	[]
5	5	anthocyanin-containing compound metabolic process	GO:0046283	0.00394	0.0227	0.37	0.03	10.6989	-12.8783	P29305|1.42727466699;P80826|1.77780598938;Q43495|0.428807989585	3	42	132	17418	http://www.ebi.ac.uk/QuickGO/GTerm?id=GO:0046283	[]
6	5,6	myo-inositol hexakisphosphate metabolic process	GO:0033517	0.00394	0.0227	0.22	-0.04	10.6989	-12.8783	P29305|1.42727466699;P80826|1.77780598938;PH01001498G0080|0.597645994911	3	42	132	17418	http://www.ebi.ac.uk/QuickGO/GTerm?id=GO:0033517	[]
7	6,7	aerobic respiration	GO:0009060	0.00397	0.0229	-0.1	-0.2	10.6989	-12.8783	P80826|1.77780598938;Q40089|1.57833273494;CSY2|0.66012207787;PH01005665G0070|0.681211454924	4	85	132	17418	http://www.ebi.ac.uk/QuickGO/GTerm?id=GO:0009060	[]
4	4	response to wounding	GO:0009611	0.00411	0.0233	0.31	0	10.6989	-12.8783	P29305|1.42727466699;CCOAOMT2|1.41193722302;P80826|1.77780598938;Q43495|0.428807989585;CYP73A12|0.681585184601;PH01100083G0010|0.462486389152	6	199	132	17418	http://www.ebi.ac.uk/QuickGO/GTerm?id=GO:0009611	[]
7	6,7	porphyrin-containing compound biosynthetic process	GO:0006779	0.00415	0.0233	0.99	0.33	10.6989	-12.8783	PH01000123G1100|1.61587750274;P29305|1.42727466699;PH01001303G0370|1.60285087619;P80826|1.77780598938;CYP38|0.679930997719	5	139	132	17418	http://www.ebi.ac.uk/QuickGO/GTerm?id=GO:0006779	[]
7	6,7	nucleotide biosynthetic process	GO:0009165	0.00418	0.0233	1.56	0.61	10.6989	-12.8783	At3g52300|1.43815102329;P80826|1.77780598938;Q40089|1.57833273494;LHA2|1.64061049839;PMA1|1.51108111073;P80089|0.685877831141;P0C549|0.612852971107;NDPK1|0.654905319597	8	337	132	17418	http://www.ebi.ac.uk/QuickGO/GTerm?id=GO:0009165	[]
5	5	heme biosynthetic process	GO:0006783	0.00421	0.0233	0.66	0.17	10.6989	-12.8783	PH01000123G1100|1.61587750274;PH01001303G0370|1.60285087619;P80826|1.77780598938	3	43	132	17418	http://www.ebi.ac.uk/QuickGO/GTerm?id=GO:0006783	[]
5	5	ketone biosynthetic process	GO:0042181	0.00421	0.0233	0.61	0.15	10.6989	-12.8783	PH01000123G1100|1.61587750274;P29305|1.42727466699;P80826|1.77780598938	3	43	132	17418	http://www.ebi.ac.uk/QuickGO/GTerm?id=GO:0042181	[]
8	8	monovalent inorganic cation homeostasis	GO:0055067	0.00421	0.0233	0.22	-0.04	10.6989	-12.8783	LHA2|1.64061049839;PMA1|1.51108111073;PH01001498G0080|0.597645994911	3	43	132	17418	http://www.ebi.ac.uk/QuickGO/GTerm?id=GO:0055067	[]
8	5,6,8	inositol phosphate biosynthetic process	GO:0032958	0.00421	0.0233	0.22	-0.04	10.6989	-12.8783	P29305|1.42727466699;P80826|1.77780598938;PH01001498G0080|0.597645994911	3	43	132	17418	http://www.ebi.ac.uk/QuickGO/GTerm?id=GO:0032958	[]
7	5,6,7	protein insertion into membrane	GO:0051205	0.00421	0.0233	-0.03	-0.16	10.6989	-12.8783	P80826|1.77780598938;ALB3|0.605076289675	2	13	132	17418	http://www.ebi.ac.uk/QuickGO/GTerm?id=GO:0051205	[]
6	6	leucine metabolic process	GO:0006551	0.00421	0.0233	-0.06	-0.18	10.6989	-12.8783	P80826|1.77780598938;PH01000025G2190|0.648038803007	2	13	132	17418	http://www.ebi.ac.uk/QuickGO/GTerm?id=GO:0006551	[]
9	8,9	adenine nucleotide transport	GO:0051503	0.00421	0.0233	0.45	0.07	10.6989	-12.8783	P80826|1.77780598938;PNC1|1.57371622298	2	13	132	17418	http://www.ebi.ac.uk/QuickGO/GTerm?id=GO:0051503	[]
10	9,10	regulation of cellular pH	GO:0030641	0.00421	0.0233	0.39	0.04	10.6989	-12.8783	LHA2|1.64061049839;PMA1|1.51108111073	2	13	132	17418	http://www.ebi.ac.uk/QuickGO/GTerm?id=GO:0030641	[]
7	7	protein-cofactor linkage	GO:0018065	0.00421	0.0233	0	-0.15	10.6989	-12.8783	PH01000123G1100|1.61587750274;P0C549|0.612852971107	2	13	132	17418	http://www.ebi.ac.uk/QuickGO/GTerm?id=GO:0018065	[]
11	10,11	regulation of intracellular pH	GO:0051453	0.00421	0.0233	0.39	0.04	10.6989	-12.8783	LHA2|1.64061049839;PMA1|1.51108111073	2	13	132	17418	http://www.ebi.ac.uk/QuickGO/GTerm?id=GO:0051453	[]
4	4	response to organic substance	GO:0010033	0.00423	0.0234	-5.79	-2.97	10.6989	-12.8783	PH01000133G0340|2.00829692295;PH01000159G0130|3.26900185276;PER1|1.53027072914;P29305|1.42727466699;PH01001724G0160|1.57186219411;PH01001064G0040|1.44131190796;At3g52300|1.43815102329;P80826|1.77780598938;Q40089|1.57833273494;At1g74360|1.53845306894;PH01000025G2190|0.648038803007;PH01000041G1710|0.377891575307;PH01000121G1130|0.61766824127;CP12-2|0.447391421946;Q43495|0.428807989585;LHCB5|0.65624…	23	1697	132	17418	http://www.ebi.ac.uk/QuickGO/GTerm?id=GO:0010033	[]
4	4	movement of cell or subcellular component	GO:0006928	0.00427	0.0235	1.35	0.51	10.6989	-12.8783	TUBB3|2.55669542402;TUBA2|1.75718522474;PH01001724G0160|1.57186219411;P80826|1.77780598938;CAL1|0.559913729682	5	140	132	17418	http://www.ebi.ac.uk/QuickGO/GTerm?id=GO:0006928	[]
4	4	response to topologically incorrect protein	GO:0035966	0.00427	0.0235	1.16	0.41	10.6989	-12.8783	At3g52300|1.43815102329;P80826|1.77780598938;Q40089|1.57833273494;At1g74360|1.53845306894;Q43495|0.428807989585	5	140	132	17418	http://www.ebi.ac.uk/QuickGO/GTerm?id=GO:0035966	[]
6	5,6	nucleoside phosphate biosynthetic process	GO:1901293	0.00433	0.0237	1.56	0.61	10.6989	-12.8783	At3g52300|1.43815102329;P80826|1.77780598938;Q40089|1.57833273494;LHA2|1.64061049839;PMA1|1.51108111073;P80089|0.685877831141;P0C549|0.612852971107;NDPK1|0.654905319597	8	339	132	17418	http://www.ebi.ac.uk/QuickGO/GTerm?id=GO:1901293	[]
5	5	lipid biosynthetic process	GO:0008610	0.00439	0.024	2.98	1.3	10.6989	-12.8783	RPL9|1.4001817249;PH01000024G2570|1.66058500744;PH01000123G1100|1.61587750274;P29305|1.42727466699;UVR8|1.63488143117;P29308|1.75454243305;PH01001724G0160|1.57186219411;P80826|1.77780598938;PH01000011G2670|0.564068302158;PPD4|0.586756017386;P0C549|0.612852971107;PH01001498G0080|0.597645994911;PH01002248G0250|0.550335965985;CYP38|0.679930997719	14	835	132	17418	http://www.ebi.ac.uk/QuickGO/GTerm?id=GO:0008610	[]
4	4	heme metabolic process	GO:0042168	0.00449	0.0245	0.66	0.17	10.6989	-12.8783	PH01000123G1100|1.61587750274;PH01001303G0370|1.60285087619;P80826|1.77780598938	3	44	132	17418	http://www.ebi.ac.uk/QuickGO/GTerm?id=GO:0042168	[]
5	4,5	negative regulation of defense response	GO:0031348	0.0045	0.0245	-0.08	-0.19	10.6989	-12.8783	P80826|1.77780598938;At1g74360|1.53845306894;PH01001918G0090|0.63989572411;CYP38|0.679930997719	4	88	132	17418	http://www.ebi.ac.uk/QuickGO/GTerm?id=GO:0031348	[]
6	6	tetrapyrrole biosynthetic process	GO:0033014	0.00454	0.0246	0.99	0.33	10.6989	-12.8783	PH01000123G1100|1.61587750274;P29305|1.42727466699;PH01001303G0370|1.60285087619;P80826|1.77780598938;CYP38|0.679930997719	5	142	132	17418	http://www.ebi.ac.uk/QuickGO/GTerm?id=GO:0033014	[]
6	6	cellular macromolecular complex assembly	GO:0034622	0.00456	0.0247	2.92	1.27	10.6989	-12.8783	TUBB3|2.55669542402;TUBA2|1.75718522474;UVR8|1.63488143117;PH01001724G0160|1.57186219411;PH01000974G0460|1.99102022998;At3g52300|1.43815102329;P80826|1.77780598938;Q40089|1.57833273494;PH01003206G0110|1.78244423409;Q43495|0.428807989585;CYP38|0.679930997719;O24473|0.681183197382	12	663	132	17418	http://www.ebi.ac.uk/QuickGO/GTerm?id=GO:0034622	[]
4	3,4	cell growth	GO:0016049	0.00466	0.0251	2.28	0.96	10.6989	-12.8783	PH01000024G2570|1.66058500744;UVR8|1.63488143117;PH01001724G0160|1.57186219411;PH01001422G0240|1.72956264623;P80826|1.77780598938;Q40089|1.57833273494;PATL3|0.550471402119;Q43495|0.428807989585;CYP72A15|0.463336333007	9	419	132	17418	http://www.ebi.ac.uk/QuickGO/GTerm?id=GO:0016049	[]
5	5	response to organonitrogen compound	GO:0010243	0.00467	0.0251	-0.44	-0.36	10.6989	-12.8783	P80826|1.77780598938;At1g74360|1.53845306894;PH01001918G0090|0.63989572411;PH01004214G0020|0.602443920055;CYP38|0.679930997719	5	143	132	17418	http://www.ebi.ac.uk/QuickGO/GTerm?id=GO:0010243	[]
8	4,5,7,8	salicylic acid mediated signaling pathway	GO:0009863	0.00468	0.0251	-0.08	-0.19	10.6989	-12.8783	P80826|1.77780598938;At1g74360|1.53845306894;PH01001918G0090|0.63989572411;CYP38|0.679930997719	4	89	132	17418	http://www.ebi.ac.uk/QuickGO/GTerm?id=GO:0009863	[]
5	4,5	response to water	GO:0009415	0.00472	0.0252	1.94	0.8	10.6989	-12.8783	PH01000159G0130|3.26900185276;P29305|1.42727466699;STP-1|2.09988664825;PH01001102G0130|1.39649690201;P80826|1.77780598938;P21616|2.28507997944;Q40089|1.57833273494	7	272	132	17418	http://www.ebi.ac.uk/QuickGO/GTerm?id=GO:0009415	[]
5	5	aromatic compound catabolic process	GO:0019439	0.00481	0.0257	0.65	0.17	10.6989	-12.8783	P29305|1.42727466699;P80826|1.77780598938;PAL1|2.77946544007;PH01003309G0170|2.23700147949;PH01000157G0430|0.667300174673;PAO|0.573000115188;LAC25|0.582426776404	7	273	132	17418	http://www.ebi.ac.uk/QuickGO/GTerm?id=GO:0019439	[]
2	2	growth	GO:0040007	0.00502	0.0267	2.6	1.11	10.6989	-12.8783	PH01000024G2570|1.66058500744;P29305|1.42727466699;UVR8|1.63488143117;PH01001724G0160|1.57186219411;PH01001422G0240|1.72956264623;P80826|1.77780598938;Q40089|1.57833273494;PATL3|0.550471402119;Q43495|0.428807989585;CYP72A15|0.463336333007;CYP73A12|0.681585184601	11	586	132	17418	http://www.ebi.ac.uk/QuickGO/GTerm?id=GO:0040007	[]
8	6,8	aromatic amino acid family biosynthetic process	GO:0009073	0.00507	0.0269	0	-0.15	10.6989	-12.8783	PH01000123G1100|1.61587750274;P80826|1.77780598938;TSB2|0.519748332067;ASA1|0.673253347556	4	91	132	17418	http://www.ebi.ac.uk/QuickGO/GTerm?id=GO:0009073	[]
6	5,6	regulation of programmed cell death	GO:0043067	0.0051	0.027	-0.44	-0.36	10.6989	-12.8783	P80826|1.77780598938;At1g74360|1.53845306894;P0C549|0.612852971107;PH01001918G0090|0.63989572411;CYP38|0.679930997719	5	146	132	17418	http://www.ebi.ac.uk/QuickGO/GTerm?id=GO:0043067	[]
5	5	response to chitin	GO:0010200	0.00527	0.0277	-0.08	-0.19	10.6989	-12.8783	P80826|1.77780598938;At1g74360|1.53845306894;PH01001918G0090|0.63989572411;CYP38|0.679930997719	4	92	132	17418	http://www.ebi.ac.uk/QuickGO/GTerm?id=GO:0010200	[]
8	7,8	proteasome assembly	GO:0043248	0.00527	0.0277	0.97	0.32	10.6989	-12.8783	At3g52300|1.43815102329;P80826|1.77780598938;Q40089|1.57833273494;Q43495|0.428807989585	4	92	132	17418	http://www.ebi.ac.uk/QuickGO/GTerm?id=GO:0043248	[]
7	6,7	cellular response to salicylic acid stimulus	GO:0071446	0.00547	0.0287	-0.08	-0.19	10.6989	-12.8783	P80826|1.77780598938;At1g74360|1.53845306894;PH01001918G0090|0.63989572411;CYP38|0.679930997719	4	93	132	17418	http://www.ebi.ac.uk/QuickGO/GTerm?id=GO:0071446	[]
6	5,6	nitrate metabolic process	GO:0042126	0.00561	0.0292	0.45	0.07	10.6989	-12.8783	P29305|1.42727466699;NIR|1.9767908464	2	15	132	17418	http://www.ebi.ac.uk/QuickGO/GTerm?id=GO:0042126	[]
8	5,8	regulation of photomorphogenesis	GO:0010099	0.00561	0.0292	-0.47	-0.38	10.6989	-12.8783	CAM3|0.610011288272;CAL1|0.559913729682	2	15	132	17418	http://www.ebi.ac.uk/QuickGO/GTerm?id=GO:0010099	[]
7	5,6,7	nitrate assimilation	GO:0042128	0.00561	0.0292	0.45	0.07	10.6989	-12.8783	P29305|1.42727466699;NIR|1.9767908464	2	15	132	17418	http://www.ebi.ac.uk/QuickGO/GTerm?id=GO:0042128	[]
7	6,7	acetyl-CoA metabolic process	GO:0006084	0.00574	0.0297	0.25	-0.03	10.6989	-12.8783	PH01001724G0160|1.57186219411;P80826|1.77780598938;CAL1|0.559913729682	3	48	132	17418	http://www.ebi.ac.uk/QuickGO/GTerm?id=GO:0006084	[]
10	10	iron ion homeostasis	GO:0055072	0.00574	0.0297	0.25	-0.03	10.6989	-12.8783	P80826|1.77780598938;Q40089|1.57833273494;FER1|0.567463641297	3	48	132	17418	http://www.ebi.ac.uk/QuickGO/GTerm?id=GO:0055072	[]
5	4,5	regulation of cell death	GO:0010941	0.00587	0.0303	-0.44	-0.36	10.6989	-12.8783	P80826|1.77780598938;At1g74360|1.53845306894;P0C549|0.612852971107;PH01001918G0090|0.63989572411;CYP38|0.679930997719	5	151	132	17418	http://www.ebi.ac.uk/QuickGO/GTerm?id=GO:0010941	[]
4	4	developmental growth involved in morphogenesis	GO:0060560	0.00606	0.0312	0.96	0.32	10.6989	-12.8783	PH01000024G2570|1.66058500744;PH01001724G0160|1.57186219411;P80826|1.77780598938;Q40089|1.57833273494;PATL3|0.550471402119;Q43495|0.428807989585;CYP72A15|0.463336333007	7	285	132	17418	http://www.ebi.ac.uk/QuickGO/GTerm?id=GO:0060560	[]
4	4	response to toxic substance	GO:0009636	0.00612	0.0314	1.06	0.36	10.6989	-12.8783	PER1|1.53027072914;PER2|1.47609637189;PNC1|1.57371622298;PER70|0.310747406938	4	96	132	17418	http://www.ebi.ac.uk/QuickGO/GTerm?id=GO:0009636	[]
5	4,5	single-organism membrane organization	GO:0044802	0.00617	0.0315	-1.71	-0.98	10.6989	-12.8783	P80826|1.77780598938;PH01083007G0010|1.41067867377;At1g74360|1.53845306894;PH01000157G0430|0.667300174673;Q43495|0.428807989585;PH01001918G0090|0.63989572411;CYP38|0.679930997719;ALB3|0.605076289675	8	360	132	17418	http://www.ebi.ac.uk/QuickGO/GTerm?id=GO:0044802	[]
5	5	organic cyclic compound catabolic process	GO:1901361	0.00617	0.0315	0.65	0.17	10.6989	-12.8783	P29305|1.42727466699;P80826|1.77780598938;PAL1|2.77946544007;PH01003309G0170|2.23700147949;PH01000157G0430|0.667300174673;PAO|0.573000115188;LAC25|0.582426776404	7	286	132	17418	http://www.ebi.ac.uk/QuickGO/GTerm?id=GO:1901361	[]
7	5,6,7	regulation of plant-type hypersensitive response	GO:0010363	0.00634	0.0318	-0.08	-0.19	10.6989	-12.8783	P80826|1.77780598938;At1g74360|1.53845306894;PH01001918G0090|0.63989572411;CYP38|0.679930997719	4	97	132	17418	http://www.ebi.ac.uk/QuickGO/GTerm?id=GO:0010363	[]
4	4	membrane organization	GO:0061024	0.00637	0.0318	-1.71	-0.98	10.6989	-12.8783	P80826|1.77780598938;PH01083007G0010|1.41067867377;At1g74360|1.53845306894;PH01000157G0430|0.667300174673;Q43495|0.428807989585;PH01001918G0090|0.63989572411;CYP38|0.679930997719;ALB3|0.605076289675	8	362	132	17418	http://www.ebi.ac.uk/QuickGO/GTerm?id=GO:0061024	[]
5	5	Golgi localization	GO:0051645	0.00638	0.0318	0	-0.15	10.6989	-12.8783	P80826|1.77780598938;CAL1|0.559913729682	2	16	132	17418	http://www.ebi.ac.uk/QuickGO/GTerm?id=GO:0051645	[]
5	5	coumarin metabolic process	GO:0009804	0.00638	0.0318	0.4	0.04	10.6989	-12.8783	CCOAOMT2|1.41193722302;P80826|1.77780598938	2	16	132	17418	http://www.ebi.ac.uk/QuickGO/GTerm?id=GO:0009804	[]
6	6	coumarin biosynthetic process	GO:0009805	0.00638	0.0318	0.4	0.04	10.6989	-12.8783	CCOAOMT2|1.41193722302;P80826|1.77780598938	2	16	132	17418	http://www.ebi.ac.uk/QuickGO/GTerm?id=GO:0009805	[]
7	5,7	response to symbiotic fungus	GO:0009610	0.00638	0.0318	0.31	0	10.6989	-12.8783	P29305|1.42727466699;PH01001064G0040|1.44131190796	2	16	132	17418	http://www.ebi.ac.uk/QuickGO/GTerm?id=GO:0009610	[]
7	6,7	calcium-mediated signaling	GO:0019722	0.00638	0.0318	-0.47	-0.38	10.6989	-12.8783	CAM3|0.610011288272;CAL1|0.559913729682	2	16	132	17418	http://www.ebi.ac.uk/QuickGO/GTerm?id=GO:0019722	[]
6	4,6	response to symbiont	GO:0009608	0.00638	0.0318	0.31	0	10.6989	-12.8783	P29305|1.42727466699;PH01001064G0040|1.44131190796	2	16	132	17418	http://www.ebi.ac.uk/QuickGO/GTerm?id=GO:0009608	[]
5	5	peroxisome localization	GO:0060151	0.00638	0.0318	0	-0.15	10.6989	-12.8783	P80826|1.77780598938;CAL1|0.559913729682	2	16	132	17418	http://www.ebi.ac.uk/QuickGO/GTerm?id=GO:0060151	[]
10	9,10	cellular calcium ion homeostasis	GO:0006874	0.00638	0.0318	0.4	0.04	10.6989	-12.8783	PH01000040G1380|1.40337858025;P80826|1.77780598938	2	16	132	17418	http://www.ebi.ac.uk/QuickGO/GTerm?id=GO:0006874	[]
5	5	protein complex subunit organization	GO:0071822	0.00649	0.0322	2.62	1.12	10.6989	-12.8783	TUBB3|2.55669542402;TUBA2|1.75718522474;UVR8|1.63488143117;PH01001724G0160|1.57186219411;At3g52300|1.43815102329;P80826|1.77780598938;Q40089|1.57833273494;PH01003206G0110|1.78244423409;Q43495|0.428807989585;CYP38|0.679930997719;O24473|0.681183197382	11	607	132	17418	http://www.ebi.ac.uk/QuickGO/GTerm?id=GO:0071822	[]
6	6	glycerophospholipid biosynthetic process	GO:0046474	0.00672	0.0333	0.44	0.06	10.6989	-12.8783	PH01000024G2570|1.66058500744;P29308|1.75454243305;P80826|1.77780598938;P0C549|0.612852971107;PH01001498G0080|0.597645994911	5	156	132	17418	http://www.ebi.ac.uk/QuickGO/GTerm?id=GO:0046474	[]
5	5	response to carbohydrate	GO:0009743	0.00679	0.0335	-1.32	-0.79	10.6989	-12.8783	P29305|1.42727466699;P80826|1.77780598938;PH01000025G2190|0.648038803007;CP12-2|0.447391421946;LHCB5|0.656243275195;PH01001918G0090|0.63989572411	6	221	132	17418	http://www.ebi.ac.uk/QuickGO/GTerm?id=GO:0009743	[]
7	7	polyol biosynthetic process	GO:0046173	0.0068	0.0335	0.22	-0.04	10.6989	-12.8783	P29305|1.42727466699;P80826|1.77780598938;PH01001498G0080|0.597645994911	3	51	132	17418	http://www.ebi.ac.uk/QuickGO/GTerm?id=GO:0046173	[]
4	4	response to hormone	GO:0009725	0.0069	0.0339	-4.2	-2.19	10.6989	-12.8783	PH01000133G0340|2.00829692295;PER1|1.53027072914;P29305|1.42727466699;PH01001724G0160|1.57186219411;PH01001064G0040|1.44131190796;P80826|1.77780598938;At1g74360|1.53845306894;PH01000041G1710|0.377891575307;PH01000121G1130|0.61766824127;Q43495|0.428807989585;PH01001918G0090|0.63989572411;PH01003356G0050|0.592762396338;PH01004214G0020|0.602443920055;CYP38|0.679930997719;PH01100083G0010|0.4624863891…	17	1164	132	17418	http://www.ebi.ac.uk/QuickGO/GTerm?id=GO:0009725	[]
4	4	single-organism cellular localization	GO:1902580	0.00694	0.034	-1.38	-0.82	10.6989	-12.8783	P80826|1.77780598938;At1g74360|1.53845306894;Q43495|0.428807989585;PH01001918G0090|0.63989572411;CYP38|0.679930997719;ALB3|0.605076289675	6	222	132	17418	http://www.ebi.ac.uk/QuickGO/GTerm?id=GO:1902580	[]
7	5,6,7	maltose metabolic process	GO:0000023	0.00706	0.0345	0.79	0.24	10.6989	-12.8783	P80826|1.77780598938;PH01002295G0170|1.4544014898;PH01083007G0010|1.41067867377;PPD4|0.586756017386	4	100	132	17418	http://www.ebi.ac.uk/QuickGO/GTerm?id=GO:0000023	[]
3	3	response to endogenous stimulus	GO:0009719	0.00707	0.0345	-4.2	-2.19	10.6989	-12.8783	PH01000133G0340|2.00829692295;PER1|1.53027072914;P29305|1.42727466699;PH01001724G0160|1.57186219411;PH01001064G0040|1.44131190796;P80826|1.77780598938;At1g74360|1.53845306894;PH01000041G1710|0.377891575307;PH01000121G1130|0.61766824127;Q43495|0.428807989585;PH01001918G0090|0.63989572411;PH01003356G0050|0.592762396338;PH01004214G0020|0.602443920055;CYP38|0.679930997719;PH01100083G0010|0.4624863891…	17	1167	132	17418	http://www.ebi.ac.uk/QuickGO/GTerm?id=GO:0009719	[]
5	5	phosphatidylcholine metabolic process	GO:0046470	0.0072	0.0348	0.47	0.08	10.6989	-12.8783	PH01000024G2570|1.66058500744;P80826|1.77780598938	2	17	132	17418	http://www.ebi.ac.uk/QuickGO/GTerm?id=GO:0046470	[]
5	5	regulation of carbohydrate metabolic process	GO:0006109	0.0072	0.0348	0.1	-0.1	10.6989	-12.8783	P80826|1.77780598938;CP12-2|0.447391421946	2	17	132	17418	http://www.ebi.ac.uk/QuickGO/GTerm?id=GO:0006109	[]
4	4	cellular lipid metabolic process	GO:0044255	0.00747	0.0348	0.3	0	10.6989	-12.8783	RPL9|1.4001817249;PH01000024G2570|1.66058500744;PH01000123G1100|1.61587750274;P29305|1.42727466699;UVR8|1.63488143117;P29308|1.75454243305;P80826|1.77780598938;PNC1|1.57371622298;CSY2|0.66012207787;PPD4|0.586756017386;P0C549|0.612852971107;Q43495|0.428807989585;PH01001498G0080|0.597645994911;CYP38|0.679930997719;PH01100083G0010|0.462486389152;P83332|0.61018696789	16	1077	132	17418	http://www.ebi.ac.uk/QuickGO/GTerm?id=GO:0044255	[]
6	6	response to blue light	GO:0009637	0.00756	0.0348	0.75	0.22	10.6989	-12.8783	P29305|1.42727466699;P80826|1.77780598938;PH01002295G0170|1.4544014898;LHCB5|0.656243275195	4	102	132	17418	http://www.ebi.ac.uk/QuickGO/GTerm?id=GO:0009637	[]
8	6,7,8	regulation of glycolytic process	GO:0006110	0.00758	0.0348	0	-0.15	10.6989	-12.8783	P80826|1.77780598938	1	1	132	17418	http://www.ebi.ac.uk/QuickGO/GTerm?id=GO:0006110	[]
5	5	extracellular transport	GO:0006858	0.00758	0.0348	0	-0.15	10.6989	-12.8783	P80826|1.77780598938	1	1	132	17418	http://www.ebi.ac.uk/QuickGO/GTerm?id=GO:0006858	[]
4	3,4	regulation of cell adhesion	GO:0030155	0.00758	0.0348	0	-0.15	10.6989	-12.8783	P80826|1.77780598938	1	1	132	17418	http://www.ebi.ac.uk/QuickGO/GTerm?id=GO:0030155	[]
8	5,7,8	root radial pattern formation	GO:0090057	0.00758	0.0348	0	-0.15	10.6989	-12.8783	P80826|1.77780598938	1	1	132	17418	http://www.ebi.ac.uk/QuickGO/GTerm?id=GO:0090057	[]
7	6,7	cellular response to sulfur starvation	GO:0010438	0.00758	0.0348	0	-0.15	10.6989	-12.8783	P80826|1.77780598938	1	1	132	17418	http://www.ebi.ac.uk/QuickGO/GTerm?id=GO:0010438	[]
7	6,7	establishment or maintenance of transmembrane electrochemical gradient	GO:0010248	0.00758	0.0348	0	-0.15	10.6989	-12.8783	P21616|2.28507997944	1	1	132	17418	http://www.ebi.ac.uk/QuickGO/GTerm?id=GO:0010248	[]
9	5,6,8,9	positive regulation of salicylic acid mediated signaling pathway	GO:0080151	0.00758	0.0348	0	-0.15	10.6989	-12.8783	P80826|1.77780598938	1	1	132	17418	http://www.ebi.ac.uk/QuickGO/GTerm?id=GO:0080151	[]
7	6,7	cortical protein anchoring	GO:0032065	0.00758	0.0348	0	-0.15	10.6989	-12.8783	UVR8|1.63488143117	1	1	132	17418	http://www.ebi.ac.uk/QuickGO/GTerm?id=GO:0032065	[]
10	7,8,9,10	AMP transport	GO:0080121	0.00758	0.0348	0	-0.15	10.6989	-12.8783	P80826|1.77780598938	1	1	132	17418	http://www.ebi.ac.uk/QuickGO/GTerm?id=GO:0080121	[]
10	7,9,10	regulation of ATP metabolic process	GO:1903578	0.00758	0.0348	0	-0.15	10.6989	-12.8783	P80826|1.77780598938	1	1	132	17418	http://www.ebi.ac.uk/QuickGO/GTerm?id=GO:1903578	[]
10	8,9,10	negative regulation of protein sumoylation	GO:0033234	0.00758	0.0348	0	-0.15	10.6989	-12.8783	P80826|1.77780598938	1	1	132	17418	http://www.ebi.ac.uk/QuickGO/GTerm?id=GO:0033234	[]
10	10	xanthophyll cycle	GO:0010028	0.00758	0.0348	0	-0.15	10.6989	-12.8783	P80826|1.77780598938	1	1	132	17418	http://www.ebi.ac.uk/QuickGO/GTerm?id=GO:0010028	[]
9	7,8,9	negative regulation of protein modification by small protein conjugation or removal	GO:1903321	0.00758	0.0348	0	-0.15	10.6989	-12.8783	P80826|1.77780598938	1	1	132	17418	http://www.ebi.ac.uk/QuickGO/GTerm?id=GO:1903321	[]
3	3	sulfur utilization	GO:0006791	0.00758	0.0348	0	-0.15	10.6989	-12.8783	P80826|1.77780598938	1	1	132	17418	http://www.ebi.ac.uk/QuickGO/GTerm?id=GO:0006791	[]
7	7	dTDP-rhamnose biosynthetic process	GO:0019305	0.00758	0.0348	0	-0.15	10.6989	-12.8783	P80826|1.77780598938	1	1	132	17418	http://www.ebi.ac.uk/QuickGO/GTerm?id=GO:0019305	[]
9	4,7,8,9	circadian regulation of translation	GO:0097167	0.00758	0.0348	0	-0.15	10.6989	-12.8783	PER2|1.47609637189	1	1	132	17418	http://www.ebi.ac.uk/QuickGO/GTerm?id=GO:0097167	[]
9	8,9	regulation of protein sumoylation	GO:0033233	0.00758	0.0348	0	-0.15	10.6989	-12.8783	P80826|1.77780598938	1	1	132	17418	http://www.ebi.ac.uk/QuickGO/GTerm?id=GO:0033233	[]
6	6	dTDP-rhamnose metabolic process	GO:0046383	0.00758	0.0348	0	-0.15	10.6989	-12.8783	P80826|1.77780598938	1	1	132	17418	http://www.ebi.ac.uk/QuickGO/GTerm?id=GO:0046383	[]
7	6,7	maltose biosynthetic process	GO:0000024	0.00758	0.0348	0	-0.15	10.6989	-12.8783	P80826|1.77780598938	1	1	132	17418	http://www.ebi.ac.uk/QuickGO/GTerm?id=GO:0000024	[]
4	3,4	regulation of sulfur utilization	GO:0006792	0.00758	0.0348	0	-0.15	10.6989	-12.8783	P80826|1.77780598938	1	1	132	17418	http://www.ebi.ac.uk/QuickGO/GTerm?id=GO:0006792	[]
9	8,9	oxalate catabolic process	GO:0033611	0.00758	0.0348	0	-0.15	10.6989	-12.8783	P80826|1.77780598938	1	1	132	17418	http://www.ebi.ac.uk/QuickGO/GTerm?id=GO:0033611	[]
7	7	phosphatidylglycerol biosynthetic process	GO:0006655	0.00796	0.0361	0.21	-0.05	10.6989	-12.8783	P29308|1.75454243305;P80826|1.77780598938;P0C549|0.612852971107	3	54	132	17418	http://www.ebi.ac.uk/QuickGO/GTerm?id=GO:0006655	[]
5	5	pigment catabolic process	GO:0046149	0.00796	0.0361	-0.25	-0.27	10.6989	-12.8783	P80826|1.77780598938;PH01000157G0430|0.667300174673;PAO|0.573000115188	3	54	132	17418	http://www.ebi.ac.uk/QuickGO/GTerm?id=GO:0046149	[]
5	4,5	chlorophyll catabolic process	GO:0015996	0.00796	0.0361	-0.25	-0.27	10.6989	-12.8783	P80826|1.77780598938;PH01000157G0430|0.667300174673;PAO|0.573000115188	3	54	132	17418	http://www.ebi.ac.uk/QuickGO/GTerm?id=GO:0015996	[]
4	4	reactive nitrogen species metabolic process	GO:2001057	0.00805	0.0361	0.45	0.07	10.6989	-12.8783	P29305|1.42727466699;NIR|1.9767908464	2	18	132	17418	http://www.ebi.ac.uk/QuickGO/GTerm?id=GO:2001057	[]
8	7,8	purine nucleotide transport	GO:0015865	0.00805	0.0361	0.45	0.07	10.6989	-12.8783	P80826|1.77780598938;PNC1|1.57371622298	2	18	132	17418	http://www.ebi.ac.uk/QuickGO/GTerm?id=GO:0015865	[]
7	6,7	tetrahydrofolate metabolic process	GO:0046653	0.00805	0.0361	0.46	0.08	10.6989	-12.8783	UVR8|1.63488143117;P80826|1.77780598938	2	18	132	17418	http://www.ebi.ac.uk/QuickGO/GTerm?id=GO:0046653	[]
9	9	calcium ion homeostasis	GO:0055074	0.00805	0.0361	0.4	0.04	10.6989	-12.8783	PH01000040G1380|1.40337858025;P80826|1.77780598938	2	18	132	17418	http://www.ebi.ac.uk/QuickGO/GTerm?id=GO:0055074	[]
6	6	protoporphyrinogen IX biosynthetic process	GO:0006782	0.00805	0.0361	0.41	0.05	10.6989	-12.8783	PH01000123G1100|1.61587750274;PH01001303G0370|1.60285087619	2	18	132	17418	http://www.ebi.ac.uk/QuickGO/GTerm?id=GO:0006782	[]
6	6	protoporphyrinogen IX metabolic process	GO:0046501	0.00805	0.0361	0.41	0.05	10.6989	-12.8783	PH01000123G1100|1.61587750274;PH01001303G0370|1.60285087619	2	18	132	17418	http://www.ebi.ac.uk/QuickGO/GTerm?id=GO:0046501	[]
5	5	regulation of flavonoid biosynthetic process	GO:0009962	0.00805	0.0361	0.4	0.04	10.6989	-12.8783	CCOAOMT2|1.41193722302;P80826|1.77780598938	2	18	132	17418	http://www.ebi.ac.uk/QuickGO/GTerm?id=GO:0009962	[]
5	5	pollen maturation	GO:0010152	0.00805	0.0361	0.4	0.05	10.6989	-12.8783	P80826|1.77780598938;PH01002851G0080|1.4228696756	2	18	132	17418	http://www.ebi.ac.uk/QuickGO/GTerm?id=GO:0010152	[]
7	7	fatty acid beta-oxidation	GO:0006635	0.00808	0.0361	0.1	-0.1	10.6989	-12.8783	P80826|1.77780598938;PNC1|1.57371622298;CSY2|0.66012207787;Q43495|0.428807989585	4	104	132	17418	http://www.ebi.ac.uk/QuickGO/GTerm?id=GO:0006635	[]
5	5	cell wall modification	GO:0042545	0.00836	0.0369	1.01	0.34	10.6989	-12.8783	UVR8|1.63488143117;PECS-2.1|1.51745499673;P80826|1.77780598938;Q43495|0.428807989585	4	105	132	17418	http://www.ebi.ac.uk/QuickGO/GTerm?id=GO:0042545	[]
7	6,7	porphyrin-containing compound catabolic process	GO:0006787	0.00838	0.0369	-0.25	-0.27	10.6989	-12.8783	P80826|1.77780598938;PH01000157G0430|0.667300174673;PAO|0.573000115188	3	55	132	17418	http://www.ebi.ac.uk/QuickGO/GTerm?id=GO:0006787	[]
7	7	phosphatidylglycerol metabolic process	GO:0046471	0.00838	0.0369	0.21	-0.05	10.6989	-12.8783	P29308|1.75454243305;P80826|1.77780598938;P0C549|0.612852971107	3	55	132	17418	http://www.ebi.ac.uk/QuickGO/GTerm?id=GO:0046471	[]
6	6	pentose metabolic process	GO:0019321	0.00838	0.0369	0.65	0.16	10.6989	-12.8783	UXS6|1.7483622749;P80826|1.77780598938;PH01002851G0080|1.4228696756	3	55	132	17418	http://www.ebi.ac.uk/QuickGO/GTerm?id=GO:0019321	[]
4	4	pollen germination	GO:0009846	0.00838	0.0369	-0.25	-0.27	10.6989	-12.8783	P80826|1.77780598938;CAM3|0.610011288272;CAL1|0.559913729682	3	55	132	17418	http://www.ebi.ac.uk/QuickGO/GTerm?id=GO:0009846	[]
6	6	tetrapyrrole catabolic process	GO:0033015	0.00838	0.0369	-0.25	-0.27	10.6989	-12.8783	P80826|1.77780598938;PH01000157G0430|0.667300174673;PAO|0.573000115188	3	55	132	17418	http://www.ebi.ac.uk/QuickGO/GTerm?id=GO:0033015	[]
2	2	metabolic process	GO:0008152	0.00849	0.0373	-26.18	-12.88	10.6989	-12.8783	SBE1|1.42135174837;RPL9|1.4001817249;PH01000024G2570|1.66058500744;PH01000052G1130|4.00251443571;PH01000087G1730|1.52117319521;PH01001450G0180|1.54688089428;PH01000123G1100|1.61587750274;UXS6|1.7483622749;TUBA2|1.75718522474;PH01000159G0130|3.26900185276;RPL28A|1.44348786181;PER1|1.53027072914;P29305|1.42727466699;SBEI|2.30380246498;NIR|1.9767908464;PER2|1.47609637189;JAL3|1.39720233223;CAP10A|1.…	113	13386	132	17418	http://www.ebi.ac.uk/QuickGO/GTerm?id=GO:0008152	[]
6	5,6	plastid membrane organization	GO:0009668	0.00868	0.0377	-0.4	-0.34	10.6989	-12.8783	P80826|1.77780598938;PH01083007G0010|1.41067867377;PH01000157G0430|0.667300174673;PH01001918G0090|0.63989572411;CYP38|0.679930997719	5	166	132	17418	http://www.ebi.ac.uk/QuickGO/GTerm?id=GO:0009668	[]
5	5	glycerolipid biosynthetic process	GO:0045017	0.00868	0.0377	0.44	0.06	10.6989	-12.8783	PH01000024G2570|1.66058500744;P29308|1.75454243305;P80826|1.77780598938;P0C549|0.612852971107;PH01001498G0080|0.597645994911	5	166	132	17418	http://www.ebi.ac.uk/QuickGO/GTerm?id=GO:0045017	[]
6	6	response to light intensity	GO:0009642	0.00868	0.0377	-0.4	-0.35	10.6989	-12.8783	P29305|1.42727466699;P80826|1.77780598938;LHCB5|0.656243275195;PH01001498G0080|0.597645994911;PH01003356G0050|0.592762396338	5	166	132	17418	http://www.ebi.ac.uk/QuickGO/GTerm?id=GO:0009642	[]
7	6,7	thylakoid membrane organization	GO:0010027	0.00868	0.0377	-0.4	-0.34	10.6989	-12.8783	P80826|1.77780598938;PH01083007G0010|1.41067867377;PH01000157G0430|0.667300174673;PH01001918G0090|0.63989572411;CYP38|0.679930997719	5	166	132	17418	http://www.ebi.ac.uk/QuickGO/GTerm?id=GO:0010027	[]
6	6	amino acid transport	GO:0006865	0.00868	0.0377	-0.41	-0.35	10.6989	-12.8783	P80826|1.77780598938;BOU|1.45030761218;PH01000101G0680|0.235869913801;Q43495|0.428807989585;PH01001498G0080|0.597645994911	5	166	132	17418	http://www.ebi.ac.uk/QuickGO/GTerm?id=GO:0006865	[]
8	7,8	inorganic cation transmembrane transport	GO:0098662	0.00895	0.0387	1.37	0.52	10.6989	-12.8783	P29305|1.42727466699;At3g52300|1.43815102329;P80826|1.77780598938;Q40089|1.57833273494;LHA2|1.64061049839;PMA1|1.51108111073;P0C549|0.612852971107	7	307	132	17418	http://www.ebi.ac.uk/QuickGO/GTerm?id=GO:0098662	[]
8	7,8	tryptophan biosynthetic process	GO:0000162	0.00896	0.0387	-0.46	-0.37	10.6989	-12.8783	TSB2|0.519748332067;ASA1|0.673253347556	2	19	132	17418	http://www.ebi.ac.uk/QuickGO/GTerm?id=GO:0000162	[]
7	7	indolalkylamine biosynthetic process	GO:0046219	0.00896	0.0387	-0.46	-0.37	10.6989	-12.8783	TSB2|0.519748332067;ASA1|0.673253347556	2	19	132	17418	http://www.ebi.ac.uk/QuickGO/GTerm?id=GO:0046219	[]
6	5,6	MAPK cascade	GO:0000165	0.00921	0.0396	-0.08	-0.19	10.6989	-12.8783	P80826|1.77780598938;At1g74360|1.53845306894;PH01001918G0090|0.63989572411;CYP38|0.679930997719	4	108	132	17418	http://www.ebi.ac.uk/QuickGO/GTerm?id=GO:0000165	[]
5	5	cofactor catabolic process	GO:0051187	0.00924	0.0396	-0.25	-0.27	10.6989	-12.8783	P80826|1.77780598938;PH01000157G0430|0.667300174673;PAO|0.573000115188	3	57	132	17418	http://www.ebi.ac.uk/QuickGO/GTerm?id=GO:0051187	[]
8	8	response to fructose	GO:0009750	0.00924	0.0396	-0.25	-0.27	10.6989	-12.8783	P80826|1.77780598938;PH01000025G2190|0.648038803007;PH01001918G0090|0.63989572411	3	57	132	17418	http://www.ebi.ac.uk/QuickGO/GTerm?id=GO:0009750	[]
5	5	hyperosmotic response	GO:0006972	0.0095	0.0407	0.8	0.24	10.6989	-12.8783	P29305|1.42727466699;PH01001724G0160|1.57186219411;P80826|1.77780598938;Q40089|1.57833273494	4	109	132	17418	http://www.ebi.ac.uk/QuickGO/GTerm?id=GO:0006972	[]
8	7,8	protein polymerization	GO:0051258	0.00956	0.0408	1.35	0.51	10.6989	-12.8783	TUBB3|2.55669542402;TUBA2|1.75718522474;PH01001724G0160|1.57186219411;P80826|1.77780598938;PH01003206G0110|1.78244423409	5	170	132	17418	http://www.ebi.ac.uk/QuickGO/GTerm?id=GO:0051258	[]
7	5,6,7	sucrose metabolic process	GO:0005985	0.00969	0.0413	0.17	-0.07	10.6989	-12.8783	PH01000159G0130|3.26900185276;PH01001102G0130|1.39649690201;SUS5|0.681816501968	3	58	132	17418	http://www.ebi.ac.uk/QuickGO/GTerm?id=GO:0005985	[]
7	6,7	fatty acid oxidation	GO:0019395	0.00981	0.0417	0.1	-0.1	10.6989	-12.8783	P80826|1.77780598938;PNC1|1.57371622298;CSY2|0.66012207787;Q43495|0.428807989585	4	110	132	17418	http://www.ebi.ac.uk/QuickGO/GTerm?id=GO:0019395	[]
7	4,7	regulation of response to red or far red light	GO:2000030	0.0099	0.0419	-0.47	-0.38	10.6989	-12.8783	CAM3|0.610011288272;CAL1|0.559913729682	2	20	132	17418	http://www.ebi.ac.uk/QuickGO/GTerm?id=GO:2000030	[]
6	5,6	anthocyanin-containing compound biosynthetic process	GO:0009718	0.0099	0.0419	0.21	-0.05	10.6989	-12.8783	P29305|1.42727466699;Q43495|0.428807989585	2	20	132	17418	http://www.ebi.ac.uk/QuickGO/GTerm?id=GO:0009718	[]
5	5	macromolecular complex assembly	GO:0065003	0.0101	0.0428	2.92	1.27	10.6989	-12.8783	TUBB3|2.55669542402;TUBA2|1.75718522474;UVR8|1.63488143117;PH01001724G0160|1.57186219411;PH01000974G0460|1.99102022998;At3g52300|1.43815102329;P80826|1.77780598938;Q40089|1.57833273494;PH01003206G0110|1.78244423409;Q43495|0.428807989585;CYP38|0.679930997719;O24473|0.681183197382	12	736	132	17418	http://www.ebi.ac.uk/QuickGO/GTerm?id=GO:0065003	[]
3	3	biosynthetic process	GO:0009058	0.0104	0.0438	13.25	6.29	10.6989	-12.8783	SBE1|1.42135174837;RPL9|1.4001817249;PH01000024G2570|1.66058500744;PH01000123G1100|1.61587750274;TUBA2|1.75718522474;PH01000159G0130|3.26900185276;RPL28A|1.44348786181;P29305|1.42727466699;NIR|1.9767908464;PER2|1.47609637189;CAP10A|1.47069874188;CCOAOMT2|1.41193722302;UGT83A1|1.44275751714;STP-1|2.09988664825;PH01000724G0300|1.51393949613;UVR8|1.63488143117;P29308|1.75454243305;PH01001724G0160|1.…	60	6159	132	17418	http://www.ebi.ac.uk/QuickGO/GTerm?id=GO:0009058	[]
7	6,7	inorganic ion transmembrane transport	GO:0098660	0.0106	0.0444	1.37	0.52	10.6989	-12.8783	P29305|1.42727466699;At3g52300|1.43815102329;P80826|1.77780598938;Q40089|1.57833273494;LHA2|1.64061049839;PMA1|1.51108111073;P0C549|0.612852971107	7	317	132	17418	http://www.ebi.ac.uk/QuickGO/GTerm?id=GO:0098660	[]
4	4	thioester metabolic process	GO:0035383	0.0106	0.0445	0.25	-0.03	10.6989	-12.8783	PH01001724G0160|1.57186219411;P80826|1.77780598938;CAL1|0.559913729682	3	60	132	17418	http://www.ebi.ac.uk/QuickGO/GTerm?id=GO:0035383	[]
6	5,6	acyl-CoA metabolic process	GO:0006637	0.0106	0.0445	0.25	-0.03	10.6989	-12.8783	PH01001724G0160|1.57186219411;P80826|1.77780598938;CAL1|0.559913729682	3	60	132	17418	http://www.ebi.ac.uk/QuickGO/GTerm?id=GO:0006637	[]
6	6	response to iron ion	GO:0010039	0.0109	0.0452	0.45	0.07	10.6989	-12.8783	P80826|1.77780598938;Q40089|1.57833273494	2	21	132	17418	http://www.ebi.ac.uk/QuickGO/GTerm?id=GO:0010039	[]
2	2	locomotion	GO:0040011	0.0109	0.0452	0.47	0.08	10.6989	-12.8783	PH01000024G2570|1.66058500744;P80826|1.77780598938	2	21	132	17418	http://www.ebi.ac.uk/QuickGO/GTerm?id=GO:0040011	[]
7	5,6,7	negative regulation of photosynthesis	GO:1905156	0.0109	0.0452	-0.58	-0.43	10.6989	-12.8783	CP12-2|0.447391421946;PH01003356G0050|0.592762396338	2	21	132	17418	http://www.ebi.ac.uk/QuickGO/GTerm?id=GO:1905156	[]
5	5	mitochondrion localization	GO:0051646	0.0109	0.0452	0	-0.15	10.6989	-12.8783	P80826|1.77780598938;CAL1|0.559913729682	2	21	132	17418	http://www.ebi.ac.uk/QuickGO/GTerm?id=GO:0051646	[]
6	5,6	lipid oxidation	GO:0034440	0.0111	0.0458	0.1	-0.1	10.6989	-12.8783	P80826|1.77780598938;PNC1|1.57371622298;CSY2|0.66012207787;Q43495|0.428807989585	4	114	132	17418	http://www.ebi.ac.uk/QuickGO/GTerm?id=GO:0034440	[]
6	5,6	cellular respiration	GO:0045333	0.0111	0.0458	-0.1	-0.2	10.6989	-12.8783	P80826|1.77780598938;Q40089|1.57833273494;CSY2|0.66012207787;PH01005665G0070|0.681211454924	4	114	132	17418	http://www.ebi.ac.uk/QuickGO/GTerm?id=GO:0045333	[]
7	7	monocarboxylic acid biosynthetic process	GO:0072330	0.0113	0.0464	-0.51	-0.4	10.6989	-12.8783	PH01000123G1100|1.61587750274;P80826|1.77780598938;PAL1|2.77946544007;PH01003309G0170|2.23700147949;P0C549|0.612852971107;PH01001918G0090|0.63989572411;CYP38|0.679930997719;PH01005665G0070|0.681211454924	8	400	132	17418	http://www.ebi.ac.uk/QuickGO/GTerm?id=GO:0072330	[]
7	7	transcription from plastid promoter	GO:0042793	0.0116	0.0478	-0.25	-0.27	10.6989	-12.8783	P80826|1.77780598938;P0C549|0.612852971107;CYP38|0.679930997719	3	62	132	17418	http://www.ebi.ac.uk/QuickGO/GTerm?id=GO:0042793	[]
4	4	hormone biosynthetic process	GO:0042446	0.0117	0.0483	0.19	-0.06	10.6989	-12.8783	PH01001724G0160|1.57186219411;P80826|1.77780598938;PH01000041G1710|0.377891575307;P0C549|0.612852971107	4	116	132	17418	http://www.ebi.ac.uk/QuickGO/GTerm?id=GO:0042446	[]
5	5	reductive pentose-phosphate cycle	GO:0019253	0.0119	0.0488	0.1	-0.1	10.6989	-12.8783	P80826|1.77780598938;CP12-2|0.447391421946	2	22	132	17418	http://www.ebi.ac.uk/QuickGO/GTerm?id=GO:0019253	[]
5	5	regulation of cofactor metabolic process	GO:0051193	0.0119	0.0488	0.4	0.05	10.6989	-12.8783	P29305|1.42727466699;P80826|1.77780598938	2	22	132	17418	http://www.ebi.ac.uk/QuickGO/GTerm?id=GO:0051193	[]
6	6	glycerophospholipid metabolic process	GO:0006650	0.012	0.0491	-0.06	-0.18	10.6989	-12.8783	PH01000024G2570|1.66058500744;P29308|1.75454243305;P80826|1.77780598938;P0C549|0.612852971107;PH01001498G0080|0.597645994911;P83332|0.61018696789	6	250	132	17418	http://www.ebi.ac.uk/QuickGO/GTerm?id=GO:0006650	[]
4	4	regulation of catalytic activity	GO:0050790	0.0121	0.0491	2.14	0.89	10.6989	-12.8783	PH01000052G1130|4.00251443571;P29305|1.42727466699;PECS-2.1|1.51745499673;P80826|1.77780598938;PH01002295G0170|1.4544014898;PH01083007G0010|1.41067867377;PPD4|0.586756017386;BETV1L|0.386584715691	8	405	132	17418	http://www.ebi.ac.uk/QuickGO/GTerm?id=GO:0050790	[]
5	4,5	regulation of cellular response to stress	GO:0080135	0.0121	0.0491	-0.08	-0.19	10.6989	-12.8783	P80826|1.77780598938;At1g74360|1.53845306894;PH01001918G0090|0.63989572411;CYP38|0.679930997719	4	117	132	17418	http://www.ebi.ac.uk/QuickGO/GTerm?id=GO:0080135	[]
4	4	cellular component assembly	GO:0022607	0.0121	0.0491	3.31	1.46	10.6989	-12.8783	TUBB3|2.55669542402;TUBA2|1.75718522474;UVR8|1.63488143117;PH01001724G0160|1.57186219411;PH01000974G0460|1.99102022998;At3g52300|1.43815102329;P80826|1.77780598938;Q40089|1.57833273494;PH01003206G0110|1.78244423409;PH01000157G0430|0.667300174673;P0C549|0.612852971107;Q43495|0.428807989585;CYP38|0.679930997719;O24473|0.681183197382	14	942	132	17418	http://www.ebi.ac.uk/QuickGO/GTerm?id=GO:0022607	[]
5	4,5	inositol phosphate metabolic process	GO:0043647	0.0121	0.0491	0.22	-0.04	10.6989	-12.8783	P29305|1.42727466699;P80826|1.77780598938;PH01001498G0080|0.597645994911	3	63	132	17418	http://www.ebi.ac.uk/QuickGO/GTerm?id=GO:0043647	[]
4	4	cell wall organization	GO:0071555	0.0122	0.0492	1.56	0.61	10.6989	-12.8783	PER1|1.53027072914;PER2|1.47609637189;UVR8|1.63488143117;PECS-2.1|1.51745499673;PH01001724G0160|1.57186219411;P80826|1.77780598938;Q43495|0.428807989585	7	326	132	17418	http://www.ebi.ac.uk/QuickGO/GTerm?id=GO:0071555	[]
5	5	vitamin metabolic process	GO:0006766	0.0124	0.0502	0.78	0.23	10.6989	-12.8783	P29305|1.42727466699;UVR8|1.63488143117;P80826|1.77780598938;PH01002295G0170|1.4544014898	4	118	132	17418	http://www.ebi.ac.uk/QuickGO/GTerm?id=GO:0006766	[]
3	3	negative regulation of response to stimulus	GO:0048585	0.0126	0.0505	0.36	0.03	10.6989	-12.8783	P29305|1.42727466699;P80826|1.77780598938;At1g74360|1.53845306894;PH01001918G0090|0.63989572411;CYP38|0.679930997719	5	182	132	17418	http://www.ebi.ac.uk/QuickGO/GTerm?id=GO:0048585	[]
5	5	regulation of ion transport	GO:0043269	0.0128	0.0514	0.75	0.22	10.6989	-12.8783	P29305|1.42727466699;P80826|1.77780598938;PH01002295G0170|1.4544014898;LHCB5|0.656243275195	4	119	132	17418	http://www.ebi.ac.uk/QuickGO/GTerm?id=GO:0043269	[]
8	6,7,8	gibberellic acid mediated signaling pathway	GO:0009740	0.013	0.0517	0.45	0.07	10.6989	-12.8783	PH01001724G0160|1.57186219411;P80826|1.77780598938	2	23	132	17418	http://www.ebi.ac.uk/QuickGO/GTerm?id=GO:0009740	[]
6	5,6	lipoate metabolic process	GO:0009106	0.013	0.0517	-0.04	-0.17	10.6989	-12.8783	P80826|1.77780598938;P0C549|0.612852971107	2	23	132	17418	http://www.ebi.ac.uk/QuickGO/GTerm?id=GO:0009106	[]
6	6	cellular response to gibberellin stimulus	GO:0071370	0.013	0.0517	0.45	0.07	10.6989	-12.8783	PH01001724G0160|1.57186219411;P80826|1.77780598938	2	23	132	17418	http://www.ebi.ac.uk/QuickGO/GTerm?id=GO:0071370	[]
7	5,6,7	gibberellin mediated signaling pathway	GO:0010476	0.013	0.0517	0.45	0.07	10.6989	-12.8783	PH01001724G0160|1.57186219411;P80826|1.77780598938	2	23	132	17418	http://www.ebi.ac.uk/QuickGO/GTerm?id=GO:0010476	[]
5	5	response to reactive oxygen species	GO:0000302	0.0131	0.052	0.98	0.33	10.6989	-12.8783	P29305|1.42727466699;PH01001064G0040|1.44131190796;P80826|1.77780598938;Q40089|1.57833273494;PH01001498G0080|0.597645994911	5	184	132	17418	http://www.ebi.ac.uk/QuickGO/GTerm?id=GO:0000302	[]
5	5	positive regulation of catalytic activity	GO:0043085	0.0131	0.052	0.95	0.31	10.6989	-12.8783	P29305|1.42727466699;P80826|1.77780598938;PH01002295G0170|1.4544014898;PH01083007G0010|1.41067867377;PPD4|0.586756017386	5	184	132	17418	http://www.ebi.ac.uk/QuickGO/GTerm?id=GO:0043085	[]
6	5,6	cell tip growth	GO:0009932	0.0132	0.052	0.93	0.3	10.6989	-12.8783	PH01000024G2570|1.66058500744;PH01001724G0160|1.57186219411;P80826|1.77780598938;PATL3|0.550471402119	4	120	132	17418	http://www.ebi.ac.uk/QuickGO/GTerm?id=GO:0009932	[]
6	6	fatty acid catabolic process	GO:0009062	0.0132	0.052	0.1	-0.1	10.6989	-12.8783	P80826|1.77780598938;PNC1|1.57371622298;CSY2|0.66012207787;Q43495|0.428807989585	4	120	132	17418	http://www.ebi.ac.uk/QuickGO/GTerm?id=GO:0009062	[]
5	5	programmed cell death	GO:0012501	0.0134	0.0527	-0.02	-0.16	10.6989	-12.8783	P29305|1.42727466699;P80826|1.77780598938;At1g74360|1.53845306894;P0C549|0.612852971107;PH01001918G0090|0.63989572411;CYP38|0.679930997719	6	256	132	17418	http://www.ebi.ac.uk/QuickGO/GTerm?id=GO:0012501	[]
4	4	positive regulation of molecular function	GO:0044093	0.0134	0.0527	0.95	0.31	10.6989	-12.8783	P29305|1.42727466699;P80826|1.77780598938;PH01002295G0170|1.4544014898;PH01083007G0010|1.41067867377;PPD4|0.586756017386	5	185	132	17418	http://www.ebi.ac.uk/QuickGO/GTerm?id=GO:0044093	[]
7	6,7	organic anion transport	GO:0015711	0.0139	0.0539	0.61	0.15	10.6989	-12.8783	P80826|1.77780598938;PNC1|1.57371622298;BOU|1.45030761218;PH01000101G0680|0.235869913801;Q43495|0.428807989585;PH01001498G0080|0.597645994911	6	258	132	17418	http://www.ebi.ac.uk/QuickGO/GTerm?id=GO:0015711	[]
4	4	response to karrikin	GO:0080167	0.0139	0.0539	-0.75	-0.51	10.6989	-12.8783	P29305|1.42727466699;At2g41040|0.621113078721;CYP73A12|0.681585184601;PH01004214G0020|0.602443920055	4	122	132	17418	http://www.ebi.ac.uk/QuickGO/GTerm?id=GO:0080167	[]
7	6,7	folic acid-containing compound biosynthetic process	GO:0009396	0.0141	0.0539	0.46	0.08	10.6989	-12.8783	UVR8|1.63488143117;P80826|1.77780598938	2	24	132	17418	http://www.ebi.ac.uk/QuickGO/GTerm?id=GO:0009396	[]
5	5	photosynthesis, dark reaction	GO:0019685	0.0141	0.0539	0.1	-0.1	10.6989	-12.8783	P80826|1.77780598938;CP12-2|0.447391421946	2	24	132	17418	http://www.ebi.ac.uk/QuickGO/GTerm?id=GO:0019685	[]
9	9	regulation of pH	GO:0006885	0.0141	0.0539	0.39	0.04	10.6989	-12.8783	LHA2|1.64061049839;PMA1|1.51108111073	2	24	132	17418	http://www.ebi.ac.uk/QuickGO/GTerm?id=GO:0006885	[]
9	7,8,9	starch catabolic process	GO:0005983	0.0141	0.0539	-0.04	-0.17	10.6989	-12.8783	P80826|1.77780598938;BMY1|0.613020699457	2	24	132	17418	http://www.ebi.ac.uk/QuickGO/GTerm?id=GO:0005983	[]
6	5,6	second-messenger-mediated signaling	GO:0019932	0.0141	0.0539	-0.47	-0.38	10.6989	-12.8783	CAM3|0.610011288272;CAL1|0.559913729682	2	24	132	17418	http://www.ebi.ac.uk/QuickGO/GTerm?id=GO:0019932	[]
5	5	cellular response to acid chemical	GO:0071229	0.0148	0.0539	-0.63	-0.46	10.6989	-12.8783	PH01001724G0160|1.57186219411;P80826|1.77780598938;At1g74360|1.53845306894;PH01000121G1130|0.61766824127;PH01001918G0090|0.63989572411;CYP38|0.679930997719;BETV1L|0.386584715691	7	339	132	17418	http://www.ebi.ac.uk/QuickGO/GTerm?id=GO:0071229	[]
6	6	response to zinc ion	GO:0010043	0.0149	0.0539	0.61	0.15	10.6989	-12.8783	PH01001064G0040|1.44131190796;P80826|1.77780598938;Q40089|1.57833273494	3	68	132	17418	http://www.ebi.ac.uk/QuickGO/GTerm?id=GO:0010043	[]
4	3,4	developmental growth	GO:0048589	0.0149	0.0539	1.98	0.81	10.6989	-12.8783	PH01000024G2570|1.66058500744;P29305|1.42727466699;PH01001724G0160|1.57186219411;P80826|1.77780598938;Q40089|1.57833273494;PATL3|0.550471402119;Q43495|0.428807989585;CYP72A15|0.463336333007	8	421	132	17418	http://www.ebi.ac.uk/QuickGO/GTerm?id=GO:0048589	[]
7	5,7	negative regulation of reductive pentose-phosphate cycle	GO:0080153	0.0151	0.0539	0	-0.15	10.6989	-12.8783	CP12-2|0.447391421946	1	2	132	17418	http://www.ebi.ac.uk/QuickGO/GTerm?id=GO:0080153	[]
8	5,7,8	serotonin biosynthetic process from tryptophan	GO:0006587	0.0151	0.0539	0	-0.15	10.6989	-12.8783	P29305|1.42727466699	1	2	132	17418	http://www.ebi.ac.uk/QuickGO/GTerm?id=GO:0006587	[]
6	6	regulation of photosynthesis, dark reaction	GO:0010110	0.0151	0.0539	0	-0.15	10.6989	-12.8783	CP12-2|0.447391421946	1	2	132	17418	http://www.ebi.ac.uk/QuickGO/GTerm?id=GO:0010110	[]
8	7,8	deoxyribonucleoside triphosphate biosynthetic process	GO:0009202	0.0151	0.0539	0	-0.15	10.6989	-12.8783	P80826|1.77780598938	1	2	132	17418	http://www.ebi.ac.uk/QuickGO/GTerm?id=GO:0009202	[]
7	6,7	endosome to lysosome transport	GO:0008333	0.0151	0.0539	0	-0.15	10.6989	-12.8783	P80826|1.77780598938	1	2	132	17418	http://www.ebi.ac.uk/QuickGO/GTerm?id=GO:0008333	[]
5	5	wound healing	GO:0042060	0.0151	0.0539	0	-0.15	10.6989	-12.8783	P80826|1.77780598938	1	2	132	17418	http://www.ebi.ac.uk/QuickGO/GTerm?id=GO:0042060	[]
8	6,7,8	activation of tryptophan 5-monooxygenase activity	GO:0006588	0.0151	0.0539	0	-0.15	10.6989	-12.8783	P29305|1.42727466699	1	2	132	17418	http://www.ebi.ac.uk/QuickGO/GTerm?id=GO:0006588	[]
8	7,8	posttranslational protein targeting to endoplasmic reticulum membrane	GO:0006620	0.0151	0.0539	0	-0.15	10.6989	-12.8783	P80826|1.77780598938	1	2	132	17418	http://www.ebi.ac.uk/QuickGO/GTerm?id=GO:0006620	[]
6	6	plasmodesma organization	GO:0009663	0.0151	0.0539	0	-0.15	10.6989	-12.8783	P80826|1.77780598938	1	2	132	17418	http://www.ebi.ac.uk/QuickGO/GTerm?id=GO:0009663	[]
5	4,5	regulation of cell septum assembly	GO:1901891	0.0151	0.0539	0	-0.15	10.6989	-12.8783	P80826|1.77780598938	1	2	132	17418	http://www.ebi.ac.uk/QuickGO/GTerm?id=GO:1901891	[]
7	6,7	lysosomal transport	GO:0007041	0.0151	0.0539	0	-0.15	10.6989	-12.8783	P80826|1.77780598938	1	2	132	17418	http://www.ebi.ac.uk/QuickGO/GTerm?id=GO:0007041	[]
6	6	hydrogen sulfide biosynthetic process	GO:0070814	0.0151	0.0539	0	-0.15	10.6989	-12.8783	P80826|1.77780598938	1	2	132	17418	http://www.ebi.ac.uk/QuickGO/GTerm?id=GO:0070814	[]
6	5,6	regulation of barrier septum assembly	GO:0032955	0.0151	0.0539	0	-0.15	10.6989	-12.8783	P80826|1.77780598938	1	2	132	17418	http://www.ebi.ac.uk/QuickGO/GTerm?id=GO:0032955	[]
5	5	actin filament severing	GO:0051014	0.0151	0.0539	0	-0.15	10.6989	-12.8783	P80826|1.77780598938	1	2	132	17418	http://www.ebi.ac.uk/QuickGO/GTerm?id=GO:0051014	[]
4	4	cell-cell adhesion	GO:0098609	0.0151	0.0539	0	-0.15	10.6989	-12.8783	P80826|1.77780598938	1	2	132	17418	http://www.ebi.ac.uk/QuickGO/GTerm?id=GO:0098609	[]
6	6	glyoxysome organization	GO:0010111	0.0151	0.0539	0	-0.15	10.6989	-12.8783	PH01000356G1080|0.605113111133	1	2	132	17418	http://www.ebi.ac.uk/QuickGO/GTerm?id=GO:0010111	[]
6	5,6	thiazole metabolic process	GO:0052838	0.0151	0.0539	0	-0.15	10.6989	-12.8783	PH01002295G0170|1.4544014898	1	2	132	17418	http://www.ebi.ac.uk/QuickGO/GTerm?id=GO:0052838	[]
7	6,7	serotonin biosynthetic process	GO:0042427	0.0151	0.0539	0	-0.15	10.6989	-12.8783	P29305|1.42727466699	1	2	132	17418	http://www.ebi.ac.uk/QuickGO/GTerm?id=GO:0042427	[]
5	5	hydrogen sulfide metabolic process	GO:0070813	0.0151	0.0539	0	-0.15	10.6989	-12.8783	P80826|1.77780598938	1	2	132	17418	http://www.ebi.ac.uk/QuickGO/GTerm?id=GO:0070813	[]
4	3,4	single organism cell adhesion	GO:0098602	0.0151	0.0539	0	-0.15	10.6989	-12.8783	P80826|1.77780598938	1	2	132	17418	http://www.ebi.ac.uk/QuickGO/GTerm?id=GO:0098602	[]
7	6,7	regulation of reductive pentose-phosphate cycle	GO:0080152	0.0151	0.0539	0	-0.15	10.6989	-12.8783	CP12-2|0.447391421946	1	2	132	17418	http://www.ebi.ac.uk/QuickGO/GTerm?id=GO:0080152	[]
6	6	primary amino compound biosynthetic process	GO:1901162	0.0151	0.0539	0	-0.15	10.6989	-12.8783	P29305|1.42727466699	1	2	132	17418	http://www.ebi.ac.uk/QuickGO/GTerm?id=GO:1901162	[]
6	6	regulation of mitotic cytokinesis	GO:1902412	0.0151	0.0539	0	-0.15	10.6989	-12.8783	P80826|1.77780598938	1	2	132	17418	http://www.ebi.ac.uk/QuickGO/GTerm?id=GO:1902412	[]
6	6	oxazole or thiazole biosynthetic process	GO:0018131	0.0151	0.0539	0	-0.15	10.6989	-12.8783	PH01002295G0170|1.4544014898	1	2	132	17418	http://www.ebi.ac.uk/QuickGO/GTerm?id=GO:0018131	[]
7	6,7	plasma membrane repair	GO:0001778	0.0151	0.0539	0	-0.15	10.6989	-12.8783	P80826|1.77780598938	1	2	132	17418	http://www.ebi.ac.uk/QuickGO/GTerm?id=GO:0001778	[]
8	6,7,8	guard mother cell cytokinesis	GO:0010235	0.0151	0.0539	0	-0.15	10.6989	-12.8783	P80826|1.77780598938	1	2	132	17418	http://www.ebi.ac.uk/QuickGO/GTerm?id=GO:0010235	[]
6	5,6	serotonin metabolic process	GO:0042428	0.0151	0.0539	0	-0.15	10.6989	-12.8783	P29305|1.42727466699	1	2	132	17418	http://www.ebi.ac.uk/QuickGO/GTerm?id=GO:0042428	[]
7	5,6,7	positive regulation of monooxygenase activity	GO:0032770	0.0151	0.0539	0	-0.15	10.6989	-12.8783	P29305|1.42727466699	1	2	132	17418	http://www.ebi.ac.uk/QuickGO/GTerm?id=GO:0032770	[]
6	6	thiazole biosynthetic process	GO:0052837	0.0151	0.0539	0	-0.15	10.6989	-12.8783	PH01002295G0170|1.4544014898	1	2	132	17418	http://www.ebi.ac.uk/QuickGO/GTerm?id=GO:0052837	[]
7	6,7	regulation of mitotic cytokinetic process	GO:1903436	0.0151	0.0539	0	-0.15	10.6989	-12.8783	P80826|1.77780598938	1	2	132	17418	http://www.ebi.ac.uk/QuickGO/GTerm?id=GO:1903436	[]
7	6,7	UDP-glucosylation	GO:0097359	0.0151	0.0539	0	-0.15	10.6989	-12.8783	P80826|1.77780598938	1	2	132	17418	http://www.ebi.ac.uk/QuickGO/GTerm?id=GO:0097359	[]
8	7,8	posttranslational protein targeting to membrane, translocation	GO:0031204	0.0151	0.0539	0	-0.15	10.6989	-12.8783	P80826|1.77780598938	1	2	132	17418	http://www.ebi.ac.uk/QuickGO/GTerm?id=GO:0031204	[]
7	7	tyrosine catabolic process	GO:0006572	0.0151	0.0539	0	-0.15	10.6989	-12.8783	P29305|1.42727466699	1	2	132	17418	http://www.ebi.ac.uk/QuickGO/GTerm?id=GO:0006572	[]
6	6	cellular response to singlet oxygen	GO:0071452	0.0151	0.0539	0	-0.15	10.6989	-12.8783	P80826|1.77780598938	1	2	132	17418	http://www.ebi.ac.uk/QuickGO/GTerm?id=GO:0071452	[]
6	5,6	regulation of cytokinetic process	GO:0032954	0.0151	0.0539	0	-0.15	10.6989	-12.8783	P80826|1.77780598938	1	2	132	17418	http://www.ebi.ac.uk/QuickGO/GTerm?id=GO:0032954	[]
6	5,6	regulation of monooxygenase activity	GO:0032768	0.0151	0.0539	0	-0.15	10.6989	-12.8783	P29305|1.42727466699	1	2	132	17418	http://www.ebi.ac.uk/QuickGO/GTerm?id=GO:0032768	[]
7	7	singlet oxygen-mediated programmed cell death	GO:0010343	0.0151	0.0539	0	-0.15	10.6989	-12.8783	P80826|1.77780598938	1	2	132	17418	http://www.ebi.ac.uk/QuickGO/GTerm?id=GO:0010343	[]
5	5	oxazole or thiazole metabolic process	GO:0046484	0.0151	0.0539	0	-0.15	10.6989	-12.8783	PH01002295G0170|1.4544014898	1	2	132	17418	http://www.ebi.ac.uk/QuickGO/GTerm?id=GO:0046484	[]
8	7,8	para-aminobenzoic acid biosynthetic process	GO:0008153	0.0151	0.0539	0	-0.15	10.6989	-12.8783	P80826|1.77780598938	1	2	132	17418	http://www.ebi.ac.uk/QuickGO/GTerm?id=GO:0008153	[]
5	4,5	single organismal cell-cell adhesion	GO:0016337	0.0151	0.0539	0	-0.15	10.6989	-12.8783	P80826|1.77780598938	1	2	132	17418	http://www.ebi.ac.uk/QuickGO/GTerm?id=GO:0016337	[]
9	8,9	cellular divalent inorganic cation homeostasis	GO:0072503	0.0153	0.0544	0.4	0.04	10.6989	-12.8783	PH01000040G1380|1.40337858025;P80826|1.77780598938	2	25	132	17418	http://www.ebi.ac.uk/QuickGO/GTerm?id=GO:0072503	[]
5	5	glycerolipid metabolic process	GO:0046486	0.0154	0.0547	-0.06	-0.18	10.6989	-12.8783	PH01000024G2570|1.66058500744;P29308|1.75454243305;P80826|1.77780598938;P0C549|0.612852971107;PH01001498G0080|0.597645994911;P83332|0.61018696789	6	264	132	17418	http://www.ebi.ac.uk/QuickGO/GTerm?id=GO:0046486	[]
6	5,6	isoprenoid biosynthetic process	GO:0008299	0.0159	0.0566	1.4	0.53	10.6989	-12.8783	RPL9|1.4001817249;PH01000123G1100|1.61587750274;P29305|1.42727466699;P29308|1.75454243305;P80826|1.77780598938;PPD4|0.586756017386;CYP38|0.679930997719	7	344	132	17418	http://www.ebi.ac.uk/QuickGO/GTerm?id=GO:0008299	[]
4	4	macromolecular complex subunit organization	GO:0043933	0.0163	0.0577	2.92	1.27	10.6989	-12.8783	TUBB3|2.55669542402;TUBA2|1.75718522474;UVR8|1.63488143117;PH01001724G0160|1.57186219411;PH01000974G0460|1.99102022998;At3g52300|1.43815102329;P80826|1.77780598938;Q40089|1.57833273494;PH01003206G0110|1.78244423409;Q43495|0.428807989585;CYP38|0.679930997719;O24473|0.681183197382	12	786	132	17418	http://www.ebi.ac.uk/QuickGO/GTerm?id=GO:0043933	[]
3	3	cellular component organization	GO:0016043	0.0163	0.0577	7.47	3.48	10.6989	-12.8783	PH01000024G2570|1.66058500744;TUBB3|2.55669542402;TUBA2|1.75718522474;PER1|1.53027072914;P29305|1.42727466699;PER2|1.47609637189;CAP10A|1.47069874188;UVR8|1.63488143117;PECS-2.1|1.51745499673;P29308|1.75454243305;PH01001724G0160|1.57186219411;PH01000974G0460|1.99102022998;At3g52300|1.43815102329;PH01001422G0240|1.72956264623;P80826|1.77780598938;At4g16580|1.87484516277;AIR12|2.44305519008;PH01002…	33	3021	132	17418	http://www.ebi.ac.uk/QuickGO/GTerm?id=GO:0016043	[]
6	6	amine catabolic process	GO:0009310	0.0164	0.0579	0.4	0.04	10.6989	-12.8783	CCOAOMT2|1.41193722302;P80826|1.77780598938	2	26	132	17418	http://www.ebi.ac.uk/QuickGO/GTerm?id=GO:0009310	[]
7	7	cellular biogenic amine catabolic process	GO:0042402	0.0164	0.0579	0.4	0.04	10.6989	-12.8783	CCOAOMT2|1.41193722302;P80826|1.77780598938	2	26	132	17418	http://www.ebi.ac.uk/QuickGO/GTerm?id=GO:0042402	[]
4	4	detection of chemical stimulus	GO:0009593	0.0164	0.0579	0	-0.15	10.6989	-12.8783	P80826|1.77780598938;CAL1|0.559913729682	2	26	132	17418	http://www.ebi.ac.uk/QuickGO/GTerm?id=GO:0009593	[]
7	6,7	cation transmembrane transport	GO:0098655	0.0169	0.0592	1.37	0.52	10.6989	-12.8783	P29305|1.42727466699;At3g52300|1.43815102329;P80826|1.77780598938;Q40089|1.57833273494;LHA2|1.64061049839;PMA1|1.51108111073;P0C549|0.612852971107	7	348	132	17418	http://www.ebi.ac.uk/QuickGO/GTerm?id=GO:0098655	[]
2	2	cellular component organization or biogenesis	GO:0071840	0.0173	0.0608	8	3.74	10.6989	-12.8783	RPL9|1.4001817249;PH01000024G2570|1.66058500744;PH01000123G1100|1.61587750274;TUBB3|2.55669542402;TUBA2|1.75718522474;PER1|1.53027072914;P29305|1.42727466699;PER2|1.47609637189;CAP10A|1.47069874188;UVR8|1.63488143117;PECS-2.1|1.51745499673;P29308|1.75454243305;PH01001724G0160|1.57186219411;PH01000974G0460|1.99102022998;At3g52300|1.43815102329;PH01001422G0240|1.72956264623;P80826|1.77780598938;At4…	36	3381	132	17418	http://www.ebi.ac.uk/QuickGO/GTerm?id=GO:0071840	[]
3	3	regulation of molecular function	GO:0065009	0.0174	0.0609	2.14	0.89	10.6989	-12.8783	PH01000052G1130|4.00251443571;P29305|1.42727466699;PECS-2.1|1.51745499673;P80826|1.77780598938;PH01002295G0170|1.4544014898;PH01083007G0010|1.41067867377;PPD4|0.586756017386;BETV1L|0.386584715691	8	433	132	17418	http://www.ebi.ac.uk/QuickGO/GTerm?id=GO:0065009	[]
4	4	microtubule-based movement	GO:0007018	0.0176	0.0616	1.1	0.38	10.6989	-12.8783	TUBB3|2.55669542402;TUBA2|1.75718522474;PH01001724G0160|1.57186219411;P80826|1.77780598938	4	131	132	17418	http://www.ebi.ac.uk/QuickGO/GTerm?id=GO:0007018	[]
6	6	pteridine-containing compound biosynthetic process	GO:0042559	0.0177	0.0616	0.46	0.08	10.6989	-12.8783	UVR8|1.63488143117;P80826|1.77780598938	2	27	132	17418	http://www.ebi.ac.uk/QuickGO/GTerm?id=GO:0042559	[]
4	4	carbon fixation	GO:0015977	0.0177	0.0616	0.1	-0.1	10.6989	-12.8783	P80826|1.77780598938;CP12-2|0.447391421946	2	27	132	17418	http://www.ebi.ac.uk/QuickGO/GTerm?id=GO:0015977	[]
4	4	external encapsulating structure organization	GO:0045229	0.0178	0.062	1.56	0.61	10.6989	-12.8783	PER1|1.53027072914;PER2|1.47609637189;UVR8|1.63488143117;PECS-2.1|1.51745499673;PH01001724G0160|1.57186219411;P80826|1.77780598938;Q43495|0.428807989585	7	352	132	17418	http://www.ebi.ac.uk/QuickGO/GTerm?id=GO:0045229	[]
7	7	response to far red light	GO:0010218	0.018	0.0624	0.18	-0.06	10.6989	-12.8783	P29305|1.42727466699;P80826|1.77780598938;LHCB5|0.656243275195	3	73	132	17418	http://www.ebi.ac.uk/QuickGO/GTerm?id=GO:0010218	[]
4	4	ammonium ion metabolic process	GO:0097164	0.018	0.0624	0.62	0.15	10.6989	-12.8783	PH01000024G2570|1.66058500744;P29305|1.42727466699;P80826|1.77780598938	3	73	132	17418	http://www.ebi.ac.uk/QuickGO/GTerm?id=GO:0097164	[]
7	7	monocarboxylic acid catabolic process	GO:0072329	0.0181	0.0625	0.1	-0.1	10.6989	-12.8783	P80826|1.77780598938;PNC1|1.57371622298;CSY2|0.66012207787;Q43495|0.428807989585	4	132	132	17418	http://www.ebi.ac.uk/QuickGO/GTerm?id=GO:0072329	[]
7	7	protein dephosphorylation	GO:0006470	0.0181	0.0626	0.09	-0.11	10.6989	-12.8783	CAP10A|1.47069874188;P29308|1.75454243305;P80826|1.77780598938;CYP38|0.679930997719;PSAN|0.677980967923;BETV1L|0.386584715691	6	274	132	17418	http://www.ebi.ac.uk/QuickGO/GTerm?id=GO:0006470	[]
4	4	regulation of immune response	GO:0050776	0.0185	0.0638	-0.08	-0.19	10.6989	-12.8783	P80826|1.77780598938;At1g74360|1.53845306894;PH01001918G0090|0.63989572411;CYP38|0.679930997719	4	133	132	17418	http://www.ebi.ac.uk/QuickGO/GTerm?id=GO:0050776	[]
6	5,6	regulation of innate immune response	GO:0045088	0.0185	0.0638	-0.08	-0.19	10.6989	-12.8783	P80826|1.77780598938;At1g74360|1.53845306894;PH01001918G0090|0.63989572411;CYP38|0.679930997719	4	133	132	17418	http://www.ebi.ac.uk/QuickGO/GTerm?id=GO:0045088	[]
4	4	organic substance biosynthetic process	GO:1901576	0.0186	0.0639	12.17	5.77	10.6989	-12.8783	SBE1|1.42135174837;RPL9|1.4001817249;PH01000024G2570|1.66058500744;PH01000123G1100|1.61587750274;TUBA2|1.75718522474;RPL28A|1.44348786181;P29305|1.42727466699;NIR|1.9767908464;PER2|1.47609637189;CAP10A|1.47069874188;CCOAOMT2|1.41193722302;UGT83A1|1.44275751714;STP-1|2.09988664825;PH01000724G0300|1.51393949613;UVR8|1.63488143117;P29308|1.75454243305;PH01001724G0160|1.57186219411;PH01001010G0410|1.…	57	5944	132	17418	http://www.ebi.ac.uk/QuickGO/GTerm?id=GO:1901576	[]
5	5	cellular macromolecule catabolic process	GO:0044265	0.0186	0.0639	2.24	0.94	10.6989	-12.8783	TUBA2|1.75718522474;P29305|1.42727466699;PH01001724G0160|1.57186219411;At3g52300|1.43815102329;P80826|1.77780598938;Q40089|1.57833273494;PH01000121G1130|0.61766824127;PH01000332G0050|0.565477767227;Q43495|0.428807989585;SCPL51|0.617906293833	10	615	132	17418	http://www.ebi.ac.uk/QuickGO/GTerm?id=GO:0044265	[]
9	8,9	energy coupled proton transport, down electrochemical gradient	GO:0015985	0.0189	0.0646	0.36	0.02	10.6989	-12.8783	At3g52300|1.43815102329;Q40089|1.57833273494	2	28	132	17418	http://www.ebi.ac.uk/QuickGO/GTerm?id=GO:0015985	[]
10	9,10	ATP synthesis coupled proton transport	GO:0015986	0.0189	0.0646	0.36	0.02	10.6989	-12.8783	At3g52300|1.43815102329;Q40089|1.57833273494	2	28	132	17418	http://www.ebi.ac.uk/QuickGO/GTerm?id=GO:0015986	[]
6	6	plant-type cell wall modification	GO:0009827	0.0189	0.0646	0.46	0.08	10.6989	-12.8783	UVR8|1.63488143117;P80826|1.77780598938	2	28	132	17418	http://www.ebi.ac.uk/QuickGO/GTerm?id=GO:0009827	[]
5	5	macromolecule catabolic process	GO:0009057	0.0196	0.0668	0.3	-0.01	10.6989	-12.8783	TUBA2|1.75718522474;P29305|1.42727466699;PH01001724G0160|1.57186219411;At3g52300|1.43815102329;P80826|1.77780598938;Q40089|1.57833273494;PH01000121G1130|0.61766824127;PH01000332G0050|0.565477767227;BMY1|0.613020699457;Q43495|0.428807989585;SCPL51|0.617906293833;CAL1|0.559913729682	12	807	132	17418	http://www.ebi.ac.uk/QuickGO/GTerm?id=GO:0009057	[]
5	5	negative regulation of catalytic activity	GO:0043086	0.0199	0.0678	1.19	0.43	10.6989	-12.8783	PH01000052G1130|4.00251443571;P29305|1.42727466699;PECS-2.1|1.51745499673;P80826|1.77780598938	4	136	132	17418	http://www.ebi.ac.uk/QuickGO/GTerm?id=GO:0043086	[]
7	7	response to red light	GO:0010114	0.02	0.0678	0.18	-0.06	10.6989	-12.8783	P29305|1.42727466699;P80826|1.77780598938;LHCB5|0.656243275195	3	76	132	17418	http://www.ebi.ac.uk/QuickGO/GTerm?id=GO:0010114	[]
7	7	ubiquinone biosynthetic process	GO:0006744	0.0202	0.0678	0.46	0.07	10.6989	-12.8783	PH01000123G1100|1.61587750274;P80826|1.77780598938	2	29	132	17418	http://www.ebi.ac.uk/QuickGO/GTerm?id=GO:0006744	[]
9	7,8,9	protein targeting to ER	GO:0045047	0.0202	0.0678	0.12	-0.09	10.6989	-12.8783	P80826|1.77780598938;Q43495|0.428807989585	2	29	132	17418	http://www.ebi.ac.uk/QuickGO/GTerm?id=GO:0045047	[]
7	5,6,7	inflorescence development	GO:0010229	0.0202	0.0678	-0.04	-0.17	10.6989	-12.8783	P80826|1.77780598938;P0C549|0.612852971107	2	29	132	17418	http://www.ebi.ac.uk/QuickGO/GTerm?id=GO:0010229	[]
5	5	regulation of generation of precursor metabolites and energy	GO:0043467	0.0202	0.0678	-0.02	-0.16	10.6989	-12.8783	P80826|1.77780598938;PH01003356G0050|0.592762396338	2	29	132	17418	http://www.ebi.ac.uk/QuickGO/GTerm?id=GO:0043467	[]
8	6,7,8	establishment of protein localization to endoplasmic reticulum	GO:0072599	0.0202	0.0678	0.12	-0.09	10.6989	-12.8783	P80826|1.77780598938;Q43495|0.428807989585	2	29	132	17418	http://www.ebi.ac.uk/QuickGO/GTerm?id=GO:0072599	[]
7	6,7	ubiquinone metabolic process	GO:0006743	0.0202	0.0678	0.46	0.07	10.6989	-12.8783	PH01000123G1100|1.61587750274;P80826|1.77780598938	2	29	132	17418	http://www.ebi.ac.uk/QuickGO/GTerm?id=GO:0006743	[]
4	4	one-carbon metabolic process	GO:0006730	0.0202	0.0678	-0.08	-0.19	10.6989	-12.8783	P80826|1.77780598938;SAMS1|0.678497962139	2	29	132	17418	http://www.ebi.ac.uk/QuickGO/GTerm?id=GO:0006730	[]
5	5	response to ethylene	GO:0009723	0.0204	0.0683	0.23	-0.04	10.6989	-12.8783	P29305|1.42727466699;P80826|1.77780598938;PH01000041G1710|0.377891575307;TL1|0.614646344779	4	137	132	17418	http://www.ebi.ac.uk/QuickGO/GTerm?id=GO:0009723	[]
5	5	lipid modification	GO:0030258	0.0215	0.0719	-0.45	-0.37	10.6989	-12.8783	P80826|1.77780598938;PNC1|1.57371622298;CSY2|0.66012207787;Q43495|0.428807989585;P83332|0.61018696789	5	209	132	17418	http://www.ebi.ac.uk/QuickGO/GTerm?id=GO:0030258	[]
3	3	regulation of immune system process	GO:0002682	0.0219	0.0725	-0.08	-0.19	10.6989	-12.8783	P80826|1.77780598938;At1g74360|1.53845306894;PH01001918G0090|0.63989572411;CYP38|0.679930997719	4	140	132	17418	http://www.ebi.ac.uk/QuickGO/GTerm?id=GO:0002682	[]
9	8,9	ubiquitin-dependent protein catabolic process	GO:0006511	0.0221	0.0725	0.82	0.25	10.6989	-12.8783	P29305|1.42727466699;At3g52300|1.43815102329;P80826|1.77780598938;Q40089|1.57833273494;PH01000121G1130|0.61766824127;PH01000332G0050|0.565477767227;Q43495|0.428807989585	7	368	132	17418	http://www.ebi.ac.uk/QuickGO/GTerm?id=GO:0006511	[]
4	4	pollen tube growth	GO:0009860	0.0222	0.0725	0.26	-0.02	10.6989	-12.8783	PH01000024G2570|1.66058500744;P80826|1.77780598938;PATL3|0.550471402119	3	79	132	17418	http://www.ebi.ac.uk/QuickGO/GTerm?id=GO:0009860	[]
3	3	interspecies interaction between organisms	GO:0044419	0.0224	0.0725	0.96	0.32	10.6989	-12.8783	P29305|1.42727466699;PH01001064G0040|1.44131190796;P80826|1.77780598938;Zlp|0.397712720731	4	141	132	17418	http://www.ebi.ac.uk/QuickGO/GTerm?id=GO:0044419	[]
8	8	peptidyl-pyrromethane cofactor linkage	GO:0018160	0.0226	0.0725	0	-0.15	10.6989	-12.8783	PH01000123G1100|1.61587750274	1	3	132	17418	http://www.ebi.ac.uk/QuickGO/GTerm?id=GO:0018160	[]
5	4,5	regulation of oxidoreductase activity	GO:0051341	0.0226	0.0725	0	-0.15	10.6989	-12.8783	P29305|1.42727466699	1	3	132	17418	http://www.ebi.ac.uk/QuickGO/GTerm?id=GO:0051341	[]
6	5,6	regulation of carbohydrate catabolic process	GO:0043470	0.0226	0.0725	0	-0.15	10.6989	-12.8783	P80826|1.77780598938	1	3	132	17418	http://www.ebi.ac.uk/QuickGO/GTerm?id=GO:0043470	[]
6	6	COPII vesicle coating	GO:0048208	0.0226	0.0725	0	-0.15	10.6989	-12.8783	P80826|1.77780598938	1	3	132	17418	http://www.ebi.ac.uk/QuickGO/GTerm?id=GO:0048208	[]
7	5,6,7	urea catabolic process	GO:0043419	0.0226	0.0725	0	-0.15	10.6989	-12.8783	P0C549|0.612852971107	1	3	132	17418	http://www.ebi.ac.uk/QuickGO/GTerm?id=GO:0043419	[]
6	4,5,6	positive regulation of oxidoreductase activity	GO:0051353	0.0226	0.0725	0	-0.15	10.6989	-12.8783	P29305|1.42727466699	1	3	132	17418	http://www.ebi.ac.uk/QuickGO/GTerm?id=GO:0051353	[]
7	7	regulation of purine nucleotide metabolic process	GO:1900542	0.0226	0.0725	0	-0.15	10.6989	-12.8783	P80826|1.77780598938	1	3	132	17418	http://www.ebi.ac.uk/QuickGO/GTerm?id=GO:1900542	[]
6	5,6	response to humidity	GO:0009270	0.0226	0.0725	0	-0.15	10.6989	-12.8783	P80826|1.77780598938	1	3	132	17418	http://www.ebi.ac.uk/QuickGO/GTerm?id=GO:0009270	[]
5	5	cellular response to gravity	GO:0071258	0.0226	0.0725	0	-0.15	10.6989	-12.8783	PH01003206G0110|1.78244423409	1	3	132	17418	http://www.ebi.ac.uk/QuickGO/GTerm?id=GO:0071258	[]
5	5	cell-cell junction organization	GO:0045216	0.0226	0.0725	0	-0.15	10.6989	-12.8783	P80826|1.77780598938	1	3	132	17418	http://www.ebi.ac.uk/QuickGO/GTerm?id=GO:0045216	[]
10	9,10	copper ion export	GO:0060003	0.0226	0.0725	0	-0.15	10.6989	-12.8783	P80826|1.77780598938	1	3	132	17418	http://www.ebi.ac.uk/QuickGO/GTerm?id=GO:0060003	[]
4	4	cell junction organization	GO:0034330	0.0226	0.0725	0	-0.15	10.6989	-12.8783	P80826|1.77780598938	1	3	132	17418	http://www.ebi.ac.uk/QuickGO/GTerm?id=GO:0034330	[]
4	4	negative regulation of cell growth	GO:0030308	0.0226	0.0725	0	-0.15	10.6989	-12.8783	P80826|1.77780598938	1	3	132	17418	http://www.ebi.ac.uk/QuickGO/GTerm?id=GO:0030308	[]
5	5	COPII-coated vesicle budding	GO:0090114	0.0226	0.0725	0	-0.15	10.6989	-12.8783	P80826|1.77780598938	1	3	132	17418	http://www.ebi.ac.uk/QuickGO/GTerm?id=GO:0090114	[]
6	6	regulation of nucleoside metabolic process	GO:0009118	0.0226	0.0725	0	-0.15	10.6989	-12.8783	P80826|1.77780598938	1	3	132	17418	http://www.ebi.ac.uk/QuickGO/GTerm?id=GO:0009118	[]
6	6	vesicle coating	GO:0006901	0.0226	0.0725	0	-0.15	10.6989	-12.8783	P80826|1.77780598938	1	3	132	17418	http://www.ebi.ac.uk/QuickGO/GTerm?id=GO:0006901	[]
7	6,7	vesicle targeting, rough ER to cis-Golgi	GO:0048207	0.0226	0.0725	0	-0.15	10.6989	-12.8783	P80826|1.77780598938	1	3	132	17418	http://www.ebi.ac.uk/QuickGO/GTerm?id=GO:0048207	[]
6	5,6	single-organism membrane budding	GO:1902591	0.0226	0.0725	0	-0.15	10.6989	-12.8783	P80826|1.77780598938	1	3	132	17418	http://www.ebi.ac.uk/QuickGO/GTerm?id=GO:1902591	[]
6	6	etioplast organization	GO:0009662	0.0226	0.0725	0	-0.15	10.6989	-12.8783	P80826|1.77780598938	1	3	132	17418	http://www.ebi.ac.uk/QuickGO/GTerm?id=GO:0009662	[]
3	3	positive regulation of metabolic process	GO:0009893	0.0227	0.0728	0.56	0.12	10.6989	-12.8783	PH01000123G1100|1.61587750274;P29305|1.42727466699;CCOAOMT2|1.41193722302;P80826|1.77780598938;PH01000157G0430|0.667300174673;P0C549|0.612852971107;CYP38|0.679930997719	7	370	132	17418	http://www.ebi.ac.uk/QuickGO/GTerm?id=GO:0009893	[]
3	3	circadian rhythm	GO:0007623	0.0229	0.0733	0.63	0.16	10.6989	-12.8783	PER2|1.47609637189;UVR8|1.63488143117;P80826|1.77780598938	3	80	132	17418	http://www.ebi.ac.uk/QuickGO/GTerm?id=GO:0007623	[]
5	5	response to nitrate	GO:0010167	0.023	0.0734	0.55	0.12	10.6989	-12.8783	NIR|1.9767908464;P80826|1.77780598938	2	31	132	17418	http://www.ebi.ac.uk/QuickGO/GTerm?id=GO:0010167	[]
3	3	anatomical structure morphogenesis	GO:0009653	0.0233	0.0744	1.52	0.59	10.6989	-12.8783	PH01000024G2570|1.66058500744;PH01000123G1100|1.61587750274;P29305|1.42727466699;P29308|1.75454243305;PH01001724G0160|1.57186219411;P80826|1.77780598938;Q40089|1.57833273494;PH01000157G0430|0.667300174673;PATL3|0.550471402119;P0C549|0.612852971107;Q43495|0.428807989585;CYP72A15|0.463336333007;CYP38|0.679930997719	13	925	132	17418	http://www.ebi.ac.uk/QuickGO/GTerm?id=GO:0009653	[]
4	4	cellular response to extracellular stimulus	GO:0031668	0.0235	0.0747	0.99	0.33	10.6989	-12.8783	P29305|1.42727466699;UVR8|1.63488143117;P80826|1.77780598938;Q43495|0.428807989585	4	143	132	17418	http://www.ebi.ac.uk/QuickGO/GTerm?id=GO:0031668	[]
4	4	cellular response to external stimulus	GO:0071496	0.0235	0.0747	0.99	0.33	10.6989	-12.8783	P29305|1.42727466699;UVR8|1.63488143117;P80826|1.77780598938;Q43495|0.428807989585	4	143	132	17418	http://www.ebi.ac.uk/QuickGO/GTerm?id=GO:0071496	[]
4	4	plant-type cell wall organization or biogenesis	GO:0071669	0.0236	0.0748	1.18	0.43	10.6989	-12.8783	PER1|1.53027072914;PER2|1.47609637189;UVR8|1.63488143117;P80826|1.77780598938;Q43495|0.428807989585	5	214	132	17418	http://www.ebi.ac.uk/QuickGO/GTerm?id=GO:0071669	[]
3	3	cellular component biogenesis	GO:0044085	0.0239	0.0757	4	1.8	10.6989	-12.8783	RPL9|1.4001817249;PH01000123G1100|1.61587750274;TUBB3|2.55669542402;TUBA2|1.75718522474;P29305|1.42727466699;UVR8|1.63488143117;PH01001724G0160|1.57186219411;PH01000974G0460|1.99102022998;At3g52300|1.43815102329;P80826|1.77780598938;Q40089|1.57833273494;PH01003206G0110|1.78244423409;PH01000157G0430|0.667300174673;P0C549|0.612852971107;Q43495|0.428807989585;LHCB5|0.656243275195;CYP38|0.67993099771…	18	1439	132	17418	http://www.ebi.ac.uk/QuickGO/GTerm?id=GO:0044085	[]
4	4	positive regulation of biosynthetic process	GO:0009891	0.0239	0.0757	-0.05	-0.17	10.6989	-12.8783	PH01000123G1100|1.61587750274;CCOAOMT2|1.41193722302;P80826|1.77780598938;PH01000157G0430|0.667300174673;P0C549|0.612852971107;CYP38|0.679930997719	6	292	132	17418	http://www.ebi.ac.uk/QuickGO/GTerm?id=GO:0009891	[]
7	6,7	carboxylic acid transport	GO:0046942	0.024	0.0758	-0.41	-0.35	10.6989	-12.8783	P80826|1.77780598938;BOU|1.45030761218;PH01000101G0680|0.235869913801;Q43495|0.428807989585;PH01001498G0080|0.597645994911	5	215	132	17418	http://www.ebi.ac.uk/QuickGO/GTerm?id=GO:0046942	[]
8	7,8	modification-dependent protein catabolic process	GO:0019941	0.0242	0.0763	0.82	0.25	10.6989	-12.8783	P29305|1.42727466699;At3g52300|1.43815102329;P80826|1.77780598938;Q40089|1.57833273494;PH01000121G1130|0.61766824127;PH01000332G0050|0.565477767227;Q43495|0.428807989585	7	375	132	17418	http://www.ebi.ac.uk/QuickGO/GTerm?id=GO:0019941	[]
8	8	divalent inorganic cation homeostasis	GO:0072507	0.0244	0.0763	0.4	0.04	10.6989	-12.8783	PH01000040G1380|1.40337858025;P80826|1.77780598938	2	32	132	17418	http://www.ebi.ac.uk/QuickGO/GTerm?id=GO:0072507	[]
3	3	cell cycle checkpoint	GO:0000075	0.0244	0.0763	0.4	0.05	10.6989	-12.8783	P29305|1.42727466699;P80826|1.77780598938	2	32	132	17418	http://www.ebi.ac.uk/QuickGO/GTerm?id=GO:0000075	[]
8	7,8	galactolipid biosynthetic process	GO:0019375	0.0244	0.0763	0.37	0.03	10.6989	-12.8783	P29305|1.42727466699;UVR8|1.63488143117	2	32	132	17418	http://www.ebi.ac.uk/QuickGO/GTerm?id=GO:0019375	[]
6	6	methionine metabolic process	GO:0006555	0.0244	0.0763	-0.25	-0.27	10.6989	-12.8783	P80826|1.77780598938;SAMS1|0.678497962139;VIT_19s0014g02480|0.485496009424	3	82	132	17418	http://www.ebi.ac.uk/QuickGO/GTerm?id=GO:0006555	[]
4	4	stomatal complex morphogenesis	GO:0010103	0.0244	0.0763	0.17	-0.07	10.6989	-12.8783	P29308|1.75454243305;P80826|1.77780598938;CYP38|0.679930997719	3	82	132	17418	http://www.ebi.ac.uk/QuickGO/GTerm?id=GO:0010103	[]
6	5,6	organic acid transport	GO:0015849	0.0244	0.0763	-0.41	-0.35	10.6989	-12.8783	P80826|1.77780598938;BOU|1.45030761218;PH01000101G0680|0.235869913801;Q43495|0.428807989585;PH01001498G0080|0.597645994911	5	216	132	17418	http://www.ebi.ac.uk/QuickGO/GTerm?id=GO:0015849	[]
5	5	isoprenoid metabolic process	GO:0006720	0.0255	0.0794	1.4	0.53	10.6989	-12.8783	RPL9|1.4001817249;PH01000123G1100|1.61587750274;P29305|1.42727466699;P29308|1.75454243305;P80826|1.77780598938;PPD4|0.586756017386;CYP38|0.679930997719	7	379	132	17418	http://www.ebi.ac.uk/QuickGO/GTerm?id=GO:0006720	[]
3	3	organic substance metabolic process	GO:0071704	0.0256	0.0797	22.32	10.7	10.6989	-12.8783	SBE1|1.42135174837;RPL9|1.4001817249;PH01000024G2570|1.66058500744;PH01000052G1130|4.00251443571;PH01000087G1730|1.52117319521;PH01001450G0180|1.54688089428;PH01000123G1100|1.61587750274;UXS6|1.7483622749;TUBA2|1.75718522474;PH01000159G0130|3.26900185276;RPL28A|1.44348786181;PER1|1.53027072914;P29305|1.42727466699;SBEI|2.30380246498;NIR|1.9767908464;PER2|1.47609637189;JAL3|1.39720233223;CAP10A|1.…	99	11634	132	17418	http://www.ebi.ac.uk/QuickGO/GTerm?id=GO:0071704	[]
5	5	mitochondrion organization	GO:0007005	0.0257	0.0798	0.77	0.23	10.6989	-12.8783	P29305|1.42727466699;UVR8|1.63488143117;P80826|1.77780598938;PH01002851G0080|1.4228696756	4	147	132	17418	http://www.ebi.ac.uk/QuickGO/GTerm?id=GO:0007005	[]
4	3,4	regulation of circadian rhythm	GO:0042752	0.0258	0.0802	0.38	0.04	10.6989	-12.8783	PER2|1.47609637189;UVR8|1.63488143117	2	33	132	17418	http://www.ebi.ac.uk/QuickGO/GTerm?id=GO:0042752	[]
6	6	modification-dependent macromolecule catabolic process	GO:0043632	0.0261	0.0809	0.82	0.25	10.6989	-12.8783	P29305|1.42727466699;At3g52300|1.43815102329;P80826|1.77780598938;Q40089|1.57833273494;PH01000121G1130|0.61766824127;PH01000332G0050|0.565477767227;Q43495|0.428807989585	7	381	132	17418	http://www.ebi.ac.uk/QuickGO/GTerm?id=GO:0043632	[]
4	4	negative regulation of molecular function	GO:0044092	0.0262	0.081	1.19	0.43	10.6989	-12.8783	PH01000052G1130|4.00251443571;P29305|1.42727466699;PECS-2.1|1.51745499673;P80826|1.77780598938	4	148	132	17418	http://www.ebi.ac.uk/QuickGO/GTerm?id=GO:0044092	[]
5	4,5	developmental cell growth	GO:0048588	0.0262	0.081	0.93	0.3	10.6989	-12.8783	PH01000024G2570|1.66058500744;PH01001724G0160|1.57186219411;P80826|1.77780598938;PATL3|0.550471402119	4	148	132	17418	http://www.ebi.ac.uk/QuickGO/GTerm?id=GO:0048588	[]
6	6	amide biosynthetic process	GO:0043604	0.0263	0.0812	2.56	1.09	10.6989	-12.8783	RPL9|1.4001817249;RPL28A|1.44348786181;P29305|1.42727466699;PER2|1.47609637189;UVR8|1.63488143117;PH01001010G0410|1.44315277845;P80826|1.77780598938;PNC1|1.57371622298;BOU|1.45030761218;RPL13|1.41514412249;PH01000391G0240|0.62530552868;P0C549|0.612852971107;O24473|0.681183197382;RPL29|0.613548609656	14	1041	132	17418	http://www.ebi.ac.uk/QuickGO/GTerm?id=GO:0043604	[]
5	5	fatty acid metabolic process	GO:0006631	0.0264	0.0813	-1.71	-0.98	10.6989	-12.8783	P80826|1.77780598938;PNC1|1.57371622298;CSY2|0.66012207787;P0C549|0.612852971107;Q43495|0.428807989585;CYP38|0.679930997719;PH01100083G0010|0.462486389152	7	382	132	17418	http://www.ebi.ac.uk/QuickGO/GTerm?id=GO:0006631	[]
6	6	anion transport	GO:0006820	0.0264	0.0813	1.22	0.44	10.6989	-12.8783	NIR|1.9767908464;P80826|1.77780598938;PNC1|1.57371622298;BOU|1.45030761218;PH01000101G0680|0.235869913801;Q43495|0.428807989585;PH01001498G0080|0.597645994911	7	382	132	17418	http://www.ebi.ac.uk/QuickGO/GTerm?id=GO:0006820	[]
5	5	response to ozone	GO:0010193	0.0273	0.0837	0.41	0.05	10.6989	-12.8783	PH01001064G0040|1.44131190796;P80826|1.77780598938	2	34	132	17418	http://www.ebi.ac.uk/QuickGO/GTerm?id=GO:0010193	[]
7	6,7	negative regulation of protein modification process	GO:0031400	0.0273	0.0837	0.4	0.05	10.6989	-12.8783	P29305|1.42727466699;P80826|1.77780598938	2	34	132	17418	http://www.ebi.ac.uk/QuickGO/GTerm?id=GO:0031400	[]
6	6	polyol metabolic process	GO:0019751	0.0276	0.0844	0.22	-0.04	10.6989	-12.8783	P29305|1.42727466699;P80826|1.77780598938;PH01001498G0080|0.597645994911	3	86	132	17418	http://www.ebi.ac.uk/QuickGO/GTerm?id=GO:0019751	[]
2	2	rhythmic process	GO:0048511	0.0276	0.0844	0.63	0.16	10.6989	-12.8783	PER2|1.47609637189;UVR8|1.63488143117;P80826|1.77780598938	3	86	132	17418	http://www.ebi.ac.uk/QuickGO/GTerm?id=GO:0048511	[]
5	5	defense response by callose deposition	GO:0052542	0.0288	0.0875	0.44	0.06	10.6989	-12.8783	P80826|1.77780598938;At1g74360|1.53845306894	2	35	132	17418	http://www.ebi.ac.uk/QuickGO/GTerm?id=GO:0052542	[]
7	7	protein localization to endoplasmic reticulum	GO:0070972	0.0288	0.0875	0.12	-0.09	10.6989	-12.8783	P80826|1.77780598938;Q43495|0.428807989585	2	35	132	17418	http://www.ebi.ac.uk/QuickGO/GTerm?id=GO:0070972	[]
7	7	galactolipid metabolic process	GO:0019374	0.0288	0.0875	0.37	0.03	10.6989	-12.8783	P29305|1.42727466699;UVR8|1.63488143117	2	35	132	17418	http://www.ebi.ac.uk/QuickGO/GTerm?id=GO:0019374	[]
7	7	amino acid import	GO:0043090	0.0288	0.0875	-0.85	-0.56	10.6989	-12.8783	PH01000101G0680|0.235869913801;PH01001498G0080|0.597645994911	2	35	132	17418	http://www.ebi.ac.uk/QuickGO/GTerm?id=GO:0043090	[]
4	4	regulation of anatomical structure morphogenesis	GO:0022603	0.0293	0.0888	0.37	0.03	10.6989	-12.8783	P29305|1.42727466699;P80826|1.77780598938;Q43495|0.428807989585	3	88	132	17418	http://www.ebi.ac.uk/QuickGO/GTerm?id=GO:0022603	[]
9	5,6,7,8,9	positive regulation of protein export from nucleus	GO:0046827	0.03	0.0888	0	-0.15	10.6989	-12.8783	P80826|1.77780598938	1	4	132	17418	http://www.ebi.ac.uk/QuickGO/GTerm?id=GO:0046827	[]
7	5,6,7	positive regulation of nucleocytoplasmic transport	GO:0046824	0.03	0.0888	0	-0.15	10.6989	-12.8783	P80826|1.77780598938	1	4	132	17418	http://www.ebi.ac.uk/QuickGO/GTerm?id=GO:0046824	[]
5	5	response to singlet oxygen	GO:0000304	0.03	0.0888	0	-0.15	10.6989	-12.8783	P80826|1.77780598938	1	4	132	17418	http://www.ebi.ac.uk/QuickGO/GTerm?id=GO:0000304	[]
7	6,7	negative regulation of phosphorelay signal transduction system	GO:0070298	0.03	0.0888	0	-0.15	10.6989	-12.8783	P29305|1.42727466699	1	4	132	17418	http://www.ebi.ac.uk/QuickGO/GTerm?id=GO:0070298	[]
9	5,6,8,9	regulation of salicylic acid mediated signaling pathway	GO:2000031	0.03	0.0888	0	-0.15	10.6989	-12.8783	P80826|1.77780598938	1	4	132	17418	http://www.ebi.ac.uk/QuickGO/GTerm?id=GO:2000031	[]
6	5,6	inositol biosynthetic process	GO:0006021	0.03	0.0888	0	-0.15	10.6989	-12.8783	PH01001498G0080|0.597645994911	1	4	132	17418	http://www.ebi.ac.uk/QuickGO/GTerm?id=GO:0006021	[]
9	7,8,9	regulation of protein export from nucleus	GO:0046825	0.03	0.0888	0	-0.15	10.6989	-12.8783	P80826|1.77780598938	1	4	132	17418	http://www.ebi.ac.uk/QuickGO/GTerm?id=GO:0046825	[]
7	5,7	detection of calcium ion	GO:0005513	0.03	0.0888	0	-0.15	10.6989	-12.8783	CAL1|0.559913729682	1	4	132	17418	http://www.ebi.ac.uk/QuickGO/GTerm?id=GO:0005513	[]
6	4,6	negative regulation of carbohydrate metabolic process	GO:0045912	0.03	0.0888	0	-0.15	10.6989	-12.8783	CP12-2|0.447391421946	1	4	132	17418	http://www.ebi.ac.uk/QuickGO/GTerm?id=GO:0045912	[]
6	6	regulation of nucleocytoplasmic transport	GO:0046822	0.03	0.0888	0	-0.15	10.6989	-12.8783	P80826|1.77780598938	1	4	132	17418	http://www.ebi.ac.uk/QuickGO/GTerm?id=GO:0046822	[]
7	6,7	mitochondrial pyruvate transport	GO:0006850	0.03	0.0888	0	-0.15	10.6989	-12.8783	P80826|1.77780598938	1	4	132	17418	http://www.ebi.ac.uk/QuickGO/GTerm?id=GO:0006850	[]
10	7,9,10	peptidyl-lysine trimethylation	GO:0018023	0.03	0.0888	0	-0.15	10.6989	-12.8783	P80826|1.77780598938	1	4	132	17418	http://www.ebi.ac.uk/QuickGO/GTerm?id=GO:0018023	[]
10	9,10	error-prone translesion synthesis	GO:0042276	0.03	0.0888	0	-0.15	10.6989	-12.8783	P80826|1.77780598938	1	4	132	17418	http://www.ebi.ac.uk/QuickGO/GTerm?id=GO:0042276	[]
11	10,11	'de novo' AMP biosynthetic process	GO:0044208	0.03	0.0888	0	-0.15	10.6989	-12.8783	P0C549|0.612852971107	1	4	132	17418	http://www.ebi.ac.uk/QuickGO/GTerm?id=GO:0044208	[]
9	6,7,8,9	negative regulation of ethylene-activated signaling pathway	GO:0010105	0.03	0.0888	0	-0.15	10.6989	-12.8783	P29305|1.42727466699	1	4	132	17418	http://www.ebi.ac.uk/QuickGO/GTerm?id=GO:0010105	[]
7	5,7	post-embryonic root development	GO:0048528	0.0301	0.089	0.22	-0.04	10.6989	-12.8783	PH01000024G2570|1.66058500744;P80826|1.77780598938;PH01004214G0020|0.602443920055	3	89	132	17418	http://www.ebi.ac.uk/QuickGO/GTerm?id=GO:0048528	[]
4	3,4	maintenance of location	GO:0051235	0.0301	0.089	0.61	0.15	10.6989	-12.8783	PH01000040G1380|1.40337858025;UVR8|1.63488143117;P80826|1.77780598938	3	89	132	17418	http://www.ebi.ac.uk/QuickGO/GTerm?id=GO:0051235	[]
7	6,7	photosynthetic electron transport in photosystem I	GO:0009773	0.0304	0.089	-0.34	-0.31	10.6989	-12.8783	CYP38|0.679930997719;PSAN|0.677980967923	2	36	132	17418	http://www.ebi.ac.uk/QuickGO/GTerm?id=GO:0009773	[]
8	7,8	postreplication repair	GO:0006301	0.0304	0.089	0.12	-0.09	10.6989	-12.8783	P80826|1.77780598938;Q43495|0.428807989585	2	36	132	17418	http://www.ebi.ac.uk/QuickGO/GTerm?id=GO:0006301	[]
5	5	response to salicylic acid	GO:0009751	0.0304	0.089	-0.08	-0.19	10.6989	-12.8783	P80826|1.77780598938;At1g74360|1.53845306894;PH01001918G0090|0.63989572411;CYP38|0.679930997719	4	155	132	17418	http://www.ebi.ac.uk/QuickGO/GTerm?id=GO:0009751	[]
5	5	steroid metabolic process	GO:0008202	0.0304	0.089	0.05	-0.12	10.6989	-12.8783	PH01001724G0160|1.57186219411;P80826|1.77780598938;UGT73D1|0.68505794679;CYP72A15|0.463336333007	4	155	132	17418	http://www.ebi.ac.uk/QuickGO/GTerm?id=GO:0008202	[]
6	6	chloroplast organization	GO:0009658	0.0304	0.089	-0.4	-0.35	10.6989	-12.8783	P29305|1.42727466699;P80826|1.77780598938;P0C549|0.612852971107;CYP38|0.679930997719;ALB3|0.605076289675	5	229	132	17418	http://www.ebi.ac.uk/QuickGO/GTerm?id=GO:0009658	[]
6	6	response to red or far red light	GO:0009639	0.0308	0.0902	-1.27	-0.77	10.6989	-12.8783	P29305|1.42727466699;P80826|1.77780598938;CAM3|0.610011288272;LHCB5|0.656243275195;CAL1|0.559913729682;PH01004214G0020|0.602443920055	6	310	132	17418	http://www.ebi.ac.uk/QuickGO/GTerm?id=GO:0009639	[]
6	6	dephosphorylation	GO:0016311	0.0309	0.0904	-0.66	-0.47	10.6989	-12.8783	CAP10A|1.47069874188;P29308|1.75454243305;P80826|1.77780598938;CYP38|0.679930997719;PSAN|0.677980967923;BETV1L|0.386584715691;P83332|0.61018696789	7	395	132	17418	http://www.ebi.ac.uk/QuickGO/GTerm?id=GO:0016311	[]
9	6,7,8,9	protein targeting to vacuole	GO:0006623	0.0319	0.0921	-0.25	-0.27	10.6989	-12.8783	P80826|1.77780598938;P0C549|0.612852971107;Q43495|0.428807989585	3	91	132	17418	http://www.ebi.ac.uk/QuickGO/GTerm?id=GO:0006623	[]
8	6,7,8	establishment of protein localization to vacuole	GO:0072666	0.0319	0.0921	-0.25	-0.27	10.6989	-12.8783	P80826|1.77780598938;P0C549|0.612852971107;Q43495|0.428807989585	3	91	132	17418	http://www.ebi.ac.uk/QuickGO/GTerm?id=GO:0072666	[]
7	7	protein localization to vacuole	GO:0072665	0.0319	0.0921	-0.25	-0.27	10.6989	-12.8783	P80826|1.77780598938;P0C549|0.612852971107;Q43495|0.428807989585	3	91	132	17418	http://www.ebi.ac.uk/QuickGO/GTerm?id=GO:0072665	[]
8	6,8	defense response to fungus, incompatible interaction	GO:0009817	0.0319	0.0921	0.25	-0.03	10.6989	-12.8783	P29305|1.42727466699;Zlp|0.397712720731	2	37	132	17418	http://www.ebi.ac.uk/QuickGO/GTerm?id=GO:0009817	[]
4	4	detection of external stimulus	GO:0009581	0.0319	0.0921	0.44	0.06	10.6989	-12.8783	P80826|1.77780598938;At1g74360|1.53845306894	2	37	132	17418	http://www.ebi.ac.uk/QuickGO/GTerm?id=GO:0009581	[]
6	6	nitrate transport	GO:0015706	0.0319	0.0921	0.55	0.12	10.6989	-12.8783	NIR|1.9767908464;P80826|1.77780598938	2	37	132	17418	http://www.ebi.ac.uk/QuickGO/GTerm?id=GO:0015706	[]
6	4,6	response to hypoxia	GO:0001666	0.0319	0.0921	0.4	0.05	10.6989	-12.8783	P29305|1.42727466699;P80826|1.77780598938	2	37	132	17418	http://www.ebi.ac.uk/QuickGO/GTerm?id=GO:0001666	[]
6	5,6	folic acid-containing compound metabolic process	GO:0006760	0.0319	0.0921	0.46	0.08	10.6989	-12.8783	UVR8|1.63488143117;P80826|1.77780598938	2	37	132	17418	http://www.ebi.ac.uk/QuickGO/GTerm?id=GO:0006760	[]
7	5,6,7	ethylene-activated signaling pathway	GO:0009873	0.0319	0.0921	0.4	0.05	10.6989	-12.8783	P29305|1.42727466699;P80826|1.77780598938	2	37	132	17418	http://www.ebi.ac.uk/QuickGO/GTerm?id=GO:0009873	[]
4	4	cellular ketone metabolic process	GO:0042180	0.0322	0.0929	0.78	0.23	10.6989	-12.8783	PH01000123G1100|1.61587750274;P29305|1.42727466699;P80826|1.77780598938;P80089|0.685877831141	4	158	132	17418	http://www.ebi.ac.uk/QuickGO/GTerm?id=GO:0042180	[]
6	6	alcohol biosynthetic process	GO:0046165	0.0328	0.0943	0.22	-0.04	10.6989	-12.8783	P29305|1.42727466699;P80826|1.77780598938;PH01001498G0080|0.597645994911	3	92	132	17418	http://www.ebi.ac.uk/QuickGO/GTerm?id=GO:0046165	[]
8	4,8	signal transduction by protein phosphorylation	GO:0023014	0.0329	0.0945	-0.08	-0.19	10.6989	-12.8783	P80826|1.77780598938;At1g74360|1.53845306894;PH01001918G0090|0.63989572411;CYP38|0.679930997719	4	159	132	17418	http://www.ebi.ac.uk/QuickGO/GTerm?id=GO:0023014	[]
6	5,6	cell morphogenesis	GO:0000902	0.0335	0.0961	0.96	0.32	10.6989	-12.8783	PH01000024G2570|1.66058500744;PH01001724G0160|1.57186219411;P80826|1.77780598938;Q40089|1.57833273494;PATL3|0.550471402119;Q43495|0.428807989585;CYP72A15|0.463336333007	7	402	132	17418	http://www.ebi.ac.uk/QuickGO/GTerm?id=GO:0000902	[]
6	6	cellular response to ethylene stimulus	GO:0071369	0.0352	0.0993	0.4	0.05	10.6989	-12.8783	P29305|1.42727466699;P80826|1.77780598938	2	39	132	17418	http://www.ebi.ac.uk/QuickGO/GTerm?id=GO:0071369	[]
6	5,6	regulation of unidimensional cell growth	GO:0051510	0.0352	0.0993	0.12	-0.09	10.6989	-12.8783	P80826|1.77780598938;Q43495|0.428807989585	2	39	132	17418	http://www.ebi.ac.uk/QuickGO/GTerm?id=GO:0051510	[]
5	5	cellular response to oxygen-containing compound	GO:1901701	0.0355	0.0993	0.2	-0.05	10.6989	-12.8783	P29305|1.42727466699;PH01001724G0160|1.57186219411;P80826|1.77780598938;At1g74360|1.53845306894;PH01000121G1130|0.61766824127;PH01001918G0090|0.63989572411;CYP38|0.679930997719;BETV1L|0.386584715691	8	497	132	17418	http://www.ebi.ac.uk/QuickGO/GTerm?id=GO:1901701	[]
6	5,6	ion transmembrane transport	GO:0034220	0.0355	0.0993	1.73	0.69	10.6989	-12.8783	P29305|1.42727466699;At3g52300|1.43815102329;P80826|1.77780598938;P21616|2.28507997944;Q40089|1.57833273494;LHA2|1.64061049839;PMA1|1.51108111073;P0C549|0.612852971107	8	497	132	17418	http://www.ebi.ac.uk/QuickGO/GTerm?id=GO:0034220	[]
6	5,6	iron-sulfur cluster assembly	GO:0016226	0.0356	0.0993	-0.25	-0.27	10.6989	-12.8783	P80826|1.77780598938;PH01000157G0430|0.667300174673;P0C549|0.612852971107	3	95	132	17418	http://www.ebi.ac.uk/QuickGO/GTerm?id=GO:0016226	[]
8	8	protein autophosphorylation	GO:0046777	0.0356	0.0993	0.2	-0.05	10.6989	-12.8783	P80826|1.77780598938;PH01002295G0170|1.4544014898;SD25|0.626711624921	3	95	132	17418	http://www.ebi.ac.uk/QuickGO/GTerm?id=GO:0046777	[]
5	5	metallo-sulfur cluster assembly	GO:0031163	0.0356	0.0993	-0.25	-0.27	10.6989	-12.8783	P80826|1.77780598938;PH01000157G0430|0.667300174673;P0C549|0.612852971107	3	95	132	17418	http://www.ebi.ac.uk/QuickGO/GTerm?id=GO:0031163	[]
6	6	translation	GO:0006412	0.0359	0.0993	2.34	0.99	10.6989	-12.8783	RPL9|1.4001817249;RPL28A|1.44348786181;P29305|1.42727466699;PER2|1.47609637189;PH01001010G0410|1.44315277845;P80826|1.77780598938;PNC1|1.57371622298;BOU|1.45030761218;RPL13|1.41514412249;PH01000391G0240|0.62530552868;P0C549|0.612852971107;O24473|0.681183197382;RPL29|0.613548609656	13	984	132	17418	http://www.ebi.ac.uk/QuickGO/GTerm?id=GO:0006412	[]
3	3	single-organism localization	GO:1902578	0.036	0.0993	4.97	2.27	10.6989	-12.8783	RPL9|1.4001817249;P29305|1.42727466699;UVR8|1.63488143117;PH01001724G0160|1.57186219411;At3g52300|1.43815102329;P80826|1.77780598938;P21616|2.28507997944;PH01002295G0170|1.4544014898;PNC1|1.57371622298;Q40089|1.57833273494;BOU|1.45030761218;LHA2|1.64061049839;At1g74360|1.53845306894;PMA1|1.51108111073;PH01000101G0680|0.235869913801;P0C549|0.612852971107;Q43495|0.428807989585;LHCB5|0.656243275195;…	22	1947	132	17418	http://www.ebi.ac.uk/QuickGO/GTerm?id=GO:1902578	[]
5	5	cellular lipid catabolic process	GO:0044242	0.0362	0.0993	0.1	-0.1	10.6989	-12.8783	P80826|1.77780598938;PNC1|1.57371622298;CSY2|0.66012207787;Q43495|0.428807989585	4	164	132	17418	http://www.ebi.ac.uk/QuickGO/GTerm?id=GO:0044242	[]
5	5	peroxisome organization	GO:0007031	0.0365	0.0993	-0.25	-0.27	10.6989	-12.8783	P80826|1.77780598938;PH01000356G1080|0.605113111133;Q43495|0.428807989585	3	96	132	17418	http://www.ebi.ac.uk/QuickGO/GTerm?id=GO:0007031	[]
5	5	pteridine-containing compound metabolic process	GO:0042558	0.0369	0.0993	0.46	0.08	10.6989	-12.8783	UVR8|1.63488143117;P80826|1.77780598938	2	40	132	17418	http://www.ebi.ac.uk/QuickGO/GTerm?id=GO:0042558	[]
7	7	polyamine metabolic process	GO:0006595	0.0369	0.0993	0.4	0.04	10.6989	-12.8783	CCOAOMT2|1.41193722302;P80826|1.77780598938	2	40	132	17418	http://www.ebi.ac.uk/QuickGO/GTerm?id=GO:0006595	[]
4	4	cellular biosynthetic process	GO:0044249	0.0371	0.0993	11.68	5.53	10.6989	-12.8783	SBE1|1.42135174837;RPL9|1.4001817249;PH01000024G2570|1.66058500744;PH01000123G1100|1.61587750274;RPL28A|1.44348786181;P29305|1.42727466699;NIR|1.9767908464;PER2|1.47609637189;CAP10A|1.47069874188;CCOAOMT2|1.41193722302;STP-1|2.09988664825;PH01000724G0300|1.51393949613;UVR8|1.63488143117;P29308|1.75454243305;PH01001724G0160|1.57186219411;PH01001010G0410|1.44315277845;At3g52300|1.43815102329;PH0100…	54	5776	132	17418	http://www.ebi.ac.uk/QuickGO/GTerm?id=GO:0044249	[]
6	6	phylloquinone metabolic process	GO:0042374	0.0373	0.0993	0	-0.15	10.6989	-12.8783	P80826|1.77780598938	1	5	132	17418	http://www.ebi.ac.uk/QuickGO/GTerm?id=GO:0042374	[]
6	6	detection of brassinosteroid stimulus	GO:0009729	0.0373	0.0993	0	-0.15	10.6989	-12.8783	P80826|1.77780598938	1	5	132	17418	http://www.ebi.ac.uk/QuickGO/GTerm?id=GO:0009729	[]
7	4,6,7	positive regulation of protein transport	GO:0051222	0.0373	0.0993	0	-0.15	10.6989	-12.8783	P80826|1.77780598938	1	5	132	17418	http://www.ebi.ac.uk/QuickGO/GTerm?id=GO:0051222	[]
5	5	regulation of intracellular transport	GO:0032386	0.0373	0.0993	0	-0.15	10.6989	-12.8783	P80826|1.77780598938	1	5	132	17418	http://www.ebi.ac.uk/QuickGO/GTerm?id=GO:0032386	[]
6	5,6	regulation of cellular protein localization	GO:1903827	0.0373	0.0993	0	-0.15	10.6989	-12.8783	P80826|1.77780598938	1	5	132	17418	http://www.ebi.ac.uk/QuickGO/GTerm?id=GO:1903827	[]
8	7,8	COP9 signalosome assembly	GO:0010387	0.0373	0.0993	0	-0.15	10.6989	-12.8783	P80826|1.77780598938	1	5	132	17418	http://www.ebi.ac.uk/QuickGO/GTerm?id=GO:0010387	[]
6	4,5,6	positive regulation of intracellular transport	GO:0032388	0.0373	0.0993	0	-0.15	10.6989	-12.8783	P80826|1.77780598938	1	5	132	17418	http://www.ebi.ac.uk/QuickGO/GTerm?id=GO:0032388	[]
6	5,6	animal organ senescence	GO:0010260	0.0373	0.0993	0	-0.15	10.6989	-12.8783	P80826|1.77780598938	1	5	132	17418	http://www.ebi.ac.uk/QuickGO/GTerm?id=GO:0010260	[]
7	7	ornithine transport	GO:0015822	0.0373	0.0993	0	-0.15	10.6989	-12.8783	BOU|1.45030761218	1	5	132	17418	http://www.ebi.ac.uk/QuickGO/GTerm?id=GO:0015822	[]
11	8,10,11	glutamyl-tRNA aminoacylation	GO:0006424	0.0373	0.0993	0	-0.15	10.6989	-12.8783	P29305|1.42727466699	1	5	132	17418	http://www.ebi.ac.uk/QuickGO/GTerm?id=GO:0006424	[]
8	7,8	dicarboxylic acid catabolic process	GO:0043649	0.0373	0.0993	0	-0.15	10.6989	-12.8783	P80826|1.77780598938	1	5	132	17418	http://www.ebi.ac.uk/QuickGO/GTerm?id=GO:0043649	[]
8	6,7,8	folic acid metabolic process	GO:0046655	0.0373	0.0993	0	-0.15	10.6989	-12.8783	UVR8|1.63488143117	1	5	132	17418	http://www.ebi.ac.uk/QuickGO/GTerm?id=GO:0046655	[]
6	6	programmed cell death in response to reactive oxygen species	GO:0097468	0.0373	0.0993	0	-0.15	10.6989	-12.8783	P80826|1.77780598938	1	5	132	17418	http://www.ebi.ac.uk/QuickGO/GTerm?id=GO:0097468	[]
8	7,8	regulation of protein modification by small protein conjugation or removal	GO:1903320	0.0373	0.0993	0	-0.15	10.6989	-12.8783	P80826|1.77780598938	1	5	132	17418	http://www.ebi.ac.uk/QuickGO/GTerm?id=GO:1903320	[]
8	4,7,8	regulation of RNA stability	GO:0043487	0.0373	0.0993	0	-0.15	10.6989	-12.8783	P80826|1.77780598938	1	5	132	17418	http://www.ebi.ac.uk/QuickGO/GTerm?id=GO:0043487	[]
9	5,8,9	RNA stabilization	GO:0043489	0.0373	0.0993	0	-0.15	10.6989	-12.8783	P80826|1.77780598938	1	5	132	17418	http://www.ebi.ac.uk/QuickGO/GTerm?id=GO:0043489	[]
7	7	tetrahydrobiopterin biosynthetic process	GO:0006729	0.0373	0.0993	0	-0.15	10.6989	-12.8783	P80826|1.77780598938	1	5	132	17418	http://www.ebi.ac.uk/QuickGO/GTerm?id=GO:0006729	[]
6	4,6	stamen filament development	GO:0080086	0.0373	0.0993	0	-0.15	10.6989	-12.8783	P80826|1.77780598938	1	5	132	17418	http://www.ebi.ac.uk/QuickGO/GTerm?id=GO:0080086	[]
10	6,9,10	mRNA stabilization	GO:0048255	0.0373	0.0993	0	-0.15	10.6989	-12.8783	P80826|1.77780598938	1	5	132	17418	http://www.ebi.ac.uk/QuickGO/GTerm?id=GO:0048255	[]
7	6,7	endocytic recycling	GO:0032456	0.0373	0.0993	0	-0.15	10.6989	-12.8783	P80826|1.77780598938	1	5	132	17418	http://www.ebi.ac.uk/QuickGO/GTerm?id=GO:0032456	[]
7	5,6,7	regulation of protein transport	GO:0051223	0.0373	0.0993	0	-0.15	10.6989	-12.8783	P80826|1.77780598938	1	5	132	17418	http://www.ebi.ac.uk/QuickGO/GTerm?id=GO:0051223	[]
9	5,8,9	regulation of mRNA stability	GO:0043488	0.0373	0.0993	0	-0.15	10.6989	-12.8783	P80826|1.77780598938	1	5	132	17418	http://www.ebi.ac.uk/QuickGO/GTerm?id=GO:0043488	[]
8	4,5,6,7,8	positive regulation of intracellular protein transport	GO:0090316	0.0373	0.0993	0	-0.15	10.6989	-12.8783	P80826|1.77780598938	1	5	132	17418	http://www.ebi.ac.uk/QuickGO/GTerm?id=GO:0090316	[]
7	7	poly(A)+ mRNA export from nucleus	GO:0016973	0.0373	0.0993	0	-0.15	10.6989	-12.8783	P80826|1.77780598938	1	5	132	17418	http://www.ebi.ac.uk/QuickGO/GTerm?id=GO:0016973	[]
8	6,7,8	folic acid biosynthetic process	GO:0046656	0.0373	0.0993	0	-0.15	10.6989	-12.8783	UVR8|1.63488143117	1	5	132	17418	http://www.ebi.ac.uk/QuickGO/GTerm?id=GO:0046656	[]
9	8,9	pyruvate transport	GO:0006848	0.0373	0.0993	0	-0.15	10.6989	-12.8783	P80826|1.77780598938	1	5	132	17418	http://www.ebi.ac.uk/QuickGO/GTerm?id=GO:0006848	[]
5	5	primary amino compound metabolic process	GO:1901160	0.0373	0.0993	0	-0.15	10.6989	-12.8783	P29305|1.42727466699	1	5	132	17418	http://www.ebi.ac.uk/QuickGO/GTerm?id=GO:1901160	[]
3	3	positive regulation of cellular protein localization	GO:1903829	0.0373	0.0993	0	-0.15	10.6989	-12.8783	P80826|1.77780598938	1	5	132	17418	http://www.ebi.ac.uk/QuickGO/GTerm?id=GO:1903829	[]
6	6	regulation of coenzyme metabolic process	GO:0051196	0.0373	0.0993	0	-0.15	10.6989	-12.8783	P80826|1.77780598938	1	5	132	17418	http://www.ebi.ac.uk/QuickGO/GTerm?id=GO:0051196	[]
7	7	deoxyribonucleoside triphosphate metabolic process	GO:0009200	0.0373	0.0993	0	-0.15	10.6989	-12.8783	P80826|1.77780598938	1	5	132	17418	http://www.ebi.ac.uk/QuickGO/GTerm?id=GO:0009200	[]
6	3,5,6	positive regulation of establishment of protein localization	GO:1904951	0.0373	0.0993	0	-0.15	10.6989	-12.8783	P80826|1.77780598938	1	5	132	17418	http://www.ebi.ac.uk/QuickGO/GTerm?id=GO:1904951	[]
7	6,7	regulation of intracellular protein transport	GO:0033157	0.0373	0.0993	0	-0.15	10.6989	-12.8783	P80826|1.77780598938	1	5	132	17418	http://www.ebi.ac.uk/QuickGO/GTerm?id=GO:0033157	[]
6	6	tetrahydrobiopterin metabolic process	GO:0046146	0.0373	0.0993	0	-0.15	10.6989	-12.8783	P80826|1.77780598938	1	5	132	17418	http://www.ebi.ac.uk/QuickGO/GTerm?id=GO:0046146	[]
5	5	cell septum assembly	GO:0090529	0.0373	0.0993	0	-0.15	10.6989	-12.8783	P80826|1.77780598938	1	5	132	17418	http://www.ebi.ac.uk/QuickGO/GTerm?id=GO:0090529	[]
7	7	phylloquinone biosynthetic process	GO:0042372	0.0373	0.0993	0	-0.15	10.6989	-12.8783	P80826|1.77780598938	1	5	132	17418	http://www.ebi.ac.uk/QuickGO/GTerm?id=GO:0042372	[]
11	5,6,10,11	sequestering of calcium ion	GO:0051208	0.0373	0.0993	0	-0.15	10.6989	-12.8783	PH01000040G1380|1.40337858025	1	5	132	17418	http://www.ebi.ac.uk/QuickGO/GTerm?id=GO:0051208	[]
6	5,6	regulation of establishment of protein localization	GO:0070201	0.0373	0.0993	0	-0.15	10.6989	-12.8783	P80826|1.77780598938	1	5	132	17418	http://www.ebi.ac.uk/QuickGO/GTerm?id=GO:0070201	[]
5	5	indolebutyric acid metabolic process	GO:0080024	0.0373	0.0993	0	-0.15	10.6989	-12.8783	PNC1|1.57371622298	1	5	132	17418	http://www.ebi.ac.uk/QuickGO/GTerm?id=GO:0080024	[]
7	6,7	barrier septum assembly	GO:0000917	0.0373	0.0993	0	-0.15	10.6989	-12.8783	P80826|1.77780598938	1	5	132	17418	http://www.ebi.ac.uk/QuickGO/GTerm?id=GO:0000917	[]
7	7	metal ion transport	GO:0030001	0.0377	0.1	0.19	-0.06	10.6989	-12.8783	P29305|1.42727466699;CAP10A|1.47069874188;P29308|1.75454243305;P80826|1.77780598938;P0C549|0.612852971107;Q43495|0.428807989585;ECA4|0.661339930856;FER1|0.567463641297	8	503	132	17418	http://www.ebi.ac.uk/QuickGO/GTerm?id=GO:0030001	[]
7	6,7	peptide biosynthetic process	GO:0043043	0.038	0.101	2.34	0.99	10.6989	-12.8783	RPL9|1.4001817249;RPL28A|1.44348786181;P29305|1.42727466699;PER2|1.47609637189;PH01001010G0410|1.44315277845;P80826|1.77780598938;PNC1|1.57371622298;BOU|1.45030761218;RPL13|1.41514412249;PH01000391G0240|0.62530552868;P0C549|0.612852971107;O24473|0.681183197382;RPL29|0.613548609656	13	992	132	17418	http://www.ebi.ac.uk/QuickGO/GTerm?id=GO:0043043	[]
8	8	divalent metal ion transport	GO:0070838	0.0383	0.101	0.87	0.28	10.6989	-12.8783	CAP10A|1.47069874188;P29308|1.75454243305;P80826|1.77780598938;P0C549|0.612852971107	4	167	132	17418	http://www.ebi.ac.uk/QuickGO/GTerm?id=GO:0070838	[]
4	4	response to extracellular stimulus	GO:0009991	0.0383	0.101	0.99	0.33	10.6989	-12.8783	P29305|1.42727466699;UVR8|1.63488143117;P80826|1.77780598938;Q43495|0.428807989585	4	167	132	17418	http://www.ebi.ac.uk/QuickGO/GTerm?id=GO:0009991	[]
5	5	vernalization response	GO:0010048	0.0386	0.102	0.4	0.05	10.6989	-12.8783	P29305|1.42727466699;P80826|1.77780598938	2	41	132	17418	http://www.ebi.ac.uk/QuickGO/GTerm?id=GO:0010048	[]
5	5	response to decreased oxygen levels	GO:0036293	0.0386	0.102	0.4	0.05	10.6989	-12.8783	P29305|1.42727466699;P80826|1.77780598938	2	41	132	17418	http://www.ebi.ac.uk/QuickGO/GTerm?id=GO:0036293	[]
8	7,8	positive regulation of nucleic acid-templated transcription	GO:1903508	0.0394	0.103	-0.46	-0.37	10.6989	-12.8783	PH01000123G1100|1.61587750274;P80826|1.77780598938;PH01000157G0430|0.667300174673;P0C549|0.612852971107;CYP38|0.679930997719	5	246	132	17418	http://www.ebi.ac.uk/QuickGO/GTerm?id=GO:1903508	[]
9	6,7,8,9	positive regulation of transcription, DNA-templated	GO:0045893	0.0394	0.103	-0.46	-0.37	10.6989	-12.8783	PH01000123G1100|1.61587750274;P80826|1.77780598938;PH01000157G0430|0.667300174673;P0C549|0.612852971107;CYP38|0.679930997719	5	246	132	17418	http://www.ebi.ac.uk/QuickGO/GTerm?id=GO:0045893	[]
7	6,7	positive regulation of RNA biosynthetic process	GO:1902680	0.0394	0.103	-0.46	-0.37	10.6989	-12.8783	PH01000123G1100|1.61587750274;P80826|1.77780598938;PH01000157G0430|0.667300174673;P0C549|0.612852971107;CYP38|0.679930997719	5	246	132	17418	http://www.ebi.ac.uk/QuickGO/GTerm?id=GO:1902680	[]
9	6,8,9	carotenoid biosynthetic process	GO:0016117	0.0394	0.103	0.17	-0.07	10.6989	-12.8783	P29305|1.42727466699;P80826|1.77780598938;CYP38|0.679930997719	3	99	132	17418	http://www.ebi.ac.uk/QuickGO/GTerm?id=GO:0016117	[]
6	5,6	plant-type ovary development	GO:0035670	0.0394	0.103	0.18	-0.06	10.6989	-12.8783	P29305|1.42727466699;P80826|1.77780598938;PH01000157G0430|0.667300174673	3	99	132	17418	http://www.ebi.ac.uk/QuickGO/GTerm?id=GO:0035670	[]
4	4	plant ovule development	GO:0048481	0.0394	0.103	0.18	-0.06	10.6989	-12.8783	P29305|1.42727466699;P80826|1.77780598938;PH01000157G0430|0.667300174673	3	99	132	17418	http://www.ebi.ac.uk/QuickGO/GTerm?id=GO:0048481	[]
5	4,5	vitamin biosynthetic process	GO:0009110	0.0394	0.103	0.53	0.11	10.6989	-12.8783	P29305|1.42727466699;UVR8|1.63488143117;PH01002295G0170|1.4544014898	3	99	132	17418	http://www.ebi.ac.uk/QuickGO/GTerm?id=GO:0009110	[]
8	7,8	tetraterpenoid biosynthetic process	GO:0016109	0.0394	0.103	0.17	-0.07	10.6989	-12.8783	P29305|1.42727466699;P80826|1.77780598938;CYP38|0.679930997719	3	99	132	17418	http://www.ebi.ac.uk/QuickGO/GTerm?id=GO:0016109	[]
4	4	positive regulation of flower development	GO:0009911	0.0403	0.104	-0.04	-0.17	10.6989	-12.8783	P80826|1.77780598938;P0C549|0.612852971107	2	42	132	17418	http://www.ebi.ac.uk/QuickGO/GTerm?id=GO:0009911	[]
7	7	unsaturated fatty acid biosynthetic process	GO:0006636	0.0403	0.104	-0.08	-0.19	10.6989	-12.8783	P80826|1.77780598938;CYP38|0.679930997719	2	42	132	17418	http://www.ebi.ac.uk/QuickGO/GTerm?id=GO:0006636	[]
5	5	cell wall macromolecule catabolic process	GO:0016998	0.0403	0.104	0.02	-0.14	10.6989	-12.8783	P80826|1.77780598938;PH01002849G0030|0.534800068231	2	42	132	17418	http://www.ebi.ac.uk/QuickGO/GTerm?id=GO:0016998	[]
6	6	unsaturated fatty acid metabolic process	GO:0033559	0.0403	0.104	-0.08	-0.19	10.6989	-12.8783	P80826|1.77780598938;CYP38|0.679930997719	2	42	132	17418	http://www.ebi.ac.uk/QuickGO/GTerm?id=GO:0033559	[]
4	4	response to oxygen levels	GO:0070482	0.0403	0.104	0.4	0.05	10.6989	-12.8783	P29305|1.42727466699;P80826|1.77780598938	2	42	132	17418	http://www.ebi.ac.uk/QuickGO/GTerm?id=GO:0070482	[]
7	5,6,7	positive regulation of RNA metabolic process	GO:0051254	0.0412	0.107	-0.46	-0.37	10.6989	-12.8783	PH01000123G1100|1.61587750274;P80826|1.77780598938;PH01000157G0430|0.667300174673;P0C549|0.612852971107;CYP38|0.679930997719	5	249	132	17418	http://www.ebi.ac.uk/QuickGO/GTerm?id=GO:0051254	[]
4	4	regulation of transport	GO:0051049	0.0412	0.107	0.75	0.22	10.6989	-12.8783	P29305|1.42727466699;P80826|1.77780598938;PH01002295G0170|1.4544014898;LHCB5|0.656243275195	4	171	132	17418	http://www.ebi.ac.uk/QuickGO/GTerm?id=GO:0051049	[]
5	4,5	cellular component morphogenesis	GO:0032989	0.0418	0.108	0.96	0.32	10.6989	-12.8783	PH01000024G2570|1.66058500744;PH01001724G0160|1.57186219411;P80826|1.77780598938;Q40089|1.57833273494;PATL3|0.550471402119;Q43495|0.428807989585;CYP72A15|0.463336333007	7	422	132	17418	http://www.ebi.ac.uk/QuickGO/GTerm?id=GO:0032989	[]
7	7	divalent inorganic cation transport	GO:0072511	0.042	0.108	0.87	0.28	10.6989	-12.8783	CAP10A|1.47069874188;P29308|1.75454243305;P80826|1.77780598938;P0C549|0.612852971107	4	172	132	17418	http://www.ebi.ac.uk/QuickGO/GTerm?id=GO:0072511	[]
7	6,7	nucleotide transport	GO:0006862	0.0421	0.108	0.45	0.07	10.6989	-12.8783	P80826|1.77780598938;PNC1|1.57371622298	2	43	132	17418	http://www.ebi.ac.uk/QuickGO/GTerm?id=GO:0006862	[]
7	7	tetraterpenoid metabolic process	GO:0016108	0.0425	0.109	0.17	-0.07	10.6989	-12.8783	P29305|1.42727466699;P80826|1.77780598938;CYP38|0.679930997719	3	102	132	17418	http://www.ebi.ac.uk/QuickGO/GTerm?id=GO:0016108	[]
8	8	carotenoid metabolic process	GO:0016116	0.0425	0.109	0.17	-0.07	10.6989	-12.8783	P29305|1.42727466699;P80826|1.77780598938;CYP38|0.679930997719	3	102	132	17418	http://www.ebi.ac.uk/QuickGO/GTerm?id=GO:0016116	[]
3	3	protein folding	GO:0006457	0.0429	0.11	0.04	-0.13	10.6989	-12.8783	PH01000040G1380|1.40337858025;P29305|1.42727466699;P80826|1.77780598938;P80089|0.685877831141;CYP38|0.679930997719;FKBP16-3|0.55138689028	6	336	132	17418	http://www.ebi.ac.uk/QuickGO/GTerm?id=GO:0006457	[]
3	3	regulation of growth	GO:0040008	0.0435	0.111	0.97	0.32	10.6989	-12.8783	P29305|1.42727466699;P80826|1.77780598938;Q40089|1.57833273494;Q43495|0.428807989585	4	174	132	17418	http://www.ebi.ac.uk/QuickGO/GTerm?id=GO:0040008	[]
5	5	photorespiration	GO:0009853	0.0446	0.111	0.61	0.15	10.6989	-12.8783	At3g52300|1.43815102329;P80826|1.77780598938;Q40089|1.57833273494	3	104	132	17418	http://www.ebi.ac.uk/QuickGO/GTerm?id=GO:0009853	[]
3	3	positive regulation of transport	GO:0051050	0.0446	0.111	0	-0.15	10.6989	-12.8783	P80826|1.77780598938	1	6	132	17418	http://www.ebi.ac.uk/QuickGO/GTerm?id=GO:0051050	[]
6	5,6	UDP-glucose metabolic process	GO:0006011	0.0446	0.111	0	-0.15	10.6989	-12.8783	P80826|1.77780598938	1	6	132	17418	http://www.ebi.ac.uk/QuickGO/GTerm?id=GO:0006011	[]
7	5,7	multicellular organismal water homeostasis	GO:0050891	0.0446	0.111	0	-0.15	10.6989	-12.8783	P80826|1.77780598938	1	6	132	17418	http://www.ebi.ac.uk/QuickGO/GTerm?id=GO:0050891	[]
7	7	protein glutathionylation	GO:0010731	0.0446	0.111	0	-0.15	10.6989	-12.8783	PH01001064G0040|1.44131190796	1	6	132	17418	http://www.ebi.ac.uk/QuickGO/GTerm?id=GO:0010731	[]
10	7,9,10	glutaminyl-tRNAGln biosynthesis via transamidation	GO:0070681	0.0446	0.111	0	-0.15	10.6989	-12.8783	P0C549|0.612852971107	1	6	132	17418	http://www.ebi.ac.uk/QuickGO/GTerm?id=GO:0070681	[]
5	4,5	inositol metabolic process	GO:0006020	0.0446	0.111	0	-0.15	10.6989	-12.8783	PH01001498G0080|0.597645994911	1	6	132	17418	http://www.ebi.ac.uk/QuickGO/GTerm?id=GO:0006020	[]
7	6,7	negative regulation of apoptotic process	GO:0043066	0.0446	0.111	0	-0.15	10.6989	-12.8783	P0C549|0.612852971107	1	6	132	17418	http://www.ebi.ac.uk/QuickGO/GTerm?id=GO:0043066	[]
6	5,6	regulation of gibberellic acid mediated signaling pathway	GO:0009937	0.0446	0.111	0	-0.15	10.6989	-12.8783	P80826|1.77780598938	1	6	132	17418	http://www.ebi.ac.uk/QuickGO/GTerm?id=GO:0009937	[]
7	6,7	plant-type cell wall modification involved in multidimensional cell growth	GO:0009831	0.0446	0.111	0	-0.15	10.6989	-12.8783	P80826|1.77780598938	1	6	132	17418	http://www.ebi.ac.uk/QuickGO/GTerm?id=GO:0009831	[]
5	5	regulation of cytokinesis	GO:0032465	0.0446	0.111	0	-0.15	10.6989	-12.8783	P80826|1.77780598938	1	6	132	17418	http://www.ebi.ac.uk/QuickGO/GTerm?id=GO:0032465	[]
11	10,11	regulation of cytosolic calcium ion concentration	GO:0051480	0.0446	0.111	0	-0.15	10.6989	-12.8783	P80826|1.77780598938	1	6	132	17418	http://www.ebi.ac.uk/QuickGO/GTerm?id=GO:0051480	[]
8	6,7,8	sulfate transport	GO:0008272	0.0446	0.111	0	-0.15	10.6989	-12.8783	P80826|1.77780598938	1	6	132	17418	http://www.ebi.ac.uk/QuickGO/GTerm?id=GO:0008272	[]
10	6,9,10	homogalacturonan biosynthetic process	GO:0010289	0.0446	0.111	0	-0.15	10.6989	-12.8783	P80826|1.77780598938	1	6	132	17418	http://www.ebi.ac.uk/QuickGO/GTerm?id=GO:0010289	[]
7	6,7	phosphatidylserine biosynthetic process	GO:0006659	0.0446	0.111	0	-0.15	10.6989	-12.8783	PH01001498G0080|0.597645994911	1	6	132	17418	http://www.ebi.ac.uk/QuickGO/GTerm?id=GO:0006659	[]
6	5,6	phosphatidylserine metabolic process	GO:0006658	0.0446	0.111	0	-0.15	10.6989	-12.8783	PH01001498G0080|0.597645994911	1	6	132	17418	http://www.ebi.ac.uk/QuickGO/GTerm?id=GO:0006658	[]
7	7	spliceosomal tri-snRNP complex assembly	GO:0000244	0.0446	0.111	0	-0.15	10.6989	-12.8783	P80826|1.77780598938	1	6	132	17418	http://www.ebi.ac.uk/QuickGO/GTerm?id=GO:0000244	[]
8	8	phosphatidylinositol-3-phosphate biosynthetic process	GO:0036092	0.0446	0.111	0	-0.15	10.6989	-12.8783	P80826|1.77780598938	1	6	132	17418	http://www.ebi.ac.uk/QuickGO/GTerm?id=GO:0036092	[]
7	6,7	photosynthesis, light harvesting in photosystem I	GO:0009768	0.0446	0.111	0	-0.15	10.6989	-12.8783	P29305|1.42727466699	1	6	132	17418	http://www.ebi.ac.uk/QuickGO/GTerm?id=GO:0009768	[]
6	6	tyrosine metabolic process	GO:0006570	0.0446	0.111	0	-0.15	10.6989	-12.8783	P29305|1.42727466699	1	6	132	17418	http://www.ebi.ac.uk/QuickGO/GTerm?id=GO:0006570	[]
4	4	localization within membrane	GO:0051668	0.0446	0.111	0	-0.15	10.6989	-12.8783	P80826|1.77780598938	1	6	132	17418	http://www.ebi.ac.uk/QuickGO/GTerm?id=GO:0051668	[]
6	5,6	cell death in response to oxidative stress	GO:0036473	0.0446	0.111	0	-0.15	10.6989	-12.8783	P80826|1.77780598938	1	6	132	17418	http://www.ebi.ac.uk/QuickGO/GTerm?id=GO:0036473	[]
7	7	homogalacturonan metabolic process	GO:0010394	0.0446	0.111	0	-0.15	10.6989	-12.8783	P80826|1.77780598938	1	6	132	17418	http://www.ebi.ac.uk/QuickGO/GTerm?id=GO:0010394	[]
4	4	regulation of body fluid levels	GO:0050878	0.0446	0.111	0	-0.15	10.6989	-12.8783	P80826|1.77780598938	1	6	132	17418	http://www.ebi.ac.uk/QuickGO/GTerm?id=GO:0050878	[]
12	4,11,12	circadian regulation of calcium ion oscillation	GO:0010617	0.0446	0.111	0	-0.15	10.6989	-12.8783	P80826|1.77780598938	1	6	132	17418	http://www.ebi.ac.uk/QuickGO/GTerm?id=GO:0010617	[]
4	4	response to water deprivation	GO:0009414	0.0448	0.111	1.28	0.47	10.6989	-12.8783	P29305|1.42727466699;STP-1|2.09988664825;P80826|1.77780598938;P21616|2.28507997944;Q40089|1.57833273494	5	255	132	17418	http://www.ebi.ac.uk/QuickGO/GTerm?id=GO:0009414	[]
4	4	S-glycoside metabolic process	GO:0016143	0.0456	0.112	-0.25	-0.27	10.6989	-12.8783	P80826|1.77780598938;PPD4|0.586756017386;PH01001918G0090|0.63989572411	3	105	132	17418	http://www.ebi.ac.uk/QuickGO/GTerm?id=GO:0016143	[]
6	5,6	glycosinolate metabolic process	GO:0019757	0.0456	0.112	-0.25	-0.27	10.6989	-12.8783	P80826|1.77780598938;PPD4|0.586756017386;PH01001918G0090|0.63989572411	3	105	132	17418	http://www.ebi.ac.uk/QuickGO/GTerm?id=GO:0019757	[]
7	6,7	glucosinolate metabolic process	GO:0019760	0.0456	0.112	-0.25	-0.27	10.6989	-12.8783	P80826|1.77780598938;PPD4|0.586756017386;PH01001918G0090|0.63989572411	3	105	132	17418	http://www.ebi.ac.uk/QuickGO/GTerm?id=GO:0019760	[]
8	8	N-terminal protein lipidation	GO:0006498	0.0457	0.112	0.4	0.05	10.6989	-12.8783	P29305|1.42727466699;P80826|1.77780598938	2	45	132	17418	http://www.ebi.ac.uk/QuickGO/GTerm?id=GO:0006498	[]
9	9	N-terminal protein myristoylation	GO:0006499	0.0457	0.112	0.4	0.05	10.6989	-12.8783	P29305|1.42727466699;P80826|1.77780598938	2	45	132	17418	http://www.ebi.ac.uk/QuickGO/GTerm?id=GO:0006499	[]
4	4	aging	GO:0007568	0.0457	0.112	0.12	-0.09	10.6989	-12.8783	P80826|1.77780598938;Q43495|0.428807989585	2	45	132	17418	http://www.ebi.ac.uk/QuickGO/GTerm?id=GO:0007568	[]
8	8	protein myristoylation	GO:0018377	0.0457	0.112	0.4	0.05	10.6989	-12.8783	P29305|1.42727466699;P80826|1.77780598938	2	45	132	17418	http://www.ebi.ac.uk/QuickGO/GTerm?id=GO:0018377	[]
5	5	branched-chain amino acid metabolic process	GO:0009081	0.0457	0.112	-0.06	-0.18	10.6989	-12.8783	P80826|1.77780598938;PH01000025G2190|0.648038803007	2	45	132	17418	http://www.ebi.ac.uk/QuickGO/GTerm?id=GO:0009081	[]
4	4	response to nitrogen compound	GO:1901698	0.0466	0.114	-0.15	-0.22	10.6989	-12.8783	NIR|1.9767908464;P80826|1.77780598938;At1g74360|1.53845306894;PH01001918G0090|0.63989572411;PH01004214G0020|0.602443920055;CYP38|0.679930997719	6	343	132	17418	http://www.ebi.ac.uk/QuickGO/GTerm?id=GO:1901698	[]
6	5,6	positive regulation of nucleobase-containing compound metabolic process	GO:0045935	0.0474	0.116	-0.46	-0.37	10.6989	-12.8783	PH01000123G1100|1.61587750274;P80826|1.77780598938;PH01000157G0430|0.667300174673;P0C549|0.612852971107;CYP38|0.679930997719	5	259	132	17418	http://www.ebi.ac.uk/QuickGO/GTerm?id=GO:0045935	[]
5	5	carbohydrate derivative biosynthetic process	GO:1901137	0.0475	0.116	1.96	0.8	10.6989	-12.8783	P29305|1.42727466699;UVR8|1.63488143117;At3g52300|1.43815102329;P80826|1.77780598938;Q40089|1.57833273494;LHA2|1.64061049839;PMA1|1.51108111073;P0C549|0.612852971107;PH01001918G0090|0.63989572411;NDPK1|0.654905319597	10	721	132	17418	http://www.ebi.ac.uk/QuickGO/GTerm?id=GO:1901137	[]
6	4,5,6	stomatal complex development	GO:0010374	0.0478	0.117	0.17	-0.07	10.6989	-12.8783	P29308|1.75454243305;P80826|1.77780598938;CYP38|0.679930997719	3	107	132	17418	http://www.ebi.ac.uk/QuickGO/GTerm?id=GO:0010374	[]
6	5,6	photomorphogenesis	GO:0009640	0.0482	0.117	-0.94	-0.6	10.6989	-12.8783	P80826|1.77780598938;CAM3|0.610011288272;CAL1|0.559913729682;PH01004214G0020|0.602443920055	4	180	132	17418	http://www.ebi.ac.uk/QuickGO/GTerm?id=GO:0009640	[]
9	6,8,9	rRNA processing	GO:0006364	0.0488	0.119	-0.05	-0.17	10.6989	-12.8783	PH01000123G1100|1.61587750274;P29305|1.42727466699;P80826|1.77780598938;P0C549|0.612852971107;LHCB5|0.656243275195;CYP38|0.679930997719	6	347	132	17418	http://www.ebi.ac.uk/QuickGO/GTerm?id=GO:0006364	[]
5	5	response to hydrogen peroxide	GO:0042542	0.0489	0.119	0.22	-0.04	10.6989	-12.8783	P29305|1.42727466699;P80826|1.77780598938;PH01001498G0080|0.597645994911	3	108	132	17418	http://www.ebi.ac.uk/QuickGO/GTerm?id=GO:0042542	[]
3	3	positive regulation of reproductive process	GO:2000243	0.0494	0.12	-0.04	-0.17	10.6989	-12.8783	P80826|1.77780598938;P0C549|0.612852971107	2	47	132	17418	http://www.ebi.ac.uk/QuickGO/GTerm?id=GO:2000243	[]
6	5,6	regulation of photosynthesis	GO:0010109	0.0494	0.12	-0.58	-0.43	10.6989	-12.8783	CP12-2|0.447391421946;PH01003356G0050|0.592762396338	2	47	132	17418	http://www.ebi.ac.uk/QuickGO/GTerm?id=GO:0010109	[]
5	4,5	cellular modified amino acid metabolic process	GO:0006575	0.05	0.121	0.22	-0.04	10.6989	-12.8783	UVR8|1.63488143117;P80826|1.77780598938;PH01001498G0080|0.597645994911	3	109	132	17418	http://www.ebi.ac.uk/QuickGO/GTerm?id=GO:0006575	[]
3	3	microtubule-based process	GO:0007017	0.0505	0.122	1.57	0.62	10.6989	-12.8783	TUBB3|2.55669542402;TUBA2|1.75718522474;PH01001724G0160|1.57186219411;P80826|1.77780598938;PH01003206G0110|1.78244423409;PH01001498G0080|0.597645994911	6	350	132	17418	http://www.ebi.ac.uk/QuickGO/GTerm?id=GO:0007017	[]
4	4	modification of morphology or physiology of other organism	GO:0035821	0.0511	0.122	0.4	0.05	10.6989	-12.8783	P29305|1.42727466699;P80826|1.77780598938;Zlp|0.397712720731	3	110	132	17418	http://www.ebi.ac.uk/QuickGO/GTerm?id=GO:0035821	[]
6	6	oxylipin metabolic process	GO:0031407	0.0513	0.122	0.09	-0.11	10.6989	-12.8783	P80826|1.77780598938;PH01100083G0010|0.462486389152	2	48	132	17418	http://www.ebi.ac.uk/QuickGO/GTerm?id=GO:0031407	[]
10	9,10	ATP hydrolysis coupled proton transport	GO:0015991	0.0513	0.122	0.06	-0.12	10.6989	-12.8783	P29305|1.42727466699;P0C549|0.612852971107	2	48	132	17418	http://www.ebi.ac.uk/QuickGO/GTerm?id=GO:0015991	[]
9	8,9	energy coupled proton transmembrane transport, against electrochemical gradient	GO:0015988	0.0513	0.122	0.06	-0.12	10.6989	-12.8783	P29305|1.42727466699;P0C549|0.612852971107	2	48	132	17418	http://www.ebi.ac.uk/QuickGO/GTerm?id=GO:0015988	[]
5	5	membrane budding	GO:0006900	0.0519	0.122	0	-0.15	10.6989	-12.8783	P80826|1.77780598938	1	7	132	17418	http://www.ebi.ac.uk/QuickGO/GTerm?id=GO:0006900	[]
4	4	circadian regulation of gene expression	GO:0032922	0.0519	0.122	0	-0.15	10.6989	-12.8783	PER2|1.47609637189	1	7	132	17418	http://www.ebi.ac.uk/QuickGO/GTerm?id=GO:0032922	[]
7	6,7	pentose-phosphate shunt, non-oxidative branch	GO:0009052	0.0519	0.122	0	-0.15	10.6989	-12.8783	P80826|1.77780598938	1	7	132	17418	http://www.ebi.ac.uk/QuickGO/GTerm?id=GO:0009052	[]
9	6,7,8,9	mitochondrial respiratory chain complex I assembly	GO:0032981	0.0519	0.122	0	-0.15	10.6989	-12.8783	UVR8|1.63488143117	1	7	132	17418	http://www.ebi.ac.uk/QuickGO/GTerm?id=GO:0032981	[]
6	6	pyridine nucleotide salvage	GO:0019365	0.0519	0.122	0	-0.15	10.6989	-12.8783	P80826|1.77780598938	1	7	132	17418	http://www.ebi.ac.uk/QuickGO/GTerm?id=GO:0019365	[]
5	5	regulation of carbohydrate biosynthetic process	GO:0043255	0.0519	0.122	0	-0.15	10.6989	-12.8783	CP12-2|0.447391421946	1	7	132	17418	http://www.ebi.ac.uk/QuickGO/GTerm?id=GO:0043255	[]
8	7,8	actin filament bundle organization	GO:0061572	0.0519	0.122	0	-0.15	10.6989	-12.8783	P80826|1.77780598938	1	7	132	17418	http://www.ebi.ac.uk/QuickGO/GTerm?id=GO:0061572	[]
5	5	actin filament bundle assembly	GO:0051017	0.0519	0.122	0	-0.15	10.6989	-12.8783	P80826|1.77780598938	1	7	132	17418	http://www.ebi.ac.uk/QuickGO/GTerm?id=GO:0051017	[]
6	6	regulation of cell morphogenesis involved in differentiation	GO:0010769	0.0519	0.122	0	-0.15	10.6989	-12.8783	P80826|1.77780598938	1	7	132	17418	http://www.ebi.ac.uk/QuickGO/GTerm?id=GO:0010769	[]
5	4,5	regulation of pollen tube growth	GO:0080092	0.0519	0.122	0	-0.15	10.6989	-12.8783	P80826|1.77780598938	1	7	132	17418	http://www.ebi.ac.uk/QuickGO/GTerm?id=GO:0080092	[]
10	6,9,10	plant-type cell wall cellulose metabolic process	GO:0052541	0.0519	0.122	0	-0.15	10.6989	-12.8783	P80826|1.77780598938	1	7	132	17418	http://www.ebi.ac.uk/QuickGO/GTerm?id=GO:0052541	[]
5	5	nitric oxide metabolic process	GO:0046209	0.0519	0.122	0	-0.15	10.6989	-12.8783	P29305|1.42727466699	1	7	132	17418	http://www.ebi.ac.uk/QuickGO/GTerm?id=GO:0046209	[]
6	5,6	UDP-rhamnose metabolic process	GO:0033478	0.0519	0.122	0	-0.15	10.6989	-12.8783	P80826|1.77780598938	1	7	132	17418	http://www.ebi.ac.uk/QuickGO/GTerm?id=GO:0033478	[]
7	7	triglyceride biosynthetic process	GO:0019432	0.0519	0.122	0	-0.15	10.6989	-12.8783	P80826|1.77780598938	1	7	132	17418	http://www.ebi.ac.uk/QuickGO/GTerm?id=GO:0019432	[]
7	6,7	UDP-rhamnose biosynthetic process	GO:0010253	0.0519	0.122	0	-0.15	10.6989	-12.8783	P80826|1.77780598938	1	7	132	17418	http://www.ebi.ac.uk/QuickGO/GTerm?id=GO:0010253	[]
5	4,5	multicellular organismal homeostasis	GO:0048871	0.0519	0.122	0	-0.15	10.6989	-12.8783	P80826|1.77780598938	1	7	132	17418	http://www.ebi.ac.uk/QuickGO/GTerm?id=GO:0048871	[]
5	4,5	urea metabolic process	GO:0019627	0.0519	0.122	0	-0.15	10.6989	-12.8783	P0C549|0.612852971107	1	7	132	17418	http://www.ebi.ac.uk/QuickGO/GTerm?id=GO:0019627	[]
6	6	cellular amide catabolic process	GO:0043605	0.0519	0.122	0	-0.15	10.6989	-12.8783	P0C549|0.612852971107	1	7	132	17418	http://www.ebi.ac.uk/QuickGO/GTerm?id=GO:0043605	[]
5	5	nitric oxide biosynthetic process	GO:0006809	0.0519	0.122	0	-0.15	10.6989	-12.8783	P29305|1.42727466699	1	7	132	17418	http://www.ebi.ac.uk/QuickGO/GTerm?id=GO:0006809	[]
4	4	pollen tube development	GO:0048868	0.0523	0.123	0.26	-0.02	10.6989	-12.8783	PH01000024G2570|1.66058500744;P80826|1.77780598938;PATL3|0.550471402119	3	111	132	17418	http://www.ebi.ac.uk/QuickGO/GTerm?id=GO:0048868	[]
7	7	cytoplasmic translation	GO:0002181	0.0532	0.125	0.4	0.04	10.6989	-12.8783	RPL9|1.4001817249;P80826|1.77780598938	2	49	132	17418	http://www.ebi.ac.uk/QuickGO/GTerm?id=GO:0002181	[]
6	5,6	cellular response to starvation	GO:0009267	0.0534	0.125	0.37	0.03	10.6989	-12.8783	UVR8|1.63488143117;P80826|1.77780598938;Q43495|0.428807989585	3	112	132	17418	http://www.ebi.ac.uk/QuickGO/GTerm?id=GO:0009267	[]
7	7	L-serine metabolic process	GO:0006563	0.0551	0.129	0.49	0.09	10.6989	-12.8783	P29308|1.75454243305;P80826|1.77780598938	2	50	132	17418	http://www.ebi.ac.uk/QuickGO/GTerm?id=GO:0006563	[]
8	7,8	rRNA metabolic process	GO:0016072	0.0552	0.129	-0.05	-0.17	10.6989	-12.8783	PH01000123G1100|1.61587750274;P29305|1.42727466699;P80826|1.77780598938;P0C549|0.612852971107;LHCB5|0.656243275195;CYP38|0.679930997719	6	358	132	17418	http://www.ebi.ac.uk/QuickGO/GTerm?id=GO:0016072	[]
5	5	ribosome biogenesis	GO:0042254	0.0554	0.129	0.56	0.12	10.6989	-12.8783	RPL9|1.4001817249;PH01000123G1100|1.61587750274;P29305|1.42727466699;P80826|1.77780598938;P0C549|0.612852971107;LHCB5|0.656243275195;CYP38|0.679930997719	7	450	132	17418	http://www.ebi.ac.uk/QuickGO/GTerm?id=GO:0042254	[]
6	5,6	positive regulation of gene expression	GO:0010628	0.0555	0.129	-0.46	-0.37	10.6989	-12.8783	PH01000123G1100|1.61587750274;P80826|1.77780598938;PH01000157G0430|0.667300174673;P0C549|0.612852971107;CYP38|0.679930997719	5	271	132	17418	http://www.ebi.ac.uk/QuickGO/GTerm?id=GO:0010628	[]
3	3	regulation of localization	GO:0032879	0.0557	0.13	0.75	0.22	10.6989	-12.8783	P29305|1.42727466699;P80826|1.77780598938;PH01002295G0170|1.4544014898;LHCB5|0.656243275195	4	189	132	17418	http://www.ebi.ac.uk/QuickGO/GTerm?id=GO:0032879	[]
9	9	iron ion transport	GO:0006826	0.0571	0.133	0.09	-0.11	10.6989	-12.8783	P29305|1.42727466699;FER1|0.567463641297	2	51	132	17418	http://www.ebi.ac.uk/QuickGO/GTerm?id=GO:0006826	[]
5	5	cellular amide metabolic process	GO:0043603	0.0579	0.134	2.56	1.09	10.6989	-12.8783	RPL9|1.4001817249;RPL28A|1.44348786181;P29305|1.42727466699;PER2|1.47609637189;UVR8|1.63488143117;PH01001010G0410|1.44315277845;P80826|1.77780598938;PNC1|1.57371622298;BOU|1.45030761218;RPL13|1.41514412249;PH01000391G0240|0.62530552868;P0C549|0.612852971107;O24473|0.681183197382;RPL29|0.613548609656	14	1164	132	17418	http://www.ebi.ac.uk/QuickGO/GTerm?id=GO:0043603	[]
6	5,6	vacuolar transport	GO:0007034	0.0582	0.134	-0.25	-0.27	10.6989	-12.8783	P80826|1.77780598938;P0C549|0.612852971107;Q43495|0.428807989585	3	116	132	17418	http://www.ebi.ac.uk/QuickGO/GTerm?id=GO:0007034	[]
7	5,6,7	positive regulation of macromolecule biosynthetic process	GO:0010557	0.0584	0.134	-0.46	-0.37	10.6989	-12.8783	PH01000123G1100|1.61587750274;P80826|1.77780598938;PH01000157G0430|0.667300174673;P0C549|0.612852971107;CYP38|0.679930997719	5	275	132	17418	http://www.ebi.ac.uk/QuickGO/GTerm?id=GO:0010557	[]
10	9,10	GTP biosynthetic process	GO:0006183	0.0591	0.134	0	-0.15	10.6989	-12.8783	NDPK1|0.654905319597	1	8	132	17418	http://www.ebi.ac.uk/QuickGO/GTerm?id=GO:0006183	[]
8	7,8	regulation of cytoplasmic translation	GO:2000765	0.0591	0.134	0	-0.15	10.6989	-12.8783	P80826|1.77780598938	1	8	132	17418	http://www.ebi.ac.uk/QuickGO/GTerm?id=GO:2000765	[]
6	6	regulation of nucleotide metabolic process	GO:0006140	0.0591	0.134	0	-0.15	10.6989	-12.8783	P80826|1.77780598938	1	8	132	17418	http://www.ebi.ac.uk/QuickGO/GTerm?id=GO:0006140	[]
9	8,9	UTP metabolic process	GO:0046051	0.0591	0.134	0	-0.15	10.6989	-12.8783	NDPK1|0.654905319597	1	8	132	17418	http://www.ebi.ac.uk/QuickGO/GTerm?id=GO:0046051	[]
4	4	vesicle targeting	GO:0006903	0.0591	0.134	0	-0.15	10.6989	-12.8783	P80826|1.77780598938	1	8	132	17418	http://www.ebi.ac.uk/QuickGO/GTerm?id=GO:0006903	[]
5	5	vesicle targeting, to, from or within Golgi	GO:0048199	0.0591	0.134	0	-0.15	10.6989	-12.8783	P80826|1.77780598938	1	8	132	17418	http://www.ebi.ac.uk/QuickGO/GTerm?id=GO:0048199	[]
9	9	UTP biosynthetic process	GO:0006228	0.0591	0.134	0	-0.15	10.6989	-12.8783	NDPK1|0.654905319597	1	8	132	17418	http://www.ebi.ac.uk/QuickGO/GTerm?id=GO:0006228	[]
5	5	tetrahydrofolate interconversion	GO:0035999	0.0591	0.134	0	-0.15	10.6989	-12.8783	P80826|1.77780598938	1	8	132	17418	http://www.ebi.ac.uk/QuickGO/GTerm?id=GO:0035999	[]
6	5,6	plasma membrane organization	GO:0007009	0.0591	0.134	0	-0.15	10.6989	-12.8783	P80826|1.77780598938	1	8	132	17418	http://www.ebi.ac.uk/QuickGO/GTerm?id=GO:0007009	[]
5	4,5	regulation of symbiosis, encompassing mutualism through parasitism	GO:0043903	0.0591	0.134	0	-0.15	10.6989	-12.8783	PH01001064G0040|1.44131190796	1	8	132	17418	http://www.ebi.ac.uk/QuickGO/GTerm?id=GO:0043903	[]
7	7	plastoquinone biosynthetic process	GO:0010236	0.0591	0.134	0	-0.15	10.6989	-12.8783	P29305|1.42727466699	1	8	132	17418	http://www.ebi.ac.uk/QuickGO/GTerm?id=GO:0010236	[]
11	10,11	cellular copper ion homeostasis	GO:0006878	0.0591	0.134	0	-0.15	10.6989	-12.8783	P80826|1.77780598938	1	8	132	17418	http://www.ebi.ac.uk/QuickGO/GTerm?id=GO:0006878	[]
5	5	S-adenosylmethionine biosynthetic process	GO:0006556	0.0591	0.134	0	-0.15	10.6989	-12.8783	SAMS1|0.678497962139	1	8	132	17418	http://www.ebi.ac.uk/QuickGO/GTerm?id=GO:0006556	[]
6	6	mitochondrial fission	GO:0000266	0.0591	0.134	0	-0.15	10.6989	-12.8783	PH01002851G0080|1.4228696756	1	8	132	17418	http://www.ebi.ac.uk/QuickGO/GTerm?id=GO:0000266	[]
5	5	mitochondrial respiratory chain complex I biogenesis	GO:0097031	0.0591	0.134	0	-0.15	10.6989	-12.8783	UVR8|1.63488143117	1	8	132	17418	http://www.ebi.ac.uk/QuickGO/GTerm?id=GO:0097031	[]
7	6,7	nucleoside transport	GO:0015858	0.0591	0.134	0	-0.15	10.6989	-12.8783	P80826|1.77780598938	1	8	132	17418	http://www.ebi.ac.uk/QuickGO/GTerm?id=GO:0015858	[]
9	4,8,9	peptidyl-lysine modification to peptidyl-hypusine	GO:0008612	0.0591	0.134	0	-0.15	10.6989	-12.8783	P80826|1.77780598938	1	8	132	17418	http://www.ebi.ac.uk/QuickGO/GTerm?id=GO:0008612	[]
9	8,9	translesion synthesis	GO:0019985	0.0591	0.134	0	-0.15	10.6989	-12.8783	P80826|1.77780598938	1	8	132	17418	http://www.ebi.ac.uk/QuickGO/GTerm?id=GO:0019985	[]
5	5	regulation of organ morphogenesis	GO:2000027	0.0591	0.134	0	-0.15	10.6989	-12.8783	P80826|1.77780598938	1	8	132	17418	http://www.ebi.ac.uk/QuickGO/GTerm?id=GO:2000027	[]
5	5	callose localization	GO:0052545	0.0591	0.134	0.44	0.06	10.6989	-12.8783	P80826|1.77780598938;At1g74360|1.53845306894	2	52	132	17418	http://www.ebi.ac.uk/QuickGO/GTerm?id=GO:0052545	[]
4	4	polysaccharide localization	GO:0033037	0.0591	0.134	0.44	0.06	10.6989	-12.8783	P80826|1.77780598938;At1g74360|1.53845306894	2	52	132	17418	http://www.ebi.ac.uk/QuickGO/GTerm?id=GO:0033037	[]
5	5	regulation of cell morphogenesis	GO:0022604	0.0591	0.134	0.12	-0.09	10.6989	-12.8783	P80826|1.77780598938;Q43495|0.428807989585	2	52	132	17418	http://www.ebi.ac.uk/QuickGO/GTerm?id=GO:0022604	[]
6	6	photosystem II assembly	GO:0010207	0.0594	0.134	-0.25	-0.27	10.6989	-12.8783	P80826|1.77780598938;CYP38|0.679930997719;O24473|0.681183197382	3	117	132	17418	http://www.ebi.ac.uk/QuickGO/GTerm?id=GO:0010207	[]
5	5	carpel development	GO:0048440	0.0594	0.134	0.18	-0.06	10.6989	-12.8783	P29305|1.42727466699;P80826|1.77780598938;PH01000157G0430|0.667300174673	3	117	132	17418	http://www.ebi.ac.uk/QuickGO/GTerm?id=GO:0048440	[]
6	5,6	regulation of cellular protein metabolic process	GO:0032268	0.0595	0.134	1.73	0.69	10.6989	-12.8783	P29305|1.42727466699;PER2|1.47609637189;CAP10A|1.47069874188;P29308|1.75454243305;P80826|1.77780598938;CYP38|0.679930997719;PSAN|0.677980967923;BETV1L|0.386584715691	8	553	132	17418	http://www.ebi.ac.uk/QuickGO/GTerm?id=GO:0032268	[]
5	5	peptide metabolic process	GO:0006518	0.0615	0.138	2.34	0.99	10.6989	-12.8783	RPL9|1.4001817249;RPL28A|1.44348786181;P29305|1.42727466699;PER2|1.47609637189;PH01001010G0410|1.44315277845;P80826|1.77780598938;PNC1|1.57371622298;BOU|1.45030761218;RPL13|1.41514412249;PH01000391G0240|0.62530552868;P0C549|0.612852971107;O24473|0.681183197382;RPL29|0.613548609656	13	1068	132	17418	http://www.ebi.ac.uk/QuickGO/GTerm?id=GO:0006518	[]
6	5,6	positive regulation of cellular biosynthetic process	GO:0031328	0.0628	0.141	-0.46	-0.37	10.6989	-12.8783	PH01000123G1100|1.61587750274;P80826|1.77780598938;PH01000157G0430|0.667300174673;P0C549|0.612852971107;CYP38|0.679930997719	5	281	132	17418	http://www.ebi.ac.uk/QuickGO/GTerm?id=GO:0031328	[]
5	5	regulation of protein metabolic process	GO:0051246	0.0631	0.141	1.73	0.69	10.6989	-12.8783	P29305|1.42727466699;PER2|1.47609637189;CAP10A|1.47069874188;P29308|1.75454243305;P80826|1.77780598938;CYP38|0.679930997719;PSAN|0.677980967923;BETV1L|0.386584715691	8	560	132	17418	http://www.ebi.ac.uk/QuickGO/GTerm?id=GO:0051246	[]
6	4,5,6	endoplasmic reticulum unfolded protein response	GO:0030968	0.0632	0.141	0.44	0.06	10.6989	-12.8783	P80826|1.77780598938;At1g74360|1.53845306894	2	54	132	17418	http://www.ebi.ac.uk/QuickGO/GTerm?id=GO:0030968	[]
8	8	response to glucose	GO:0009749	0.0632	0.141	0.4	0.05	10.6989	-12.8783	P29305|1.42727466699;P80826|1.77780598938	2	54	132	17418	http://www.ebi.ac.uk/QuickGO/GTerm?id=GO:0009749	[]
4	4	positive regulation of nitrogen compound metabolic process	GO:0051173	0.0636	0.142	-0.46	-0.37	10.6989	-12.8783	PH01000123G1100|1.61587750274;P80826|1.77780598938;PH01000157G0430|0.667300174673;P0C549|0.612852971107;CYP38|0.679930997719	5	282	132	17418	http://www.ebi.ac.uk/QuickGO/GTerm?id=GO:0051173	[]
4	4	protein metabolic process	GO:0019538	0.0639	0.143	9.51	4.48	10.6989	-12.8783	RPL9|1.4001817249;PH01000052G1130|4.00251443571;PH01000087G1730|1.52117319521;PH01000123G1100|1.61587750274;TUBA2|1.75718522474;RPL28A|1.44348786181;P29305|1.42727466699;PER2|1.47609637189;JAL3|1.39720233223;CAP10A|1.47069874188;UVR8|1.63488143117;P29308|1.75454243305;PH01001724G0160|1.57186219411;PH01001010G0410|1.44315277845;PH01001064G0040|1.44131190796;At3g52300|1.43815102329;P80826|1.7778059…	45	4831	132	17418	http://www.ebi.ac.uk/QuickGO/GTerm?id=GO:0019538	[]
4	4	phosphorus metabolic process	GO:0006793	0.0646	0.144	-6.91	-3.51	10.6989	-12.8783	RPL9|1.4001817249;PH01000024G2570|1.66058500744;PH01000123G1100|1.61587750274;P29305|1.42727466699;CAP10A|1.47069874188;P29308|1.75454243305;PH01001724G0160|1.57186219411;At3g52300|1.43815102329;P80826|1.77780598938;PH01002295G0170|1.4544014898;Q40089|1.57833273494;OsI_031067|1.41703458191;LHA2|1.64061049839;At1g74360|1.53845306894;PMA1|1.51108111073;PH01000011G2670|0.564068302158;P80089|0.685877…	32	3248	132	17418	http://www.ebi.ac.uk/QuickGO/GTerm?id=GO:0006793	[]
3	3	regulation of response to stimulus	GO:0048583	0.065	0.144	-0.59	-0.44	10.6989	-12.8783	P29305|1.42727466699;P80826|1.77780598938;At1g74360|1.53845306894;CAM3|0.610011288272;PH01001918G0090|0.63989572411;CAL1|0.559913729682;CYP38|0.679930997719	7	467	132	17418	http://www.ebi.ac.uk/QuickGO/GTerm?id=GO:0048583	[]
5	4,5	multidimensional cell growth	GO:0009825	0.0652	0.144	0.45	0.07	10.6989	-12.8783	PH01001724G0160|1.57186219411;P80826|1.77780598938	2	55	132	17418	http://www.ebi.ac.uk/QuickGO/GTerm?id=GO:0009825	[]
4	4	negative regulation of cell cycle	GO:0045786	0.0652	0.144	0.4	0.05	10.6989	-12.8783	P29305|1.42727466699;P80826|1.77780598938	2	55	132	17418	http://www.ebi.ac.uk/QuickGO/GTerm?id=GO:0045786	[]
5	5	cellular response to nutrient levels	GO:0031669	0.0656	0.144	0.37	0.03	10.6989	-12.8783	UVR8|1.63488143117;P80826|1.77780598938;Q43495|0.428807989585	3	122	132	17418	http://www.ebi.ac.uk/QuickGO/GTerm?id=GO:0031669	[]
5	5	gynoecium development	GO:0048467	0.0656	0.144	0.18	-0.06	10.6989	-12.8783	P29305|1.42727466699;P80826|1.77780598938;PH01000157G0430|0.667300174673	3	122	132	17418	http://www.ebi.ac.uk/QuickGO/GTerm?id=GO:0048467	[]
5	5	protein stabilization	GO:0050821	0.0662	0.144	0	-0.15	10.6989	-12.8783	PH01001422G0240|1.72956264623	1	9	132	17418	http://www.ebi.ac.uk/QuickGO/GTerm?id=GO:0050821	[]
9	8,9	GTP metabolic process	GO:0046039	0.0662	0.144	0	-0.15	10.6989	-12.8783	NDPK1|0.654905319597	1	9	132	17418	http://www.ebi.ac.uk/QuickGO/GTerm?id=GO:0046039	[]
8	7,8	translational frameshifting	GO:0006452	0.0662	0.144	0	-0.15	10.6989	-12.8783	P80826|1.77780598938	1	9	132	17418	http://www.ebi.ac.uk/QuickGO/GTerm?id=GO:0006452	[]
9	6,7,8,9	positive regulation of translational termination	GO:0045905	0.0662	0.144	0	-0.15	10.6989	-12.8783	P80826|1.77780598938	1	9	132	17418	http://www.ebi.ac.uk/QuickGO/GTerm?id=GO:0045905	[]
10	8,9,10	activation of MAPK activity	GO:0000187	0.0662	0.144	0	-0.15	10.6989	-12.8783	P80826|1.77780598938	1	9	132	17418	http://www.ebi.ac.uk/QuickGO/GTerm?id=GO:0000187	[]
9	6,7,8,9	regulation of translational termination	GO:0006449	0.0662	0.144	0	-0.15	10.6989	-12.8783	P80826|1.77780598938	1	9	132	17418	http://www.ebi.ac.uk/QuickGO/GTerm?id=GO:0006449	[]
5	5	neutral lipid biosynthetic process	GO:0046460	0.0662	0.144	0	-0.15	10.6989	-12.8783	P80826|1.77780598938	1	9	132	17418	http://www.ebi.ac.uk/QuickGO/GTerm?id=GO:0046460	[]
4	4	regulation of protein stability	GO:0031647	0.0662	0.144	0	-0.15	10.6989	-12.8783	PH01001422G0240|1.72956264623	1	9	132	17418	http://www.ebi.ac.uk/QuickGO/GTerm?id=GO:0031647	[]
9	5,6,7,8,9	mitotic chromosome condensation	GO:0007076	0.0662	0.144	0	-0.15	10.6989	-12.8783	P80826|1.77780598938	1	9	132	17418	http://www.ebi.ac.uk/QuickGO/GTerm?id=GO:0007076	[]
7	6,7	regulation of apoptotic process	GO:0042981	0.0662	0.144	0	-0.15	10.6989	-12.8783	P0C549|0.612852971107	1	9	132	17418	http://www.ebi.ac.uk/QuickGO/GTerm?id=GO:0042981	[]
8	7,8	positive regulation of translational elongation	GO:0045901	0.0662	0.144	0	-0.15	10.6989	-12.8783	P80826|1.77780598938	1	9	132	17418	http://www.ebi.ac.uk/QuickGO/GTerm?id=GO:0045901	[]
6	4,5,6	multi-organism intercellular transport	GO:1902586	0.0662	0.144	0	-0.15	10.6989	-12.8783	P80826|1.77780598938	1	9	132	17418	http://www.ebi.ac.uk/QuickGO/GTerm?id=GO:1902586	[]
6	6	N-glycan processing	GO:0006491	0.0662	0.144	0	-0.15	10.6989	-12.8783	P80826|1.77780598938	1	9	132	17418	http://www.ebi.ac.uk/QuickGO/GTerm?id=GO:0006491	[]
9	8,9	AMP metabolic process	GO:0046033	0.0662	0.144	0	-0.15	10.6989	-12.8783	P0C549|0.612852971107	1	9	132	17418	http://www.ebi.ac.uk/QuickGO/GTerm?id=GO:0046033	[]
10	9,10	AMP biosynthetic process	GO:0006167	0.0662	0.144	0	-0.15	10.6989	-12.8783	P0C549|0.612852971107	1	9	132	17418	http://www.ebi.ac.uk/QuickGO/GTerm?id=GO:0006167	[]
6	6	acylglycerol biosynthetic process	GO:0046463	0.0662	0.144	0	-0.15	10.6989	-12.8783	P80826|1.77780598938	1	9	132	17418	http://www.ebi.ac.uk/QuickGO/GTerm?id=GO:0046463	[]
5	5	regulation of cell development	GO:0060284	0.0662	0.144	0	-0.15	10.6989	-12.8783	P80826|1.77780598938	1	9	132	17418	http://www.ebi.ac.uk/QuickGO/GTerm?id=GO:0060284	[]
7	5,6,7	transport of virus in host, cell to cell	GO:0046740	0.0662	0.144	0	-0.15	10.6989	-12.8783	P80826|1.77780598938	1	9	132	17418	http://www.ebi.ac.uk/QuickGO/GTerm?id=GO:0046740	[]
7	6,7	photosynthetic electron transport in photosystem II	GO:0009772	0.0662	0.144	0	-0.15	10.6989	-12.8783	P80826|1.77780598938	1	9	132	17418	http://www.ebi.ac.uk/QuickGO/GTerm?id=GO:0009772	[]
5	5	regulation of defense response	GO:0031347	0.0668	0.145	-0.08	-0.19	10.6989	-12.8783	P80826|1.77780598938;At1g74360|1.53845306894;PH01001918G0090|0.63989572411;CYP38|0.679930997719	4	201	132	17418	http://www.ebi.ac.uk/QuickGO/GTerm?id=GO:0031347	[]
6	4,5,6	positive regulation of post-embryonic development	GO:0048582	0.0673	0.145	-0.04	-0.17	10.6989	-12.8783	P80826|1.77780598938;P0C549|0.612852971107	2	56	132	17418	http://www.ebi.ac.uk/QuickGO/GTerm?id=GO:0048582	[]
7	6,7	cellular response to unfolded protein	GO:0034620	0.0673	0.145	0.44	0.06	10.6989	-12.8783	P80826|1.77780598938;At1g74360|1.53845306894	2	56	132	17418	http://www.ebi.ac.uk/QuickGO/GTerm?id=GO:0034620	[]
4	4	tricarboxylic acid cycle	GO:0006099	0.0673	0.145	-0.07	-0.18	10.6989	-12.8783	P80826|1.77780598938;CSY2|0.66012207787	2	56	132	17418	http://www.ebi.ac.uk/QuickGO/GTerm?id=GO:0006099	[]
4	4	reactive oxygen species biosynthetic process	GO:1903409	0.0673	0.145	0.4	0.05	10.6989	-12.8783	P29305|1.42727466699;P80826|1.77780598938	2	56	132	17418	http://www.ebi.ac.uk/QuickGO/GTerm?id=GO:1903409	[]
6	5,6	cellular response to topologically incorrect protein	GO:0035967	0.0673	0.145	0.44	0.06	10.6989	-12.8783	P80826|1.77780598938;At1g74360|1.53845306894	2	56	132	17418	http://www.ebi.ac.uk/QuickGO/GTerm?id=GO:0035967	[]
6	4,5,6	transmembrane transport	GO:0055085	0.0677	0.146	3.45	1.53	10.6989	-12.8783	RPL9|1.4001817249;P29305|1.42727466699;At3g52300|1.43815102329;P80826|1.77780598938;P21616|2.28507997944;PNC1|1.57371622298;Q40089|1.57833273494;BOU|1.45030761218;LHA2|1.64061049839;PMA1|1.51108111073;PH01000101G0680|0.235869913801;P0C549|0.612852971107;Q43495|0.428807989585;PH01001498G0080|0.597645994911	14	1192	132	17418	http://www.ebi.ac.uk/QuickGO/GTerm?id=GO:0055085	[]
3	3	primary metabolic process	GO:0044238	0.0686	0.148	20.79	9.96	10.6989	-12.8783	SBE1|1.42135174837;RPL9|1.4001817249;PH01000024G2570|1.66058500744;PH01000052G1130|4.00251443571;PH01000087G1730|1.52117319521;PH01001450G0180|1.54688089428;PH01000123G1100|1.61587750274;UXS6|1.7483622749;TUBA2|1.75718522474;PH01000159G0130|3.26900185276;RPL28A|1.44348786181;P29305|1.42727466699;SBEI|2.30380246498;NIR|1.9767908464;PER2|1.47609637189;JAL3|1.39720233223;CAP10A|1.47069874188;CCOAOMT…	92	10999	132	17418	http://www.ebi.ac.uk/QuickGO/GTerm?id=GO:0044238	[]
7	7	glucan catabolic process	GO:0009251	0.0694	0.149	-0.04	-0.17	10.6989	-12.8783	P80826|1.77780598938;BMY1|0.613020699457	2	57	132	17418	http://www.ebi.ac.uk/QuickGO/GTerm?id=GO:0009251	[]
5	5	brassinosteroid biosynthetic process	GO:0016132	0.0694	0.149	0.45	0.07	10.6989	-12.8783	PH01001724G0160|1.57186219411;P80826|1.77780598938	2	57	132	17418	http://www.ebi.ac.uk/QuickGO/GTerm?id=GO:0016132	[]
6	4,5,6	hormone-mediated signaling pathway	GO:0009755	0.0695	0.149	0.2	-0.05	10.6989	-12.8783	P29305|1.42727466699;PH01001724G0160|1.57186219411;P80826|1.77780598938;At1g74360|1.53845306894;PH01000121G1130|0.61766824127;PH01001918G0090|0.63989572411;CYP38|0.679930997719;BETV1L|0.386584715691	8	572	132	17418	http://www.ebi.ac.uk/QuickGO/GTerm?id=GO:0009755	[]
4	4	response to starvation	GO:0042594	0.0708	0.152	0.37	0.03	10.6989	-12.8783	UVR8|1.63488143117;P80826|1.77780598938;Q43495|0.428807989585	3	126	132	17418	http://www.ebi.ac.uk/QuickGO/GTerm?id=GO:0042594	[]
7	6,7	phytosteroid biosynthetic process	GO:0016129	0.0716	0.153	0.45	0.07	10.6989	-12.8783	PH01001724G0160|1.57186219411;P80826|1.77780598938	2	58	132	17418	http://www.ebi.ac.uk/QuickGO/GTerm?id=GO:0016129	[]
6	6	cellular polysaccharide catabolic process	GO:0044247	0.0716	0.153	-0.04	-0.17	10.6989	-12.8783	P80826|1.77780598938;BMY1|0.613020699457	2	58	132	17418	http://www.ebi.ac.uk/QuickGO/GTerm?id=GO:0044247	[]
6	5,6	transport of virus	GO:0046794	0.0733	0.153	0	-0.15	10.6989	-12.8783	P80826|1.77780598938	1	10	132	17418	http://www.ebi.ac.uk/QuickGO/GTerm?id=GO:0046794	[]
7	6,7	regulation of phosphorelay signal transduction system	GO:0070297	0.0733	0.153	0	-0.15	10.6989	-12.8783	P29305|1.42727466699	1	10	132	17418	http://www.ebi.ac.uk/QuickGO/GTerm?id=GO:0070297	[]
3	3	movement in environment of other organism involved in symbiotic interaction	GO:0052192	0.0733	0.153	0	-0.15	10.6989	-12.8783	P80826|1.77780598938	1	10	132	17418	http://www.ebi.ac.uk/QuickGO/GTerm?id=GO:0052192	[]
4	4	movement in other organism involved in symbiotic interaction	GO:0051814	0.0733	0.153	0	-0.15	10.6989	-12.8783	P80826|1.77780598938	1	10	132	17418	http://www.ebi.ac.uk/QuickGO/GTerm?id=GO:0051814	[]
3	3	multi-organism localization	GO:1902579	0.0733	0.153	0	-0.15	10.6989	-12.8783	P80826|1.77780598938	1	10	132	17418	http://www.ebi.ac.uk/QuickGO/GTerm?id=GO:1902579	[]
7	6,7	polyprenol biosynthetic process	GO:0016094	0.0733	0.153	0	-0.15	10.6989	-12.8783	P80826|1.77780598938	1	10	132	17418	http://www.ebi.ac.uk/QuickGO/GTerm?id=GO:0016094	[]
5	5	stomatal closure	GO:0090332	0.0733	0.153	0	-0.15	10.6989	-12.8783	P80826|1.77780598938	1	10	132	17418	http://www.ebi.ac.uk/QuickGO/GTerm?id=GO:0090332	[]
8	7,8	dolichol biosynthetic process	GO:0019408	0.0733	0.153	0	-0.15	10.6989	-12.8783	P80826|1.77780598938	1	10	132	17418	http://www.ebi.ac.uk/QuickGO/GTerm?id=GO:0019408	[]
5	4,5	movement in host environment	GO:0052126	0.0733	0.153	0	-0.15	10.6989	-12.8783	P80826|1.77780598938	1	10	132	17418	http://www.ebi.ac.uk/QuickGO/GTerm?id=GO:0052126	[]
8	4,5,7,8	defense response signaling pathway, resistance gene-dependent	GO:0009870	0.0733	0.153	0	-0.15	10.6989	-12.8783	P80826|1.77780598938	1	10	132	17418	http://www.ebi.ac.uk/QuickGO/GTerm?id=GO:0009870	[]
8	4,5,7,8	defense response signaling pathway, resistance gene-independent	GO:0010204	0.0733	0.153	0	-0.15	10.6989	-12.8783	P80826|1.77780598938	1	10	132	17418	http://www.ebi.ac.uk/QuickGO/GTerm?id=GO:0010204	[]
7	6,7	transport of virus in multicellular host	GO:0046739	0.0733	0.153	0	-0.15	10.6989	-12.8783	P80826|1.77780598938	1	10	132	17418	http://www.ebi.ac.uk/QuickGO/GTerm?id=GO:0046739	[]
8	8	peptidyl-cysteine modification	GO:0018198	0.0733	0.153	0	-0.15	10.6989	-12.8783	PH01000123G1100|1.61587750274	1	10	132	17418	http://www.ebi.ac.uk/QuickGO/GTerm?id=GO:0018198	[]
6	5,6	positive regulation of protein complex disassembly	GO:0043243	0.0733	0.153	0	-0.15	10.6989	-12.8783	P80826|1.77780598938	1	10	132	17418	http://www.ebi.ac.uk/QuickGO/GTerm?id=GO:0043243	[]
6	5,6	cell wall modification involved in multidimensional cell growth	GO:0042547	0.0733	0.153	0	-0.15	10.6989	-12.8783	P80826|1.77780598938	1	10	132	17418	http://www.ebi.ac.uk/QuickGO/GTerm?id=GO:0042547	[]
6	5,6	movement in host	GO:0044000	0.0733	0.153	0	-0.15	10.6989	-12.8783	P80826|1.77780598938	1	10	132	17418	http://www.ebi.ac.uk/QuickGO/GTerm?id=GO:0044000	[]
5	4,5	multi-organism transport	GO:0044766	0.0733	0.153	0	-0.15	10.6989	-12.8783	P80826|1.77780598938	1	10	132	17418	http://www.ebi.ac.uk/QuickGO/GTerm?id=GO:0044766	[]
9	5,8,9	cell wall pectin biosynthetic process	GO:0052325	0.0733	0.153	0	-0.15	10.6989	-12.8783	P80826|1.77780598938	1	10	132	17418	http://www.ebi.ac.uk/QuickGO/GTerm?id=GO:0052325	[]
8	6,7,8	regulation of ethylene-activated signaling pathway	GO:0010104	0.0733	0.153	0	-0.15	10.6989	-12.8783	P29305|1.42727466699	1	10	132	17418	http://www.ebi.ac.uk/QuickGO/GTerm?id=GO:0010104	[]
8	8	protein lipoylation	GO:0009249	0.0733	0.153	0	-0.15	10.6989	-12.8783	P0C549|0.612852971107	1	10	132	17418	http://www.ebi.ac.uk/QuickGO/GTerm?id=GO:0009249	[]
6	5,6	regulation of intracellular signal transduction	GO:1902531	0.0737	0.154	0.4	0.05	10.6989	-12.8783	P29305|1.42727466699;P80826|1.77780598938	2	59	132	17418	http://www.ebi.ac.uk/QuickGO/GTerm?id=GO:1902531	[]
5	5	cellular response to hormone stimulus	GO:0032870	0.074	0.154	0.2	-0.05	10.6989	-12.8783	P29305|1.42727466699;PH01001724G0160|1.57186219411;P80826|1.77780598938;At1g74360|1.53845306894;PH01000121G1130|0.61766824127;PH01001918G0090|0.63989572411;CYP38|0.679930997719;BETV1L|0.386584715691	8	580	132	17418	http://www.ebi.ac.uk/QuickGO/GTerm?id=GO:0032870	[]
4	4	cellular response to endogenous stimulus	GO:0071495	0.074	0.154	0.2	-0.05	10.6989	-12.8783	P29305|1.42727466699;PH01001724G0160|1.57186219411;P80826|1.77780598938;At1g74360|1.53845306894;PH01000121G1130|0.61766824127;PH01001918G0090|0.63989572411;CYP38|0.679930997719;BETV1L|0.386584715691	8	580	132	17418	http://www.ebi.ac.uk/QuickGO/GTerm?id=GO:0071495	[]
4	4	regulation of developmental growth	GO:0048638	0.0748	0.156	0.37	0.03	10.6989	-12.8783	P29305|1.42727466699;P80826|1.77780598938;Q43495|0.428807989585	3	129	132	17418	http://www.ebi.ac.uk/QuickGO/GTerm?id=GO:0048638	[]
5	5	phosphate-containing compound metabolic process	GO:0006796	0.0754	0.157	-2.84	-1.53	10.6989	-12.8783	RPL9|1.4001817249;PH01000024G2570|1.66058500744;PH01000123G1100|1.61587750274;P29305|1.42727466699;CAP10A|1.47069874188;P29308|1.75454243305;PH01001724G0160|1.57186219411;At3g52300|1.43815102329;P80826|1.77780598938;PH01002295G0170|1.4544014898;Q40089|1.57833273494;OsI_031067|1.41703458191;LHA2|1.64061049839;At1g74360|1.53845306894;PMA1|1.51108111073;PH01000011G2670|0.564068302158;P80089|0.685877…	31	3174	132	17418	http://www.ebi.ac.uk/QuickGO/GTerm?id=GO:0006796	[]
5	5	response to unfolded protein	GO:0006986	0.0759	0.158	0.44	0.06	10.6989	-12.8783	P80826|1.77780598938;At1g74360|1.53845306894	2	60	132	17418	http://www.ebi.ac.uk/QuickGO/GTerm?id=GO:0006986	[]
3	3	cell wall organization or biogenesis	GO:0071554	0.0764	0.159	1.83	0.74	10.6989	-12.8783	PER1|1.53027072914;PER2|1.47609637189;UVR8|1.63488143117;PECS-2.1|1.51745499673;PH01001724G0160|1.57186219411;P80826|1.77780598938;Q43495|0.428807989585;PH01002849G0030|0.534800068231	8	584	132	17418	http://www.ebi.ac.uk/QuickGO/GTerm?id=GO:0071554	[]
8	6,7,8	proteasomal protein catabolic process	GO:0010498	0.0768	0.159	1.06	0.37	10.6989	-12.8783	TUBA2|1.75718522474;PH01001724G0160|1.57186219411;P80826|1.77780598938;Q43495|0.428807989585	4	211	132	17418	http://www.ebi.ac.uk/QuickGO/GTerm?id=GO:0010498	[]
6	4,6	response to virus	GO:0009615	0.079	0.164	0.22	-0.04	10.6989	-12.8783	P29305|1.42727466699;P80826|1.77780598938;PH01001498G0080|0.597645994911	3	132	132	17418	http://www.ebi.ac.uk/QuickGO/GTerm?id=GO:0009615	[]
8	7,8	tubulin complex assembly	GO:0007021	0.0803	0.164	0	-0.15	10.6989	-12.8783	P80826|1.77780598938	1	11	132	17418	http://www.ebi.ac.uk/QuickGO/GTerm?id=GO:0007021	[]
8	8	regulation of protein serine/threonine phosphatase activity	GO:0080163	0.0803	0.164	0	-0.15	10.6989	-12.8783	BETV1L|0.386584715691	1	11	132	17418	http://www.ebi.ac.uk/QuickGO/GTerm?id=GO:0080163	[]
7	6,7	phospholipid transport	GO:0015914	0.0803	0.164	0	-0.15	10.6989	-12.8783	P80826|1.77780598938	1	11	132	17418	http://www.ebi.ac.uk/QuickGO/GTerm?id=GO:0015914	[]
6	6	response to calcium ion	GO:0051592	0.0803	0.164	0	-0.15	10.6989	-12.8783	CAL1|0.559913729682	1	11	132	17418	http://www.ebi.ac.uk/QuickGO/GTerm?id=GO:0051592	[]
5	5	vesicle localization	GO:0051648	0.0803	0.164	0	-0.15	10.6989	-12.8783	P80826|1.77780598938	1	11	132	17418	http://www.ebi.ac.uk/QuickGO/GTerm?id=GO:0051648	[]
5	5	establishment of vesicle localization	GO:0051650	0.0803	0.164	0	-0.15	10.6989	-12.8783	P80826|1.77780598938	1	11	132	17418	http://www.ebi.ac.uk/QuickGO/GTerm?id=GO:0051650	[]
7	6,7	purine nucleobase transport	GO:0006863	0.0803	0.164	0	-0.15	10.6989	-12.8783	P80826|1.77780598938	1	11	132	17418	http://www.ebi.ac.uk/QuickGO/GTerm?id=GO:0006863	[]
8	6,8	regulation of timing of transition from vegetative to reproductive phase	GO:0048510	0.0803	0.164	0	-0.15	10.6989	-12.8783	P80826|1.77780598938	1	11	132	17418	http://www.ebi.ac.uk/QuickGO/GTerm?id=GO:0048510	[]
8	8	oxalate metabolic process	GO:0033609	0.0803	0.164	0	-0.15	10.6989	-12.8783	P80826|1.77780598938	1	11	132	17418	http://www.ebi.ac.uk/QuickGO/GTerm?id=GO:0033609	[]
10	9,10	cellular zinc ion homeostasis	GO:0006882	0.0803	0.164	0	-0.15	10.6989	-12.8783	P80826|1.77780598938	1	11	132	17418	http://www.ebi.ac.uk/QuickGO/GTerm?id=GO:0006882	[]
8	7,8	NADH dehydrogenase complex assembly	GO:0010257	0.0803	0.164	0	-0.15	10.6989	-12.8783	UVR8|1.63488143117	1	11	132	17418	http://www.ebi.ac.uk/QuickGO/GTerm?id=GO:0010257	[]
7	6,7	lipoate biosynthetic process	GO:0009107	0.0803	0.164	0	-0.15	10.6989	-12.8783	P0C549|0.612852971107	1	11	132	17418	http://www.ebi.ac.uk/QuickGO/GTerm?id=GO:0009107	[]
8	8	citrate metabolic process	GO:0006101	0.0803	0.164	-0.07	-0.18	10.6989	-12.8783	P80826|1.77780598938;CSY2|0.66012207787	2	62	132	17418	http://www.ebi.ac.uk/QuickGO/GTerm?id=GO:0006101	[]
8	6,8	nucleosome assembly	GO:0006334	0.0803	0.164	0.55	0.12	10.6989	-12.8783	PH01000974G0460|1.99102022998;P80826|1.77780598938	2	62	132	17418	http://www.ebi.ac.uk/QuickGO/GTerm?id=GO:0006334	[]
3	3	positive regulation of multicellular organismal process	GO:0051240	0.0803	0.164	-0.04	-0.17	10.6989	-12.8783	P80826|1.77780598938;P0C549|0.612852971107	2	62	132	17418	http://www.ebi.ac.uk/QuickGO/GTerm?id=GO:0051240	[]
6	6	aspartate family amino acid metabolic process	GO:0009066	0.0804	0.164	-0.25	-0.27	10.6989	-12.8783	P80826|1.77780598938;SAMS1|0.678497962139;VIT_19s0014g02480|0.485496009424	3	133	132	17418	http://www.ebi.ac.uk/QuickGO/GTerm?id=GO:0009066	[]
5	4,5	intracellular signal transduction	GO:0035556	0.082	0.167	-0.59	-0.44	10.6989	-12.8783	P29305|1.42727466699;P80826|1.77780598938;At1g74360|1.53845306894;CAM3|0.610011288272;PH01001918G0090|0.63989572411;CAL1|0.559913729682;CYP38|0.679930997719	7	494	132	17418	http://www.ebi.ac.uk/QuickGO/GTerm?id=GO:0035556	[]
6	5,6	carbohydrate derivative transport	GO:1901264	0.0826	0.168	0.45	0.07	10.6989	-12.8783	P80826|1.77780598938;PNC1|1.57371622298	2	63	132	17418	http://www.ebi.ac.uk/QuickGO/GTerm?id=GO:1901264	[]
7	7	N-terminal protein amino acid modification	GO:0031365	0.0826	0.168	0.4	0.05	10.6989	-12.8783	P29305|1.42727466699;P80826|1.77780598938	2	63	132	17418	http://www.ebi.ac.uk/QuickGO/GTerm?id=GO:0031365	[]
5	5	response to endoplasmic reticulum stress	GO:0034976	0.0846	0.171	0.59	0.14	10.6989	-12.8783	P29305|1.42727466699;P80826|1.77780598938;At1g74360|1.53845306894	3	136	132	17418	http://www.ebi.ac.uk/QuickGO/GTerm?id=GO:0034976	[]
10	5,6,7,8,9,10	protein import into peroxisome matrix	GO:0016558	0.0848	0.171	0.12	-0.09	10.6989	-12.8783	P80826|1.77780598938;Q43495|0.428807989585	2	64	132	17418	http://www.ebi.ac.uk/QuickGO/GTerm?id=GO:0016558	[]
6	5,6	organophosphate ester transport	GO:0015748	0.0848	0.171	0.45	0.07	10.6989	-12.8783	P80826|1.77780598938;PNC1|1.57371622298	2	64	132	17418	http://www.ebi.ac.uk/QuickGO/GTerm?id=GO:0015748	[]
5	5	response to gibberellin	GO:0009739	0.0848	0.171	0.45	0.07	10.6989	-12.8783	PH01001724G0160|1.57186219411;P80826|1.77780598938	2	64	132	17418	http://www.ebi.ac.uk/QuickGO/GTerm?id=GO:0009739	[]
7	5,7	nucleosome organization	GO:0034728	0.0871	0.174	0.55	0.12	10.6989	-12.8783	PH01000974G0460|1.99102022998;P80826|1.77780598938	2	65	132	17418	http://www.ebi.ac.uk/QuickGO/GTerm?id=GO:0034728	[]
4	4	regulation of cell growth	GO:0001558	0.0871	0.174	0.12	-0.09	10.6989	-12.8783	P80826|1.77780598938;Q43495|0.428807989585	2	65	132	17418	http://www.ebi.ac.uk/QuickGO/GTerm?id=GO:0001558	[]
7	5,7	cotyledon development	GO:0048825	0.0871	0.174	-0.04	-0.17	10.6989	-12.8783	P80826|1.77780598938;P0C549|0.612852971107	2	65	132	17418	http://www.ebi.ac.uk/QuickGO/GTerm?id=GO:0048825	[]
8	6,8	ATP-dependent chromatin remodeling	GO:0043044	0.0873	0.174	0	-0.15	10.6989	-12.8783	P80826|1.77780598938	1	12	132	17418	http://www.ebi.ac.uk/QuickGO/GTerm?id=GO:0043044	[]
6	6	para-aminobenzoic acid metabolic process	GO:0046482	0.0873	0.174	0	-0.15	10.6989	-12.8783	P80826|1.77780598938	1	12	132	17418	http://www.ebi.ac.uk/QuickGO/GTerm?id=GO:0046482	[]
6	6	mitochondrial genome maintenance	GO:0000002	0.0873	0.174	0	-0.15	10.6989	-12.8783	P29305|1.42727466699	1	12	132	17418	http://www.ebi.ac.uk/QuickGO/GTerm?id=GO:0000002	[]
7	7	triglyceride metabolic process	GO:0006641	0.0873	0.174	0	-0.15	10.6989	-12.8783	P80826|1.77780598938	1	12	132	17418	http://www.ebi.ac.uk/QuickGO/GTerm?id=GO:0006641	[]
10	9,10	malate transport	GO:0015743	0.0873	0.174	0	-0.15	10.6989	-12.8783	P80826|1.77780598938	1	12	132	17418	http://www.ebi.ac.uk/QuickGO/GTerm?id=GO:0015743	[]
8	5,6,7,8	regulation of chlorophyll biosynthetic process	GO:0010380	0.0873	0.174	0	-0.15	10.6989	-12.8783	P29305|1.42727466699	1	12	132	17418	http://www.ebi.ac.uk/QuickGO/GTerm?id=GO:0010380	[]
6	5,6	positive regulation of seed germination	GO:0010030	0.0873	0.174	0	-0.15	10.6989	-12.8783	P80826|1.77780598938	1	12	132	17418	http://www.ebi.ac.uk/QuickGO/GTerm?id=GO:0010030	[]
5	5	spindle assembly checkpoint	GO:0071173	0.0873	0.174	0	-0.15	10.6989	-12.8783	P80826|1.77780598938	1	12	132	17418	http://www.ebi.ac.uk/QuickGO/GTerm?id=GO:0071173	[]
11	5,8,9,10,11	mitotic spindle checkpoint	GO:0071174	0.0873	0.174	0	-0.15	10.6989	-12.8783	P80826|1.77780598938	1	12	132	17418	http://www.ebi.ac.uk/QuickGO/GTerm?id=GO:0071174	[]
12	6,9,10,11,12	mitotic spindle assembly checkpoint	GO:0007094	0.0873	0.174	0	-0.15	10.6989	-12.8783	P80826|1.77780598938	1	12	132	17418	http://www.ebi.ac.uk/QuickGO/GTerm?id=GO:0007094	[]
9	7,8,9	xyloglucan biosynthetic process	GO:0009969	0.0873	0.174	0	-0.15	10.6989	-12.8783	P80826|1.77780598938	1	12	132	17418	http://www.ebi.ac.uk/QuickGO/GTerm?id=GO:0009969	[]
9	8,9	cytochrome b6f complex assembly	GO:0010190	0.0873	0.174	0	-0.15	10.6989	-12.8783	P80826|1.77780598938	1	12	132	17418	http://www.ebi.ac.uk/QuickGO/GTerm?id=GO:0010190	[]
4	4	spindle checkpoint	GO:0031577	0.0873	0.174	0	-0.15	10.6989	-12.8783	P80826|1.77780598938	1	12	132	17418	http://www.ebi.ac.uk/QuickGO/GTerm?id=GO:0031577	[]
4	4	organelle localization	GO:0051640	0.0875	0.174	-0.25	-0.27	10.6989	-12.8783	P80826|1.77780598938;CAL1|0.559913729682;CYP38|0.679930997719	3	138	132	17418	http://www.ebi.ac.uk/QuickGO/GTerm?id=GO:0051640	[]
6	6	pollen development	GO:0009555	0.0886	0.176	0.79	0.23	10.6989	-12.8783	PH01000024G2570|1.66058500744;P80826|1.77780598938;PH01002851G0080|1.4228696756;CYP73A12|0.681585184601	4	222	132	17418	http://www.ebi.ac.uk/QuickGO/GTerm?id=GO:0009555	[]
7	7	protein localization to chloroplast	GO:0072598	0.0894	0.177	-0.04	-0.17	10.6989	-12.8783	P80826|1.77780598938;P0C549|0.612852971107	2	66	132	17418	http://www.ebi.ac.uk/QuickGO/GTerm?id=GO:0072598	[]
7	7	tricarboxylic acid metabolic process	GO:0072350	0.0894	0.177	-0.07	-0.18	10.6989	-12.8783	P80826|1.77780598938;CSY2|0.66012207787	2	66	132	17418	http://www.ebi.ac.uk/QuickGO/GTerm?id=GO:0072350	[]
9	7,8,9	protein targeting to chloroplast	GO:0045036	0.0894	0.177	-0.04	-0.17	10.6989	-12.8783	P80826|1.77780598938;P0C549|0.612852971107	2	66	132	17418	http://www.ebi.ac.uk/QuickGO/GTerm?id=GO:0045036	[]
6	5,6	mitotic nuclear division	GO:0007067	0.0894	0.177	0.49	0.09	10.6989	-12.8783	PH01001422G0240|1.72956264623;P80826|1.77780598938	2	66	132	17418	http://www.ebi.ac.uk/QuickGO/GTerm?id=GO:0007067	[]
8	6,7,8	establishment of protein localization to chloroplast	GO:0072596	0.0894	0.177	-0.04	-0.17	10.6989	-12.8783	P80826|1.77780598938;P0C549|0.612852971107	2	66	132	17418	http://www.ebi.ac.uk/QuickGO/GTerm?id=GO:0072596	[]
5	5	lipid catabolic process	GO:0016042	0.0897	0.177	0.1	-0.1	10.6989	-12.8783	P80826|1.77780598938;PNC1|1.57371622298;CSY2|0.66012207787;Q43495|0.428807989585	4	223	132	17418	http://www.ebi.ac.uk/QuickGO/GTerm?id=GO:0016042	[]
4	4	organelle organization	GO:0006996	0.09	0.177	4.56	2.07	10.6989	-12.8783	TUBA2|1.75718522474;P29305|1.42727466699;CAP10A|1.47069874188;UVR8|1.63488143117;P29308|1.75454243305;PH01001724G0160|1.57186219411;PH01000974G0460|1.99102022998;PH01001422G0240|1.72956264623;P80826|1.77780598938;At4g16580|1.87484516277;PH01002851G0080|1.4228696756;Q40089|1.57833273494;PH01083007G0010|1.41067867377;PH01000157G0430|0.667300174673;PH01000356G1080|0.605113111133;P0C549|0.61285297110…	21	2042	132	17418	http://www.ebi.ac.uk/QuickGO/GTerm?id=GO:0006996	[]
4	4	ribonucleoprotein complex biogenesis	GO:0022613	0.0903	0.178	0.56	0.12	10.6989	-12.8783	RPL9|1.4001817249;PH01000123G1100|1.61587750274;P29305|1.42727466699;P80826|1.77780598938;P0C549|0.612852971107;LHCB5|0.656243275195;CYP38|0.679930997719	7	506	132	17418	http://www.ebi.ac.uk/QuickGO/GTerm?id=GO:0022613	[]
9	6,7,8,9	protein targeting to peroxisome	GO:0006625	0.0917	0.179	0.12	-0.09	10.6989	-12.8783	P80826|1.77780598938;Q43495|0.428807989585	2	67	132	17418	http://www.ebi.ac.uk/QuickGO/GTerm?id=GO:0006625	[]
8	6,7,8	establishment of protein localization to peroxisome	GO:0072663	0.0917	0.179	0.12	-0.09	10.6989	-12.8783	P80826|1.77780598938;Q43495|0.428807989585	2	67	132	17418	http://www.ebi.ac.uk/QuickGO/GTerm?id=GO:0072663	[]
7	5,6,7	protein localization to peroxisome	GO:0072662	0.0917	0.179	0.12	-0.09	10.6989	-12.8783	P80826|1.77780598938;Q43495|0.428807989585	2	67	132	17418	http://www.ebi.ac.uk/QuickGO/GTerm?id=GO:0072662	[]
5	5	response to nutrient levels	GO:0031667	0.0934	0.179	0.37	0.03	10.6989	-12.8783	UVR8|1.63488143117;P80826|1.77780598938;Q43495|0.428807989585	3	142	132	17418	http://www.ebi.ac.uk/QuickGO/GTerm?id=GO:0031667	[]
3	3	immune effector process	GO:0002252	0.0934	0.179	0.22	-0.04	10.6989	-12.8783	P80826|1.77780598938;At1g74360|1.53845306894;PH01001498G0080|0.597645994911	3	142	132	17418	http://www.ebi.ac.uk/QuickGO/GTerm?id=GO:0002252	[]
3	3	positive regulation of developmental process	GO:0051094	0.094	0.179	-0.04	-0.17	10.6989	-12.8783	P80826|1.77780598938;P0C549|0.612852971107	2	68	132	17418	http://www.ebi.ac.uk/QuickGO/GTerm?id=GO:0051094	[]
8	8	cellular response to hexose stimulus	GO:0071331	0.0942	0.179	0	-0.15	10.6989	-12.8783	P29305|1.42727466699	1	13	132	17418	http://www.ebi.ac.uk/QuickGO/GTerm?id=GO:0071331	[]
7	6,7	flavonol biosynthetic process	GO:0051555	0.0942	0.179	0	-0.15	10.6989	-12.8783	UGT73D1|0.68505794679	1	13	132	17418	http://www.ebi.ac.uk/QuickGO/GTerm?id=GO:0051555	[]
9	6,7,9	negative regulation of metaphase/anaphase transition of cell cycle	GO:1902100	0.0942	0.179	0	-0.15	10.6989	-12.8783	P80826|1.77780598938	1	13	132	17418	http://www.ebi.ac.uk/QuickGO/GTerm?id=GO:1902100	[]
7	6,7	extracellular polysaccharide metabolic process	GO:0046379	0.0942	0.179	0	-0.15	10.6989	-12.8783	P80826|1.77780598938	1	13	132	17418	http://www.ebi.ac.uk/QuickGO/GTerm?id=GO:0046379	[]
9	7,8,9	cellular response to glucose stimulus	GO:0071333	0.0942	0.179	0	-0.15	10.6989	-12.8783	P29305|1.42727466699	1	13	132	17418	http://www.ebi.ac.uk/QuickGO/GTerm?id=GO:0071333	[]
10	9,10	cellular potassium ion homeostasis	GO:0030007	0.0942	0.179	0	-0.15	10.6989	-12.8783	PH01001498G0080|0.597645994911	1	13	132	17418	http://www.ebi.ac.uk/QuickGO/GTerm?id=GO:0030007	[]
6	5,6	flavonol metabolic process	GO:0051554	0.0942	0.179	0	-0.15	10.6989	-12.8783	UGT73D1|0.68505794679	1	13	132	17418	http://www.ebi.ac.uk/QuickGO/GTerm?id=GO:0051554	[]
7	7	cellular response to monosaccharide stimulus	GO:0071326	0.0942	0.179	0	-0.15	10.6989	-12.8783	P29305|1.42727466699	1	13	132	17418	http://www.ebi.ac.uk/QuickGO/GTerm?id=GO:0071326	[]
6	6	shikimate biosynthetic process	GO:0033587	0.0942	0.179	0	-0.15	10.6989	-12.8783	PH01005665G0070|0.681211454924	1	13	132	17418	http://www.ebi.ac.uk/QuickGO/GTerm?id=GO:0033587	[]
4	4	detection of endogenous stimulus	GO:0009726	0.0942	0.179	0	-0.15	10.6989	-12.8783	P80826|1.77780598938	1	13	132	17418	http://www.ebi.ac.uk/QuickGO/GTerm?id=GO:0009726	[]
9	8,9	C4-dicarboxylate transport	GO:0015740	0.0942	0.179	0	-0.15	10.6989	-12.8783	P80826|1.77780598938	1	13	132	17418	http://www.ebi.ac.uk/QuickGO/GTerm?id=GO:0015740	[]
5	4,5	negative regulation of chromosome segregation	GO:0051985	0.0942	0.179	0	-0.15	10.6989	-12.8783	P80826|1.77780598938	1	13	132	17418	http://www.ebi.ac.uk/QuickGO/GTerm?id=GO:0051985	[]
10	6,7,8,9,10	negative regulation of mitotic sister chromatid segregation	GO:0033048	0.0942	0.179	0	-0.15	10.6989	-12.8783	P80826|1.77780598938	1	13	132	17418	http://www.ebi.ac.uk/QuickGO/GTerm?id=GO:0033048	[]
6	4,6	S-adenosylmethionine metabolic process	GO:0046500	0.0942	0.179	0	-0.15	10.6989	-12.8783	SAMS1|0.678497962139	1	13	132	17418	http://www.ebi.ac.uk/QuickGO/GTerm?id=GO:0046500	[]
9	6,7,9	hexose mediated signaling	GO:0009757	0.0942	0.179	0	-0.15	10.6989	-12.8783	P29305|1.42727466699	1	13	132	17418	http://www.ebi.ac.uk/QuickGO/GTerm?id=GO:0009757	[]
5	5	detection of hormone stimulus	GO:0009720	0.0942	0.179	0	-0.15	10.6989	-12.8783	P80826|1.77780598938	1	13	132	17418	http://www.ebi.ac.uk/QuickGO/GTerm?id=GO:0009720	[]
8	6,7,8	extracellular polysaccharide biosynthetic process	GO:0045226	0.0942	0.179	0	-0.15	10.6989	-12.8783	P80826|1.77780598938	1	13	132	17418	http://www.ebi.ac.uk/QuickGO/GTerm?id=GO:0045226	[]
6	6	flavone biosynthetic process	GO:0051553	0.0942	0.179	0	-0.15	10.6989	-12.8783	UGT73D1|0.68505794679	1	13	132	17418	http://www.ebi.ac.uk/QuickGO/GTerm?id=GO:0051553	[]
5	5	flavone metabolic process	GO:0051552	0.0942	0.179	0	-0.15	10.6989	-12.8783	UGT73D1|0.68505794679	1	13	132	17418	http://www.ebi.ac.uk/QuickGO/GTerm?id=GO:0051552	[]
8	6,7,8	protein export from nucleus	GO:0006611	0.0942	0.179	0	-0.15	10.6989	-12.8783	P80826|1.77780598938	1	13	132	17418	http://www.ebi.ac.uk/QuickGO/GTerm?id=GO:0006611	[]
10	7,8,10	glucose mediated signaling pathway	GO:0010255	0.0942	0.179	0	-0.15	10.6989	-12.8783	P29305|1.42727466699	1	13	132	17418	http://www.ebi.ac.uk/QuickGO/GTerm?id=GO:0010255	[]
6	5,6	induced systemic resistance	GO:0009682	0.0942	0.179	0	-0.15	10.6989	-12.8783	TL1|0.614646344779	1	13	132	17418	http://www.ebi.ac.uk/QuickGO/GTerm?id=GO:0009682	[]
10	7,8,9,10	negative regulation of mitotic metaphase/anaphase transition	GO:0045841	0.0942	0.179	0	-0.15	10.6989	-12.8783	P80826|1.77780598938	1	13	132	17418	http://www.ebi.ac.uk/QuickGO/GTerm?id=GO:0045841	[]
9	6,7,8,9	negative regulation of mitotic sister chromatid separation	GO:2000816	0.0942	0.179	0	-0.15	10.6989	-12.8783	P80826|1.77780598938	1	13	132	17418	http://www.ebi.ac.uk/QuickGO/GTerm?id=GO:2000816	[]
8	5,6,7,8	negative regulation of mitotic nuclear division	GO:0045839	0.0942	0.179	0	-0.15	10.6989	-12.8783	P80826|1.77780598938	1	13	132	17418	http://www.ebi.ac.uk/QuickGO/GTerm?id=GO:0045839	[]
6	6	regulation of tetrapyrrole biosynthetic process	GO:1901463	0.0942	0.179	0	-0.15	10.6989	-12.8783	P29305|1.42727466699	1	13	132	17418	http://www.ebi.ac.uk/QuickGO/GTerm?id=GO:1901463	[]
6	5,6	nucleobase transport	GO:0015851	0.0942	0.179	0	-0.15	10.6989	-12.8783	P80826|1.77780598938	1	13	132	17418	http://www.ebi.ac.uk/QuickGO/GTerm?id=GO:0015851	[]
6	5,6	negative regulation of sister chromatid segregation	GO:0033046	0.0942	0.179	0	-0.15	10.6989	-12.8783	P80826|1.77780598938	1	13	132	17418	http://www.ebi.ac.uk/QuickGO/GTerm?id=GO:0033046	[]
7	5,7	regulation of protein complex disassembly	GO:0043244	0.0942	0.179	0	-0.15	10.6989	-12.8783	P80826|1.77780598938	1	13	132	17418	http://www.ebi.ac.uk/QuickGO/GTerm?id=GO:0043244	[]
8	7,8	DNA-dependent DNA replication	GO:0006261	0.0942	0.179	0.06	-0.12	10.6989	-12.8783	P80826|1.77780598938;At4g16580|1.87484516277;P0C549|0.612852971107;Q43495|0.428807989585	4	227	132	17418	http://www.ebi.ac.uk/QuickGO/GTerm?id=GO:0006261	[]
7	6,7	DNA replication initiation	GO:0006270	0.0964	0.183	0.52	0.1	10.6989	-12.8783	P80826|1.77780598938;At4g16580|1.87484516277	2	69	132	17418	http://www.ebi.ac.uk/QuickGO/GTerm?id=GO:0006270	[]
6	5,6	peroxisomal transport	GO:0043574	0.0964	0.183	0.12	-0.09	10.6989	-12.8783	P80826|1.77780598938;Q43495|0.428807989585	2	69	132	17418	http://www.ebi.ac.uk/QuickGO/GTerm?id=GO:0043574	[]
6	5,6	negative regulation of programmed cell death	GO:0043069	0.0987	0.187	0.03	-0.14	10.6989	-12.8783	At1g74360|1.53845306894;P0C549|0.612852971107	2	70	132	17418	http://www.ebi.ac.uk/QuickGO/GTerm?id=GO:0043069	[]
5	5	neutral lipid metabolic process	GO:0006638	0.101	0.189	0	-0.15	10.6989	-12.8783	P80826|1.77780598938	1	14	132	17418	http://www.ebi.ac.uk/QuickGO/GTerm?id=GO:0006638	[]
8	6,7,8	Golgi to vacuole transport	GO:0006896	0.101	0.189	0	-0.15	10.6989	-12.8783	P80826|1.77780598938	1	14	132	17418	http://www.ebi.ac.uk/QuickGO/GTerm?id=GO:0006896	[]
6	6	ribosomal small subunit assembly	GO:0000028	0.101	0.189	0	-0.15	10.6989	-12.8783	P80826|1.77780598938	1	14	132	17418	http://www.ebi.ac.uk/QuickGO/GTerm?id=GO:0000028	[]
7	7	dolichol metabolic process	GO:0019348	0.101	0.189	0	-0.15	10.6989	-12.8783	P80826|1.77780598938	1	14	132	17418	http://www.ebi.ac.uk/QuickGO/GTerm?id=GO:0019348	[]
6	5,6	DNA damage checkpoint	GO:0000077	0.101	0.189	0	-0.15	10.6989	-12.8783	P29305|1.42727466699	1	14	132	17418	http://www.ebi.ac.uk/QuickGO/GTerm?id=GO:0000077	[]
7	6,7	negative regulation of chromosome organization	GO:2001251	0.101	0.189	0	-0.15	10.6989	-12.8783	P80826|1.77780598938	1	14	132	17418	http://www.ebi.ac.uk/QuickGO/GTerm?id=GO:2001251	[]
4	4	regulation of cellular localization	GO:0060341	0.101	0.189	0	-0.15	10.6989	-12.8783	P80826|1.77780598938	1	14	132	17418	http://www.ebi.ac.uk/QuickGO/GTerm?id=GO:0060341	[]
8	8	L-serine biosynthetic process	GO:0006564	0.101	0.189	0	-0.15	10.6989	-12.8783	P29308|1.75454243305	1	14	132	17418	http://www.ebi.ac.uk/QuickGO/GTerm?id=GO:0006564	[]
7	5,7	regulation of timing of meristematic phase transition	GO:0048506	0.101	0.189	0	-0.15	10.6989	-12.8783	P80826|1.77780598938	1	14	132	17418	http://www.ebi.ac.uk/QuickGO/GTerm?id=GO:0048506	[]
7	6,7	plastid translation	GO:0032544	0.101	0.189	0	-0.15	10.6989	-12.8783	P80826|1.77780598938	1	14	132	17418	http://www.ebi.ac.uk/QuickGO/GTerm?id=GO:0032544	[]
6	4,5,6	cotyledon vascular tissue pattern formation	GO:0010588	0.101	0.189	0	-0.15	10.6989	-12.8783	P80826|1.77780598938	1	14	132	17418	http://www.ebi.ac.uk/QuickGO/GTerm?id=GO:0010588	[]
6	5,6	glycerol metabolic process	GO:0006071	0.101	0.189	0	-0.15	10.6989	-12.8783	P80826|1.77780598938	1	14	132	17418	http://www.ebi.ac.uk/QuickGO/GTerm?id=GO:0006071	[]
6	6	spliceosomal snRNP assembly	GO:0000387	0.101	0.189	0	-0.15	10.6989	-12.8783	P80826|1.77780598938	1	14	132	17418	http://www.ebi.ac.uk/QuickGO/GTerm?id=GO:0000387	[]
6	6	acylglycerol metabolic process	GO:0006639	0.101	0.189	0	-0.15	10.6989	-12.8783	P80826|1.77780598938	1	14	132	17418	http://www.ebi.ac.uk/QuickGO/GTerm?id=GO:0006639	[]
5	5	vacuole organization	GO:0007033	0.101	0.189	-0.04	-0.17	10.6989	-12.8783	P80826|1.77780598938;P0C549|0.612852971107	2	71	132	17418	http://www.ebi.ac.uk/QuickGO/GTerm?id=GO:0007033	[]
4	4	seed dormancy process	GO:0010162	0.103	0.193	0.45	0.07	10.6989	-12.8783	PH01001724G0160|1.57186219411;P80826|1.77780598938	2	72	132	17418	http://www.ebi.ac.uk/QuickGO/GTerm?id=GO:0010162	[]
3	3	dormancy process	GO:0022611	0.103	0.193	0.45	0.07	10.6989	-12.8783	PH01001724G0160|1.57186219411;P80826|1.77780598938	2	72	132	17418	http://www.ebi.ac.uk/QuickGO/GTerm?id=GO:0022611	[]
4	4	cellular developmental process	GO:0048869	0.105	0.195	0.28	-0.02	10.6989	-12.8783	PH01000024G2570|1.66058500744;PH01000123G1100|1.61587750274;PH01001724G0160|1.57186219411;P80826|1.77780598938;Q40089|1.57833273494;PH01000157G0430|0.667300174673;PATL3|0.550471402119;P0C549|0.612852971107;Q43495|0.428807989585;CYP72A15|0.463336333007	10	839	132	17418	http://www.ebi.ac.uk/QuickGO/GTerm?id=GO:0048869	[]
4	4	regulation of response to stress	GO:0080134	0.105	0.195	-0.08	-0.19	10.6989	-12.8783	P80826|1.77780598938;At1g74360|1.53845306894;PH01001918G0090|0.63989572411;CYP38|0.679930997719	4	236	132	17418	http://www.ebi.ac.uk/QuickGO/GTerm?id=GO:0080134	[]
8	7,8	methylglyoxal catabolic process to D-lactate via S-lactoyl-glutathione	GO:0019243	0.106	0.196	-0.09	-0.19	10.6989	-12.8783	P80826|1.77780598938;P80089|0.685877831141	2	73	132	17418	http://www.ebi.ac.uk/QuickGO/GTerm?id=GO:0019243	[]
7	5,7	regulation of meristem growth	GO:0010075	0.106	0.196	0.4	0.05	10.6989	-12.8783	P29305|1.42727466699;P80826|1.77780598938	2	73	132	17418	http://www.ebi.ac.uk/QuickGO/GTerm?id=GO:0010075	[]
7	6,7	methylglyoxal catabolic process to lactate	GO:0061727	0.106	0.196	-0.09	-0.19	10.6989	-12.8783	P80826|1.77780598938;P80089|0.685877831141	2	73	132	17418	http://www.ebi.ac.uk/QuickGO/GTerm?id=GO:0061727	[]
5	5	chromatin assembly	GO:0031497	0.106	0.196	0.55	0.12	10.6989	-12.8783	PH01000974G0460|1.99102022998;P80826|1.77780598938	2	73	132	17418	http://www.ebi.ac.uk/QuickGO/GTerm?id=GO:0031497	[]
5	5	lactate metabolic process	GO:0006089	0.106	0.196	-0.09	-0.19	10.6989	-12.8783	P80826|1.77780598938;P80089|0.685877831141	2	73	132	17418	http://www.ebi.ac.uk/QuickGO/GTerm?id=GO:0006089	[]
5	4,5	shoot system morphogenesis	GO:0010016	0.106	0.196	0.34	0.02	10.6989	-12.8783	PH01000123G1100|1.61587750274;P29308|1.75454243305;P80826|1.77780598938;PH01000157G0430|0.667300174673;CYP38|0.679930997719	5	330	132	17418	http://www.ebi.ac.uk/QuickGO/GTerm?id=GO:0010016	[]
5	5	negative regulation of cell cycle phase transition	GO:1901988	0.108	0.197	0	-0.15	10.6989	-12.8783	P80826|1.77780598938	1	15	132	17418	http://www.ebi.ac.uk/QuickGO/GTerm?id=GO:1901988	[]
9	8,9	copper ion transmembrane transport	GO:0035434	0.108	0.197	0	-0.15	10.6989	-12.8783	P80826|1.77780598938	1	15	132	17418	http://www.ebi.ac.uk/QuickGO/GTerm?id=GO:0035434	[]
8	5,6,7,8	negative regulation of nuclear division	GO:0051784	0.108	0.197	0	-0.15	10.6989	-12.8783	P80826|1.77780598938	1	15	132	17418	http://www.ebi.ac.uk/QuickGO/GTerm?id=GO:0051784	[]
6	5,6	maintenance of protein location in cell	GO:0032507	0.108	0.197	0	-0.15	10.6989	-12.8783	UVR8|1.63488143117	1	15	132	17418	http://www.ebi.ac.uk/QuickGO/GTerm?id=GO:0032507	[]
6	4,5,6	defense response by callose deposition in cell wall	GO:0052544	0.108	0.197	0	-0.15	10.6989	-12.8783	P80826|1.77780598938	1	15	132	17418	http://www.ebi.ac.uk/QuickGO/GTerm?id=GO:0052544	[]
8	8	chromosome condensation	GO:0030261	0.108	0.197	0	-0.15	10.6989	-12.8783	P80826|1.77780598938	1	15	132	17418	http://www.ebi.ac.uk/QuickGO/GTerm?id=GO:0030261	[]
8	6,7,8	negative regulation of mitotic cell cycle phase transition	GO:1901991	0.108	0.197	0	-0.15	10.6989	-12.8783	P80826|1.77780598938	1	15	132	17418	http://www.ebi.ac.uk/QuickGO/GTerm?id=GO:1901991	[]
5	5	defense response by cell wall thickening	GO:0052482	0.108	0.197	0	-0.15	10.6989	-12.8783	P80826|1.77780598938	1	15	132	17418	http://www.ebi.ac.uk/QuickGO/GTerm?id=GO:0052482	[]
10	10	copper ion homeostasis	GO:0055070	0.108	0.197	0	-0.15	10.6989	-12.8783	P80826|1.77780598938	1	15	132	17418	http://www.ebi.ac.uk/QuickGO/GTerm?id=GO:0055070	[]
5	5	endosome organization	GO:0007032	0.108	0.197	0	-0.15	10.6989	-12.8783	P80826|1.77780598938	1	15	132	17418	http://www.ebi.ac.uk/QuickGO/GTerm?id=GO:0007032	[]
8	7,8	DNA synthesis involved in DNA repair	GO:0000731	0.108	0.197	0	-0.15	10.6989	-12.8783	P80826|1.77780598938	1	15	132	17418	http://www.ebi.ac.uk/QuickGO/GTerm?id=GO:0000731	[]
6	4,5,6	positive regulation of macromolecule metabolic process	GO:0010604	0.108	0.198	-0.46	-0.37	10.6989	-12.8783	PH01000123G1100|1.61587750274;P80826|1.77780598938;PH01000157G0430|0.667300174673;P0C549|0.612852971107;CYP38|0.679930997719	5	332	132	17418	http://www.ebi.ac.uk/QuickGO/GTerm?id=GO:0010604	[]
5	4,5	negative regulation of cell death	GO:0060548	0.108	0.198	0.03	-0.14	10.6989	-12.8783	At1g74360|1.53845306894;P0C549|0.612852971107	2	74	132	17418	http://www.ebi.ac.uk/QuickGO/GTerm?id=GO:0060548	[]
3	3	negative regulation of cellular process	GO:0048523	0.11	0.202	1.87	0.76	10.6989	-12.8783	P29305|1.42727466699;UVR8|1.63488143117;P80826|1.77780598938;At4g16580|1.87484516277;At1g74360|1.53845306894;CP12-2|0.447391421946;P0C549|0.612852971107;PH01003356G0050|0.592762396338	8	636	132	17418	http://www.ebi.ac.uk/QuickGO/GTerm?id=GO:0048523	[]
9	9	protein peptidyl-prolyl isomerization	GO:0000413	0.111	0.202	-0.43	-0.36	10.6989	-12.8783	CYP38|0.679930997719;FKBP16-3|0.55138689028	2	75	132	17418	http://www.ebi.ac.uk/QuickGO/GTerm?id=GO:0000413	[]
9	7,9	methionine biosynthetic process	GO:0009086	0.111	0.202	0.06	-0.12	10.6989	-12.8783	P80826|1.77780598938;VIT_19s0014g02480|0.485496009424	2	75	132	17418	http://www.ebi.ac.uk/QuickGO/GTerm?id=GO:0009086	[]
5	5	cellular nitrogen compound catabolic process	GO:0044270	0.112	0.204	-0.88	-0.58	10.6989	-12.8783	P80826|1.77780598938;PH01000157G0430|0.667300174673;P0C549|0.612852971107;PAO|0.573000115188	4	242	132	17418	http://www.ebi.ac.uk/QuickGO/GTerm?id=GO:0044270	[]
5	5	root hair elongation	GO:0048767	0.113	0.205	0.45	0.07	10.6989	-12.8783	PH01001724G0160|1.57186219411;P80826|1.77780598938	2	76	132	17418	http://www.ebi.ac.uk/QuickGO/GTerm?id=GO:0048767	[]
6	6	leaf development	GO:0048366	0.113	0.205	0.39	0.04	10.6989	-12.8783	PH01000123G1100|1.61587750274;P80826|1.77780598938;P21616|2.28507997944;PH01000157G0430|0.667300174673;P0C549|0.612852971107	5	337	132	17418	http://www.ebi.ac.uk/QuickGO/GTerm?id=GO:0048366	[]
5	4,5	sequestering of metal ion	GO:0051238	0.115	0.205	0	-0.15	10.6989	-12.8783	PH01000040G1380|1.40337858025	1	16	132	17418	http://www.ebi.ac.uk/QuickGO/GTerm?id=GO:0051238	[]
8	5,8	vitamin E biosynthetic process	GO:0010189	0.115	0.205	0	-0.15	10.6989	-12.8783	P29305|1.42727466699	1	16	132	17418	http://www.ebi.ac.uk/QuickGO/GTerm?id=GO:0010189	[]
7	4,7	vitamin E metabolic process	GO:0042360	0.115	0.205	0	-0.15	10.6989	-12.8783	P29305|1.42727466699	1	16	132	17418	http://www.ebi.ac.uk/QuickGO/GTerm?id=GO:0042360	[]
7	7	glucose homeostasis	GO:0042593	0.115	0.205	0	-0.15	10.6989	-12.8783	P29305|1.42727466699	1	16	132	17418	http://www.ebi.ac.uk/QuickGO/GTerm?id=GO:0042593	[]
8	6,7,8	cellular glucose homeostasis	GO:0001678	0.115	0.205	0	-0.15	10.6989	-12.8783	P29305|1.42727466699	1	16	132	17418	http://www.ebi.ac.uk/QuickGO/GTerm?id=GO:0001678	[]
8	6,8	maintenance of inflorescence meristem identity	GO:0010077	0.115	0.205	0	-0.15	10.6989	-12.8783	P80826|1.77780598938	1	16	132	17418	http://www.ebi.ac.uk/QuickGO/GTerm?id=GO:0010077	[]
5	4,5	entrainment of circadian clock	GO:0009649	0.115	0.205	0	-0.15	10.6989	-12.8783	UVR8|1.63488143117	1	16	132	17418	http://www.ebi.ac.uk/QuickGO/GTerm?id=GO:0009649	[]
5	5	response to peptide	GO:1901652	0.115	0.205	0	-0.15	10.6989	-12.8783	PH01004214G0020|0.602443920055	1	16	132	17418	http://www.ebi.ac.uk/QuickGO/GTerm?id=GO:1901652	[]
5	4,5	maintenance of protein location	GO:0045185	0.115	0.205	0	-0.15	10.6989	-12.8783	UVR8|1.63488143117	1	16	132	17418	http://www.ebi.ac.uk/QuickGO/GTerm?id=GO:0045185	[]
5	5	response to peptide hormone	GO:0043434	0.115	0.205	0	-0.15	10.6989	-12.8783	PH01004214G0020|0.602443920055	1	16	132	17418	http://www.ebi.ac.uk/QuickGO/GTerm?id=GO:0043434	[]
7	5,6,7	stomatal lineage progression	GO:0010440	0.115	0.205	0	-0.15	10.6989	-12.8783	P80826|1.77780598938	1	16	132	17418	http://www.ebi.ac.uk/QuickGO/GTerm?id=GO:0010440	[]
6	6	response to growth hormone	GO:0060416	0.115	0.205	0	-0.15	10.6989	-12.8783	PH01004214G0020|0.602443920055	1	16	132	17418	http://www.ebi.ac.uk/QuickGO/GTerm?id=GO:0060416	[]
5	5	cold acclimation	GO:0009631	0.115	0.205	0	-0.15	10.6989	-12.8783	P80826|1.77780598938	1	16	132	17418	http://www.ebi.ac.uk/QuickGO/GTerm?id=GO:0009631	[]
7	7	D-ribose metabolic process	GO:0006014	0.115	0.205	0	-0.15	10.6989	-12.8783	P80826|1.77780598938	1	16	132	17418	http://www.ebi.ac.uk/QuickGO/GTerm?id=GO:0006014	[]
7	6,7	regulation of chlorophyll metabolic process	GO:0090056	0.115	0.205	0	-0.15	10.6989	-12.8783	P29305|1.42727466699	1	16	132	17418	http://www.ebi.ac.uk/QuickGO/GTerm?id=GO:0090056	[]
6	6	polyprenol metabolic process	GO:0016093	0.115	0.205	0	-0.15	10.6989	-12.8783	P80826|1.77780598938	1	16	132	17418	http://www.ebi.ac.uk/QuickGO/GTerm?id=GO:0016093	[]
5	4,5	cotyledon morphogenesis	GO:0048826	0.115	0.205	0	-0.15	10.6989	-12.8783	P80826|1.77780598938	1	16	132	17418	http://www.ebi.ac.uk/QuickGO/GTerm?id=GO:0048826	[]
5	4,5	alditol metabolic process	GO:0019400	0.115	0.205	0	-0.15	10.6989	-12.8783	P80826|1.77780598938	1	16	132	17418	http://www.ebi.ac.uk/QuickGO/GTerm?id=GO:0019400	[]
9	9	zinc ion homeostasis	GO:0055069	0.115	0.205	0	-0.15	10.6989	-12.8783	P80826|1.77780598938	1	16	132	17418	http://www.ebi.ac.uk/QuickGO/GTerm?id=GO:0055069	[]
4	4	cellular metabolic compound salvage	GO:0043094	0.115	0.205	0.61	0.15	10.6989	-12.8783	At3g52300|1.43815102329;P80826|1.77780598938;Q40089|1.57833273494	3	156	132	17418	http://www.ebi.ac.uk/QuickGO/GTerm?id=GO:0043094	[]
5	5	methylglyoxal metabolic process	GO:0009438	0.116	0.206	-0.09	-0.19	10.6989	-12.8783	P80826|1.77780598938;P80089|0.685877831141	2	77	132	17418	http://www.ebi.ac.uk/QuickGO/GTerm?id=GO:0009438	[]
5	5	ketone catabolic process	GO:0042182	0.116	0.206	-0.09	-0.19	10.6989	-12.8783	P80826|1.77780598938;P80089|0.685877831141	2	77	132	17418	http://www.ebi.ac.uk/QuickGO/GTerm?id=GO:0042182	[]
5	5	cellular carbohydrate catabolic process	GO:0044275	0.116	0.206	-0.04	-0.17	10.6989	-12.8783	P80826|1.77780598938;BMY1|0.613020699457	2	77	132	17418	http://www.ebi.ac.uk/QuickGO/GTerm?id=GO:0044275	[]
6	6	methylglyoxal catabolic process	GO:0051596	0.116	0.206	-0.09	-0.19	10.6989	-12.8783	P80826|1.77780598938;P80089|0.685877831141	2	77	132	17418	http://www.ebi.ac.uk/QuickGO/GTerm?id=GO:0051596	[]
6	5,6	glycosyl compound biosynthetic process	GO:1901659	0.117	0.207	-0.25	-0.27	10.6989	-12.8783	P80826|1.77780598938;PH01001918G0090|0.63989572411;NDPK1|0.654905319597	3	157	132	17418	http://www.ebi.ac.uk/QuickGO/GTerm?id=GO:1901659	[]
8	8	peptidyl-proline modification	GO:0018208	0.118	0.21	-0.43	-0.36	10.6989	-12.8783	CYP38|0.679930997719;FKBP16-3|0.55138689028	2	78	132	17418	http://www.ebi.ac.uk/QuickGO/GTerm?id=GO:0018208	[]
5	5	alcohol metabolic process	GO:0006066	0.12	0.213	0.22	-0.04	10.6989	-12.8783	P29305|1.42727466699;P80826|1.77780598938;PH01001498G0080|0.597645994911	3	159	132	17418	http://www.ebi.ac.uk/QuickGO/GTerm?id=GO:0006066	[]
7	4,6,7	methylation-dependent chromatin silencing	GO:0006346	0.121	0.213	0.52	0.1	10.6989	-12.8783	P80826|1.77780598938;At4g16580|1.87484516277	2	79	132	17418	http://www.ebi.ac.uk/QuickGO/GTerm?id=GO:0006346	[]
2	2	negative regulation of biological process	GO:0048519	0.121	0.213	1.15	0.41	10.6989	-12.8783	P29305|1.42727466699;UVR8|1.63488143117;P80826|1.77780598938;At4g16580|1.87484516277;Q40089|1.57833273494;At1g74360|1.53845306894;CP12-2|0.447391421946;P0C549|0.612852971107;PH01001918G0090|0.63989572411;PH01003356G0050|0.592762396338;CYP38|0.679930997719	11	975	132	17418	http://www.ebi.ac.uk/QuickGO/GTerm?id=GO:0048519	[]
3	3	intercellular transport	GO:0010496	0.121	0.213	0	-0.15	10.6989	-12.8783	P80826|1.77780598938	1	17	132	17418	http://www.ebi.ac.uk/QuickGO/GTerm?id=GO:0010496	[]
6	6	cell wall pectin metabolic process	GO:0052546	0.121	0.213	0	-0.15	10.6989	-12.8783	P80826|1.77780598938	1	17	132	17418	http://www.ebi.ac.uk/QuickGO/GTerm?id=GO:0052546	[]
6	5,6	regulation of tetrapyrrole metabolic process	GO:1901401	0.121	0.213	0	-0.15	10.6989	-12.8783	P29305|1.42727466699	1	17	132	17418	http://www.ebi.ac.uk/QuickGO/GTerm?id=GO:1901401	[]
8	7,8	indolalkylamine catabolic process	GO:0046218	0.121	0.213	0	-0.15	10.6989	-12.8783	P80826|1.77780598938	1	17	132	17418	http://www.ebi.ac.uk/QuickGO/GTerm?id=GO:0046218	[]
7	5,6,7	fat-soluble vitamin biosynthetic process	GO:0042362	0.121	0.213	0	-0.15	10.6989	-12.8783	P29305|1.42727466699	1	17	132	17418	http://www.ebi.ac.uk/QuickGO/GTerm?id=GO:0042362	[]
6	6	fat-soluble vitamin metabolic process	GO:0006775	0.121	0.213	0	-0.15	10.6989	-12.8783	P29305|1.42727466699	1	17	132	17418	http://www.ebi.ac.uk/QuickGO/GTerm?id=GO:0006775	[]
9	7,9	tryptophan catabolic process	GO:0006569	0.121	0.213	0	-0.15	10.6989	-12.8783	P80826|1.77780598938	1	17	132	17418	http://www.ebi.ac.uk/QuickGO/GTerm?id=GO:0006569	[]
6	6	carbohydrate homeostasis	GO:0033500	0.121	0.213	0	-0.15	10.6989	-12.8783	P29305|1.42727466699	1	17	132	17418	http://www.ebi.ac.uk/QuickGO/GTerm?id=GO:0033500	[]
5	5	aldehyde catabolic process	GO:0046185	0.123	0.216	-0.09	-0.19	10.6989	-12.8783	P80826|1.77780598938;P80089|0.685877831141	2	80	132	17418	http://www.ebi.ac.uk/QuickGO/GTerm?id=GO:0046185	[]
6	5,6	S-glycoside biosynthetic process	GO:0016144	0.126	0.22	-0.06	-0.18	10.6989	-12.8783	P80826|1.77780598938;PH01001918G0090|0.63989572411	2	81	132	17418	http://www.ebi.ac.uk/QuickGO/GTerm?id=GO:0016144	[]
8	7,8	glucosinolate biosynthetic process	GO:0019761	0.126	0.22	-0.06	-0.18	10.6989	-12.8783	P80826|1.77780598938;PH01001918G0090|0.63989572411	2	81	132	17418	http://www.ebi.ac.uk/QuickGO/GTerm?id=GO:0019761	[]
7	6,7	glycosinolate biosynthetic process	GO:0019758	0.126	0.22	-0.06	-0.18	10.6989	-12.8783	P80826|1.77780598938;PH01001918G0090|0.63989572411	2	81	132	17418	http://www.ebi.ac.uk/QuickGO/GTerm?id=GO:0019758	[]
8	7,8	protein homooligomerization	GO:0051260	0.128	0.22	0	-0.15	10.6989	-12.8783	P80826|1.77780598938	1	18	132	17418	http://www.ebi.ac.uk/QuickGO/GTerm?id=GO:0051260	[]
6	6	positive gravitropism	GO:0009958	0.128	0.22	0	-0.15	10.6989	-12.8783	P80826|1.77780598938	1	18	132	17418	http://www.ebi.ac.uk/QuickGO/GTerm?id=GO:0009958	[]
9	9	guanosine-containing compound biosynthetic process	GO:1901070	0.128	0.22	0	-0.15	10.6989	-12.8783	NDPK1|0.654905319597	1	18	132	17418	http://www.ebi.ac.uk/QuickGO/GTerm?id=GO:1901070	[]
6	6	indole-containing compound catabolic process	GO:0042436	0.128	0.22	0	-0.15	10.6989	-12.8783	P80826|1.77780598938	1	18	132	17418	http://www.ebi.ac.uk/QuickGO/GTerm?id=GO:0042436	[]
7	5,6,7	Mo-molybdopterin cofactor biosynthetic process	GO:0006777	0.128	0.22	0	-0.15	10.6989	-12.8783	P0C549|0.612852971107	1	18	132	17418	http://www.ebi.ac.uk/QuickGO/GTerm?id=GO:0006777	[]
4	4	seed coat development	GO:0010214	0.128	0.22	0	-0.15	10.6989	-12.8783	P80826|1.77780598938	1	18	132	17418	http://www.ebi.ac.uk/QuickGO/GTerm?id=GO:0010214	[]
7	5,6,7	thiamine-containing compound biosynthetic process	GO:0042724	0.128	0.22	0	-0.15	10.6989	-12.8783	PH01002295G0170|1.4544014898	1	18	132	17418	http://www.ebi.ac.uk/QuickGO/GTerm?id=GO:0042724	[]
9	5,6,7,8,9	protein secretion	GO:0009306	0.128	0.22	0	-0.15	10.6989	-12.8783	P29305|1.42727466699	1	18	132	17418	http://www.ebi.ac.uk/QuickGO/GTerm?id=GO:0009306	[]
5	5	molybdopterin cofactor metabolic process	GO:0043545	0.128	0.22	0	-0.15	10.6989	-12.8783	P0C549|0.612852971107	1	18	132	17418	http://www.ebi.ac.uk/QuickGO/GTerm?id=GO:0043545	[]
7	7	mitochondrial translation	GO:0032543	0.128	0.22	0	-0.15	10.6989	-12.8783	P0C549|0.612852971107	1	18	132	17418	http://www.ebi.ac.uk/QuickGO/GTerm?id=GO:0032543	[]
6	6	Mo-molybdopterin cofactor metabolic process	GO:0019720	0.128	0.22	0	-0.15	10.6989	-12.8783	P0C549|0.612852971107	1	18	132	17418	http://www.ebi.ac.uk/QuickGO/GTerm?id=GO:0019720	[]
7	7	L-methionine salvage from methylthioadenosine	GO:0019509	0.128	0.22	0	-0.15	10.6989	-12.8783	P80826|1.77780598938	1	18	132	17418	http://www.ebi.ac.uk/QuickGO/GTerm?id=GO:0019509	[]
9	9	xanthophyll metabolic process	GO:0016122	0.128	0.22	0	-0.15	10.6989	-12.8783	P80826|1.77780598938	1	18	132	17418	http://www.ebi.ac.uk/QuickGO/GTerm?id=GO:0016122	[]
7	6,7	thiamine biosynthetic process	GO:0009228	0.128	0.22	0	-0.15	10.6989	-12.8783	PH01002295G0170|1.4544014898	1	18	132	17418	http://www.ebi.ac.uk/QuickGO/GTerm?id=GO:0009228	[]
5	5	inositol phosphate dephosphorylation	GO:0046855	0.128	0.22	0	-0.15	10.6989	-12.8783	P80826|1.77780598938	1	18	132	17418	http://www.ebi.ac.uk/QuickGO/GTerm?id=GO:0046855	[]
7	7	post-Golgi vesicle-mediated transport	GO:0006892	0.128	0.22	0	-0.15	10.6989	-12.8783	P80826|1.77780598938	1	18	132	17418	http://www.ebi.ac.uk/QuickGO/GTerm?id=GO:0006892	[]
6	5,6	prosthetic group metabolic process	GO:0051189	0.128	0.22	0	-0.15	10.6989	-12.8783	P0C549|0.612852971107	1	18	132	17418	http://www.ebi.ac.uk/QuickGO/GTerm?id=GO:0051189	[]
4	4	DNA integrity checkpoint	GO:0031570	0.128	0.22	0	-0.15	10.6989	-12.8783	P29305|1.42727466699	1	18	132	17418	http://www.ebi.ac.uk/QuickGO/GTerm?id=GO:0031570	[]
8	5,6,8	inositol phosphate catabolic process	GO:0071545	0.128	0.22	0	-0.15	10.6989	-12.8783	P80826|1.77780598938	1	18	132	17418	http://www.ebi.ac.uk/QuickGO/GTerm?id=GO:0071545	[]
5	5	nucleotide salvage	GO:0043173	0.128	0.22	0	-0.15	10.6989	-12.8783	P80826|1.77780598938	1	18	132	17418	http://www.ebi.ac.uk/QuickGO/GTerm?id=GO:0043173	[]
6	5,6	negative regulation of intracellular signal transduction	GO:1902532	0.128	0.22	0	-0.15	10.6989	-12.8783	P29305|1.42727466699	1	18	132	17418	http://www.ebi.ac.uk/QuickGO/GTerm?id=GO:1902532	[]
8	6,7,8	peptide secretion	GO:0002790	0.128	0.22	0	-0.15	10.6989	-12.8783	P29305|1.42727466699	1	18	132	17418	http://www.ebi.ac.uk/QuickGO/GTerm?id=GO:0002790	[]
6	4,5,6	meristem growth	GO:0035266	0.128	0.22	0.4	0.05	10.6989	-12.8783	P29305|1.42727466699;P80826|1.77780598938	2	82	132	17418	http://www.ebi.ac.uk/QuickGO/GTerm?id=GO:0035266	[]
7	5,6,7	water-soluble vitamin biosynthetic process	GO:0042364	0.128	0.22	0.38	0.03	10.6989	-12.8783	UVR8|1.63488143117;PH01002295G0170|1.4544014898	2	82	132	17418	http://www.ebi.ac.uk/QuickGO/GTerm?id=GO:0042364	[]
7	5,6,7	leaf morphogenesis	GO:0009965	0.128	0.22	0.18	-0.06	10.6989	-12.8783	PH01000123G1100|1.61587750274;P80826|1.77780598938;PH01000157G0430|0.667300174673	3	164	132	17418	http://www.ebi.ac.uk/QuickGO/GTerm?id=GO:0009965	[]
6	4,5,6	positive regulation of cellular metabolic process	GO:0031325	0.13	0.221	-0.46	-0.37	10.6989	-12.8783	PH01000123G1100|1.61587750274;P80826|1.77780598938;PH01000157G0430|0.667300174673;P0C549|0.612852971107;CYP38|0.679930997719	5	352	132	17418	http://www.ebi.ac.uk/QuickGO/GTerm?id=GO:0031325	[]
4	4	glycosyl compound metabolic process	GO:1901657	0.13	0.222	-0.86	-0.57	10.6989	-12.8783	P80826|1.77780598938;PPD4|0.586756017386;PH01001918G0090|0.63989572411;NDPK1|0.654905319597	4	256	132	17418	http://www.ebi.ac.uk/QuickGO/GTerm?id=GO:1901657	[]
6	4,5,6	cell redox homeostasis	GO:0045454	0.132	0.225	-0.76	-0.52	10.6989	-12.8783	P0C549|0.612852971107;Q43495|0.428807989585;MBD10|0.667042833426	3	166	132	17418	http://www.ebi.ac.uk/QuickGO/GTerm?id=GO:0045454	[]
6	4,5,6	negative regulation of cellular metabolic process	GO:0031324	0.132	0.225	1.47	0.56	10.6989	-12.8783	P29305|1.42727466699;UVR8|1.63488143117;P80826|1.77780598938;At4g16580|1.87484516277;CP12-2|0.447391421946;PH01003356G0050|0.592762396338	6	455	132	17418	http://www.ebi.ac.uk/QuickGO/GTerm?id=GO:0031324	[]
6	6	protein-DNA complex assembly	GO:0065004	0.133	0.226	0.55	0.12	10.6989	-12.8783	PH01000974G0460|1.99102022998;P80826|1.77780598938	2	84	132	17418	http://www.ebi.ac.uk/QuickGO/GTerm?id=GO:0065004	[]
7	6,7	cellular response to phosphate starvation	GO:0016036	0.133	0.226	0.15	-0.07	10.6989	-12.8783	UVR8|1.63488143117;Q43495|0.428807989585	2	84	132	17418	http://www.ebi.ac.uk/QuickGO/GTerm?id=GO:0016036	[]
8	6,7,8	positive regulation of MAPK cascade	GO:0043410	0.135	0.226	0	-0.15	10.6989	-12.8783	P80826|1.77780598938	1	19	132	17418	http://www.ebi.ac.uk/QuickGO/GTerm?id=GO:0043410	[]
6	6	L-methionine salvage	GO:0071267	0.135	0.226	0	-0.15	10.6989	-12.8783	P80826|1.77780598938	1	19	132	17418	http://www.ebi.ac.uk/QuickGO/GTerm?id=GO:0071267	[]
5	5	negative regulation of organelle organization	GO:0010639	0.135	0.226	0	-0.15	10.6989	-12.8783	P80826|1.77780598938	1	19	132	17418	http://www.ebi.ac.uk/QuickGO/GTerm?id=GO:0010639	[]
6	6	auxin homeostasis	GO:0010252	0.135	0.226	0	-0.15	10.6989	-12.8783	P80826|1.77780598938	1	19	132	17418	http://www.ebi.ac.uk/QuickGO/GTerm?id=GO:0010252	[]
5	4,5	maintenance of location in cell	GO:0051651	0.135	0.226	0	-0.15	10.6989	-12.8783	UVR8|1.63488143117	1	19	132	17418	http://www.ebi.ac.uk/QuickGO/GTerm?id=GO:0051651	[]
7	6,7	organic cation transport	GO:0015695	0.135	0.226	0	-0.15	10.6989	-12.8783	P80826|1.77780598938	1	19	132	17418	http://www.ebi.ac.uk/QuickGO/GTerm?id=GO:0015695	[]
9	7,8,9	positive regulation of MAP kinase activity	GO:0043406	0.135	0.226	0	-0.15	10.6989	-12.8783	P80826|1.77780598938	1	19	132	17418	http://www.ebi.ac.uk/QuickGO/GTerm?id=GO:0043406	[]
7	5,6,7	phosphorylated carbohydrate dephosphorylation	GO:0046838	0.135	0.226	0	-0.15	10.6989	-12.8783	P80826|1.77780598938	1	19	132	17418	http://www.ebi.ac.uk/QuickGO/GTerm?id=GO:0046838	[]
8	7,8	histone deacetylation	GO:0016575	0.135	0.226	0	-0.15	10.6989	-12.8783	P0C549|0.612852971107	1	19	132	17418	http://www.ebi.ac.uk/QuickGO/GTerm?id=GO:0016575	[]
4	4	negative regulation of cell division	GO:0051782	0.135	0.226	0	-0.15	10.6989	-12.8783	P80826|1.77780598938	1	19	132	17418	http://www.ebi.ac.uk/QuickGO/GTerm?id=GO:0051782	[]
5	5	amino acid salvage	GO:0043102	0.135	0.226	0	-0.15	10.6989	-12.8783	P80826|1.77780598938	1	19	132	17418	http://www.ebi.ac.uk/QuickGO/GTerm?id=GO:0043102	[]
6	6	negative regulation of photosynthesis, light reaction	GO:0043155	0.135	0.226	0	-0.15	10.6989	-12.8783	PH01003356G0050|0.592762396338	1	19	132	17418	http://www.ebi.ac.uk/QuickGO/GTerm?id=GO:0043155	[]
5	5	shikimate metabolic process	GO:0019632	0.135	0.226	0	-0.15	10.6989	-12.8783	PH01005665G0070|0.681211454924	1	19	132	17418	http://www.ebi.ac.uk/QuickGO/GTerm?id=GO:0019632	[]
4	4	negative regulation of cellular component organization	GO:0051129	0.135	0.226	0	-0.15	10.6989	-12.8783	P80826|1.77780598938	1	19	132	17418	http://www.ebi.ac.uk/QuickGO/GTerm?id=GO:0051129	[]
7	6,7	photoinhibition	GO:0010205	0.135	0.226	0	-0.15	10.6989	-12.8783	PH01003356G0050|0.592762396338	1	19	132	17418	http://www.ebi.ac.uk/QuickGO/GTerm?id=GO:0010205	[]
6	5,6	inositol trisphosphate metabolic process	GO:0032957	0.135	0.226	0	-0.15	10.6989	-12.8783	P80826|1.77780598938	1	19	132	17418	http://www.ebi.ac.uk/QuickGO/GTerm?id=GO:0032957	[]
7	5,6,7	positive regulation of intracellular signal transduction	GO:1902533	0.135	0.226	0	-0.15	10.6989	-12.8783	P80826|1.77780598938	1	19	132	17418	http://www.ebi.ac.uk/QuickGO/GTerm?id=GO:1902533	[]
8	8	chloride transport	GO:0006821	0.135	0.226	0	-0.15	10.6989	-12.8783	P80826|1.77780598938	1	19	132	17418	http://www.ebi.ac.uk/QuickGO/GTerm?id=GO:0006821	[]
4	4	response to heat	GO:0009408	0.137	0.229	0.19	-0.06	10.6989	-12.8783	P29305|1.42727466699;P80826|1.77780598938;Q43495|0.428807989585;PH01001498G0080|0.597645994911	4	261	132	17418	http://www.ebi.ac.uk/QuickGO/GTerm?id=GO:0009408	[]
6	6	water-soluble vitamin metabolic process	GO:0006767	0.138	0.232	0.38	0.03	10.6989	-12.8783	UVR8|1.63488143117;PH01002295G0170|1.4544014898	2	86	132	17418	http://www.ebi.ac.uk/QuickGO/GTerm?id=GO:0006767	[]
7	6,7	sterol biosynthetic process	GO:0016126	0.141	0.232	0.45	0.07	10.6989	-12.8783	PH01001724G0160|1.57186219411;P80826|1.77780598938	2	87	132	17418	http://www.ebi.ac.uk/QuickGO/GTerm?id=GO:0016126	[]
6	6	glycolipid biosynthetic process	GO:0009247	0.141	0.232	0.37	0.03	10.6989	-12.8783	P29305|1.42727466699;UVR8|1.63488143117	2	87	132	17418	http://www.ebi.ac.uk/QuickGO/GTerm?id=GO:0009247	[]
5	5	protein-DNA complex subunit organization	GO:0071824	0.141	0.232	0.55	0.12	10.6989	-12.8783	PH01000974G0460|1.99102022998;P80826|1.77780598938	2	87	132	17418	http://www.ebi.ac.uk/QuickGO/GTerm?id=GO:0071824	[]
8	8	protein deacetylation	GO:0006476	0.141	0.232	0	-0.15	10.6989	-12.8783	P0C549|0.612852971107	1	20	132	17418	http://www.ebi.ac.uk/QuickGO/GTerm?id=GO:0006476	[]
8	6,8	regulation of metaphase/anaphase transition of cell cycle	GO:1902099	0.141	0.232	0	-0.15	10.6989	-12.8783	P80826|1.77780598938	1	20	132	17418	http://www.ebi.ac.uk/QuickGO/GTerm?id=GO:1902099	[]
8	7,8	pectin biosynthetic process	GO:0045489	0.141	0.232	0	-0.15	10.6989	-12.8783	P80826|1.77780598938	1	20	132	17418	http://www.ebi.ac.uk/QuickGO/GTerm?id=GO:0045489	[]
10	8,10	L-methionine biosynthetic process	GO:0071265	0.141	0.232	0	-0.15	10.6989	-12.8783	P80826|1.77780598938	1	20	132	17418	http://www.ebi.ac.uk/QuickGO/GTerm?id=GO:0071265	[]
8	6,7,8	mitochondrial respiratory chain complex assembly	GO:0033108	0.141	0.232	0	-0.15	10.6989	-12.8783	UVR8|1.63488143117	1	20	132	17418	http://www.ebi.ac.uk/QuickGO/GTerm?id=GO:0033108	[]
10	7,8,9,10	regulation of mitotic metaphase/anaphase transition	GO:0030071	0.141	0.232	0	-0.15	10.6989	-12.8783	P80826|1.77780598938	1	20	132	17418	http://www.ebi.ac.uk/QuickGO/GTerm?id=GO:0030071	[]
5	5	metaphase/anaphase transition of cell cycle	GO:0044784	0.141	0.232	0	-0.15	10.6989	-12.8783	P80826|1.77780598938	1	20	132	17418	http://www.ebi.ac.uk/QuickGO/GTerm?id=GO:0044784	[]
5	4,5	intracellular receptor signaling pathway	GO:0030522	0.141	0.232	0	-0.15	10.6989	-12.8783	P80826|1.77780598938	1	20	132	17418	http://www.ebi.ac.uk/QuickGO/GTerm?id=GO:0030522	[]
4	4	regulation of protein localization	GO:0032880	0.141	0.232	0	-0.15	10.6989	-12.8783	P80826|1.77780598938	1	20	132	17418	http://www.ebi.ac.uk/QuickGO/GTerm?id=GO:0032880	[]
4	4	chaperone-mediated protein folding	GO:0061077	0.141	0.232	0	-0.15	10.6989	-12.8783	FKBP16-3|0.55138689028	1	20	132	17418	http://www.ebi.ac.uk/QuickGO/GTerm?id=GO:0061077	[]
7	6,7	RNA polyadenylation	GO:0043631	0.141	0.232	0	-0.15	10.6989	-12.8783	P80826|1.77780598938	1	20	132	17418	http://www.ebi.ac.uk/QuickGO/GTerm?id=GO:0043631	[]
4	4	response to xenobiotic stimulus	GO:0009410	0.141	0.232	0	-0.15	10.6989	-12.8783	P80826|1.77780598938	1	20	132	17418	http://www.ebi.ac.uk/QuickGO/GTerm?id=GO:0009410	[]
5	5	cytokinin biosynthetic process	GO:0009691	0.141	0.232	0	-0.15	10.6989	-12.8783	P80826|1.77780598938	1	20	132	17418	http://www.ebi.ac.uk/QuickGO/GTerm?id=GO:0009691	[]
10	6,7,8,9,10	metaphase/anaphase transition of mitotic cell cycle	GO:0007091	0.141	0.232	0	-0.15	10.6989	-12.8783	P80826|1.77780598938	1	20	132	17418	http://www.ebi.ac.uk/QuickGO/GTerm?id=GO:0007091	[]
10	7,8,9,10	mRNA polyadenylation	GO:0006378	0.141	0.232	0	-0.15	10.6989	-12.8783	P80826|1.77780598938	1	20	132	17418	http://www.ebi.ac.uk/QuickGO/GTerm?id=GO:0006378	[]
6	5,6	sulfur compound transport	GO:0072348	0.141	0.232	0	-0.15	10.6989	-12.8783	P80826|1.77780598938	1	20	132	17418	http://www.ebi.ac.uk/QuickGO/GTerm?id=GO:0072348	[]
6	5,6	blue light signaling pathway	GO:0009785	0.141	0.232	0	-0.15	10.6989	-12.8783	P80826|1.77780598938	1	20	132	17418	http://www.ebi.ac.uk/QuickGO/GTerm?id=GO:0009785	[]
5	5	detection of light stimulus	GO:0009583	0.141	0.232	0	-0.15	10.6989	-12.8783	P80826|1.77780598938	1	20	132	17418	http://www.ebi.ac.uk/QuickGO/GTerm?id=GO:0009583	[]
7	7	DNA packaging	GO:0006323	0.144	0.236	0.55	0.12	10.6989	-12.8783	PH01000974G0460|1.99102022998;P80826|1.77780598938	2	88	132	17418	http://www.ebi.ac.uk/QuickGO/GTerm?id=GO:0006323	[]
6	5,6	root hair cell development	GO:0080147	0.146	0.24	0.45	0.07	10.6989	-12.8783	PH01001724G0160|1.57186219411;P80826|1.77780598938	2	89	132	17418	http://www.ebi.ac.uk/QuickGO/GTerm?id=GO:0080147	[]
6	6	pyrimidine-containing compound biosynthetic process	GO:0072528	0.148	0.24	0.18	-0.06	10.6989	-12.8783	P80826|1.77780598938;PH01002295G0170|1.4544014898;NDPK1|0.654905319597	3	175	132	17418	http://www.ebi.ac.uk/QuickGO/GTerm?id=GO:0072528	[]
9	6,7,8,9	regulation of mitotic sister chromatid segregation	GO:0033047	0.148	0.24	0	-0.15	10.6989	-12.8783	P80826|1.77780598938	1	21	132	17418	http://www.ebi.ac.uk/QuickGO/GTerm?id=GO:0033047	[]
9	9	potassium ion homeostasis	GO:0055075	0.148	0.24	0	-0.15	10.6989	-12.8783	PH01001498G0080|0.597645994911	1	21	132	17418	http://www.ebi.ac.uk/QuickGO/GTerm?id=GO:0055075	[]
5	4,5	negative regulation of cell cycle process	GO:0010948	0.148	0.24	0	-0.15	10.6989	-12.8783	P80826|1.77780598938	1	21	132	17418	http://www.ebi.ac.uk/QuickGO/GTerm?id=GO:0010948	[]
7	6,7	pollen exine formation	GO:0010584	0.148	0.24	0	-0.15	10.6989	-12.8783	P80826|1.77780598938	1	21	132	17418	http://www.ebi.ac.uk/QuickGO/GTerm?id=GO:0010584	[]
8	5,6,7,8	mitotic sister chromatid separation	GO:0051306	0.148	0.24	0	-0.15	10.6989	-12.8783	P80826|1.77780598938	1	21	132	17418	http://www.ebi.ac.uk/QuickGO/GTerm?id=GO:0051306	[]
6	5,6	embryo sac central cell differentiation	GO:0009559	0.148	0.24	0	-0.15	10.6989	-12.8783	P80826|1.77780598938	1	21	132	17418	http://www.ebi.ac.uk/QuickGO/GTerm?id=GO:0009559	[]
6	6	macromolecule deacylation	GO:0098732	0.148	0.24	0	-0.15	10.6989	-12.8783	P0C549|0.612852971107	1	21	132	17418	http://www.ebi.ac.uk/QuickGO/GTerm?id=GO:0098732	[]
7	7	protein deacylation	GO:0035601	0.148	0.24	0	-0.15	10.6989	-12.8783	P0C549|0.612852971107	1	21	132	17418	http://www.ebi.ac.uk/QuickGO/GTerm?id=GO:0035601	[]
7	6,7	polar nucleus fusion	GO:0010197	0.148	0.24	0	-0.15	10.6989	-12.8783	P80826|1.77780598938	1	21	132	17418	http://www.ebi.ac.uk/QuickGO/GTerm?id=GO:0010197	[]
8	5,6,7,8	regulation of mitotic nuclear division	GO:0007088	0.148	0.24	0	-0.15	10.6989	-12.8783	P80826|1.77780598938	1	21	132	17418	http://www.ebi.ac.uk/QuickGO/GTerm?id=GO:0007088	[]
9	6,7,8,9	regulation of mitotic sister chromatid separation	GO:0010965	0.148	0.24	0	-0.15	10.6989	-12.8783	P80826|1.77780598938	1	21	132	17418	http://www.ebi.ac.uk/QuickGO/GTerm?id=GO:0010965	[]
7	7	protein lipidation	GO:0006497	0.149	0.241	0.4	0.05	10.6989	-12.8783	P29305|1.42727466699;P80826|1.77780598938	2	90	132	17418	http://www.ebi.ac.uk/QuickGO/GTerm?id=GO:0006497	[]
6	6	lipoprotein biosynthetic process	GO:0042158	0.149	0.241	0.4	0.05	10.6989	-12.8783	P29305|1.42727466699;P80826|1.77780598938	2	90	132	17418	http://www.ebi.ac.uk/QuickGO/GTerm?id=GO:0042158	[]
5	4,5	single-organism transport	GO:0044765	0.149	0.242	4.19	1.89	10.6989	-12.8783	RPL9|1.4001817249;P29305|1.42727466699;PH01001724G0160|1.57186219411;At3g52300|1.43815102329;P80826|1.77780598938;P21616|2.28507997944;PH01002295G0170|1.4544014898;PNC1|1.57371622298;Q40089|1.57833273494;BOU|1.45030761218;LHA2|1.64061049839;PMA1|1.51108111073;PH01000101G0680|0.235869913801;P0C549|0.612852971107;Q43495|0.428807989585;LHCB5|0.656243275195;PH01001498G0080|0.597645994911;PH01001918G0…	18	1828	132	17418	http://www.ebi.ac.uk/QuickGO/GTerm?id=GO:0044765	[]
5	5	lipoprotein metabolic process	GO:0042157	0.152	0.244	0.4	0.05	10.6989	-12.8783	P29305|1.42727466699;P80826|1.77780598938	2	91	132	17418	http://www.ebi.ac.uk/QuickGO/GTerm?id=GO:0042157	[]
8	5,6,8	sugar mediated signaling pathway	GO:0010182	0.152	0.244	0.4	0.05	10.6989	-12.8783	P29305|1.42727466699;P80826|1.77780598938	2	91	132	17418	http://www.ebi.ac.uk/QuickGO/GTerm?id=GO:0010182	[]
7	4,5,7	carbohydrate mediated signaling	GO:0009756	0.152	0.244	0.4	0.05	10.6989	-12.8783	P29305|1.42727466699;P80826|1.77780598938	2	91	132	17418	http://www.ebi.ac.uk/QuickGO/GTerm?id=GO:0009756	[]
8	7,8	mRNA modification	GO:0016556	0.152	0.244	0.49	0.09	10.6989	-12.8783	P29308|1.75454243305;P80826|1.77780598938	2	91	132	17418	http://www.ebi.ac.uk/QuickGO/GTerm?id=GO:0016556	[]
8	7,8	auxin polar transport	GO:0009926	0.152	0.244	0.61	0.15	10.6989	-12.8783	P80826|1.77780598938;P21616|2.28507997944	2	91	132	17418	http://www.ebi.ac.uk/QuickGO/GTerm?id=GO:0009926	[]
2	2	biological regulation	GO:0065007	0.153	0.247	10.3	4.86	10.6989	-12.8783	PH01000040G1380|1.40337858025;PH01000052G1130|4.00251443571;PH01000123G1100|1.61587750274;PER1|1.53027072914;P29305|1.42727466699;PER2|1.47609637189;CAP10A|1.47069874188;CCOAOMT2|1.41193722302;UVR8|1.63488143117;PECS-2.1|1.51745499673;P29308|1.75454243305;PH01001724G0160|1.57186219411;PH01001064G0040|1.44131190796;PH01001422G0240|1.72956264623;P80826|1.77780598938;At4g16580|1.87484516277;P21616|2…	45	5167	132	17418	http://www.ebi.ac.uk/QuickGO/GTerm?id=GO:0065007	[]
11	9,10,11	positive regulation of protein serine/threonine kinase activity	GO:0071902	0.154	0.247	0	-0.15	10.6989	-12.8783	P80826|1.77780598938	1	22	132	17418	http://www.ebi.ac.uk/QuickGO/GTerm?id=GO:0071902	[]
6	5,6	thiamine metabolic process	GO:0006772	0.154	0.247	0	-0.15	10.6989	-12.8783	PH01002295G0170|1.4544014898	1	22	132	17418	http://www.ebi.ac.uk/QuickGO/GTerm?id=GO:0006772	[]
7	7	chloroplast fission	GO:0010020	0.154	0.247	0	-0.15	10.6989	-12.8783	P80826|1.77780598938	1	22	132	17418	http://www.ebi.ac.uk/QuickGO/GTerm?id=GO:0010020	[]
7	5,6,7	regulation of meristem structural organization	GO:0009934	0.154	0.247	0	-0.15	10.6989	-12.8783	P29305|1.42727466699	1	22	132	17418	http://www.ebi.ac.uk/QuickGO/GTerm?id=GO:0009934	[]
8	8	lithium ion transport	GO:0010351	0.154	0.247	0	-0.15	10.6989	-12.8783	P80826|1.77780598938	1	22	132	17418	http://www.ebi.ac.uk/QuickGO/GTerm?id=GO:0010351	[]
5	4,5	thiamine-containing compound metabolic process	GO:0042723	0.154	0.247	0	-0.15	10.6989	-12.8783	PH01002295G0170|1.4544014898	1	22	132	17418	http://www.ebi.ac.uk/QuickGO/GTerm?id=GO:0042723	[]
6	5,6	microsporogenesis	GO:0009556	0.154	0.247	0	-0.15	10.6989	-12.8783	P80826|1.77780598938	1	22	132	17418	http://www.ebi.ac.uk/QuickGO/GTerm?id=GO:0009556	[]
9	9	protein sumoylation	GO:0016925	0.154	0.247	0	-0.15	10.6989	-12.8783	P80826|1.77780598938	1	22	132	17418	http://www.ebi.ac.uk/QuickGO/GTerm?id=GO:0016925	[]
8	4,5,6,7,8	mitotic cell cycle checkpoint	GO:0007093	0.154	0.247	0	-0.15	10.6989	-12.8783	P80826|1.77780598938	1	22	132	17418	http://www.ebi.ac.uk/QuickGO/GTerm?id=GO:0007093	[]
5	5	plant epidermis development	GO:0090558	0.155	0.248	0.38	0.04	10.6989	-12.8783	P29308|1.75454243305;PH01001724G0160|1.57186219411;P80826|1.77780598938;P0C549|0.612852971107;CYP38|0.679930997719	5	374	132	17418	http://www.ebi.ac.uk/QuickGO/GTerm?id=GO:0090558	[]
3	3	cellular metabolic process	GO:0044237	0.157	0.251	-20.71	-10.22	10.6989	-12.8783	SBE1|1.42135174837;RPL9|1.4001817249;PH01000024G2570|1.66058500744;PH01001450G0180|1.54688089428;PH01000123G1100|1.61587750274;UXS6|1.7483622749;TUBA2|1.75718522474;PH01000159G0130|3.26900185276;RPL28A|1.44348786181;PER1|1.53027072914;P29305|1.42727466699;NIR|1.9767908464;PER2|1.47609637189;CAP10A|1.47069874188;CCOAOMT2|1.41193722302;PH01000713G0340|1.63007658344;UGT83A1|1.44275751714;STP-1|2.099…	91	11215	132	17418	http://www.ebi.ac.uk/QuickGO/GTerm?id=GO:0044237	[]
6	6	plastid fission	GO:0043572	0.161	0.255	0	-0.15	10.6989	-12.8783	P80826|1.77780598938	1	23	132	17418	http://www.ebi.ac.uk/QuickGO/GTerm?id=GO:0043572	[]
10	8,9,10	zinc II ion transmembrane transport	GO:0071577	0.161	0.255	0	-0.15	10.6989	-12.8783	P80826|1.77780598938	1	23	132	17418	http://www.ebi.ac.uk/QuickGO/GTerm?id=GO:0071577	[]
5	5	sulfate assimilation	GO:0000103	0.161	0.255	0	-0.15	10.6989	-12.8783	P80826|1.77780598938	1	23	132	17418	http://www.ebi.ac.uk/QuickGO/GTerm?id=GO:0000103	[]
11	9,10,11	activation of protein kinase activity	GO:0032147	0.161	0.255	0	-0.15	10.6989	-12.8783	P80826|1.77780598938	1	23	132	17418	http://www.ebi.ac.uk/QuickGO/GTerm?id=GO:0032147	[]
4	4	sexual sporulation	GO:0034293	0.161	0.255	0	-0.15	10.6989	-12.8783	P80826|1.77780598938	1	23	132	17418	http://www.ebi.ac.uk/QuickGO/GTerm?id=GO:0034293	[]
4	4	sporulation	GO:0043934	0.161	0.255	0	-0.15	10.6989	-12.8783	P80826|1.77780598938	1	23	132	17418	http://www.ebi.ac.uk/QuickGO/GTerm?id=GO:0043934	[]
7	6,7	radial pattern formation	GO:0009956	0.161	0.255	0	-0.15	10.6989	-12.8783	P80826|1.77780598938	1	23	132	17418	http://www.ebi.ac.uk/QuickGO/GTerm?id=GO:0009956	[]
7	5,7	response to molecule of bacterial origin	GO:0002237	0.161	0.255	0	-0.15	10.6989	-12.8783	P80826|1.77780598938	1	23	132	17418	http://www.ebi.ac.uk/QuickGO/GTerm?id=GO:0002237	[]
5	4,5	plant-type sporogenesis	GO:0048236	0.161	0.255	0	-0.15	10.6989	-12.8783	P80826|1.77780598938	1	23	132	17418	http://www.ebi.ac.uk/QuickGO/GTerm?id=GO:0048236	[]
6	6	DNA conformation change	GO:0071103	0.162	0.256	0.21	-0.05	10.6989	-12.8783	PH01000974G0460|1.99102022998;P80826|1.77780598938;P0C549|0.612852971107	3	183	132	17418	http://www.ebi.ac.uk/QuickGO/GTerm?id=GO:0071103	[]
7	6,7	cytokinesis by cell plate formation	GO:0000911	0.162	0.256	-0.25	-0.27	10.6989	-12.8783	P80826|1.77780598938;Q43495|0.428807989585;PH01001498G0080|0.597645994911	3	183	132	17418	http://www.ebi.ac.uk/QuickGO/GTerm?id=GO:0000911	[]
5	5	pyrimidine-containing compound metabolic process	GO:0072527	0.162	0.256	0.18	-0.06	10.6989	-12.8783	P80826|1.77780598938;PH01002295G0170|1.4544014898;NDPK1|0.654905319597	3	183	132	17418	http://www.ebi.ac.uk/QuickGO/GTerm?id=GO:0072527	[]
5	5	organelle fission	GO:0048285	0.164	0.258	0.64	0.16	10.6989	-12.8783	PH01001422G0240|1.72956264623;P80826|1.77780598938;PH01002851G0080|1.4228696756	3	184	132	17418	http://www.ebi.ac.uk/QuickGO/GTerm?id=GO:0048285	[]
10	8,9,10	regulation of protein serine/threonine kinase activity	GO:0071900	0.165	0.258	0.4	0.05	10.6989	-12.8783	P29305|1.42727466699;P80826|1.77780598938	2	96	132	17418	http://www.ebi.ac.uk/QuickGO/GTerm?id=GO:0071900	[]
6	6	cellular response to organic cyclic compound	GO:0071407	0.165	0.258	-0.08	-0.19	10.6989	-12.8783	P80826|1.77780598938;At1g74360|1.53845306894;PH01001918G0090|0.63989572411;CYP38|0.679930997719	4	281	132	17418	http://www.ebi.ac.uk/QuickGO/GTerm?id=GO:0071407	[]
6	5,6	pollen wall assembly	GO:0010208	0.167	0.258	0	-0.15	10.6989	-12.8783	P80826|1.77780598938	1	24	132	17418	http://www.ebi.ac.uk/QuickGO/GTerm?id=GO:0010208	[]
8	5,6,8	pigment accumulation in tissues in response to UV light	GO:0043479	0.167	0.258	0	-0.15	10.6989	-12.8783	PH01001724G0160|1.57186219411	1	24	132	17418	http://www.ebi.ac.uk/QuickGO/GTerm?id=GO:0043479	[]
5	4,5	respiratory burst involved in defense response	GO:0002679	0.167	0.258	0	-0.15	10.6989	-12.8783	At1g74360|1.53845306894	1	24	132	17418	http://www.ebi.ac.uk/QuickGO/GTerm?id=GO:0002679	[]
3	3	pigmentation	GO:0043473	0.167	0.258	0	-0.15	10.6989	-12.8783	PH01001724G0160|1.57186219411	1	24	132	17418	http://www.ebi.ac.uk/QuickGO/GTerm?id=GO:0043473	[]
5	4,5	regulation of chromosome segregation	GO:0051983	0.167	0.258	0	-0.15	10.6989	-12.8783	P80826|1.77780598938	1	24	132	17418	http://www.ebi.ac.uk/QuickGO/GTerm?id=GO:0051983	[]
7	5,7	regulation of sister chromatid segregation	GO:0033045	0.167	0.258	0	-0.15	10.6989	-12.8783	P80826|1.77780598938	1	24	132	17418	http://www.ebi.ac.uk/QuickGO/GTerm?id=GO:0033045	[]
4	4	cellular component assembly involved in morphogenesis	GO:0010927	0.167	0.258	0	-0.15	10.6989	-12.8783	P80826|1.77780598938	1	24	132	17418	http://www.ebi.ac.uk/QuickGO/GTerm?id=GO:0010927	[]
7	7	regulation of phosphoprotein phosphatase activity	GO:0043666	0.167	0.258	0	-0.15	10.6989	-12.8783	BETV1L|0.386584715691	1	24	132	17418	http://www.ebi.ac.uk/QuickGO/GTerm?id=GO:0043666	[]
9	6,7,9	anthocyanin accumulation in tissues in response to UV light	GO:0043481	0.167	0.258	0	-0.15	10.6989	-12.8783	PH01001724G0160|1.57186219411	1	24	132	17418	http://www.ebi.ac.uk/QuickGO/GTerm?id=GO:0043481	[]
5	4,5	pigment accumulation in tissues	GO:0043480	0.167	0.258	0	-0.15	10.6989	-12.8783	PH01001724G0160|1.57186219411	1	24	132	17418	http://www.ebi.ac.uk/QuickGO/GTerm?id=GO:0043480	[]
9	9	negative regulation of protein serine/threonine kinase activity	GO:0071901	0.167	0.258	0	-0.15	10.6989	-12.8783	P29305|1.42727466699	1	24	132	17418	http://www.ebi.ac.uk/QuickGO/GTerm?id=GO:0071901	[]
7	5,7	pigment accumulation in response to UV light	GO:0043478	0.167	0.258	0	-0.15	10.6989	-12.8783	PH01001724G0160|1.57186219411	1	24	132	17418	http://www.ebi.ac.uk/QuickGO/GTerm?id=GO:0043478	[]
4	4	pigment accumulation	GO:0043476	0.167	0.258	0	-0.15	10.6989	-12.8783	PH01001724G0160|1.57186219411	1	24	132	17418	http://www.ebi.ac.uk/QuickGO/GTerm?id=GO:0043476	[]
5	5	extracellular matrix assembly	GO:0085029	0.167	0.258	0	-0.15	10.6989	-12.8783	P80826|1.77780598938	1	24	132	17418	http://www.ebi.ac.uk/QuickGO/GTerm?id=GO:0085029	[]
7	6,7	nucleotide-sugar transport	GO:0015780	0.167	0.258	0	-0.15	10.6989	-12.8783	P80826|1.77780598938	1	24	132	17418	http://www.ebi.ac.uk/QuickGO/GTerm?id=GO:0015780	[]
6	5,6	cytosolic transport	GO:0016482	0.167	0.258	0	-0.15	10.6989	-12.8783	P80826|1.77780598938	1	24	132	17418	http://www.ebi.ac.uk/QuickGO/GTerm?id=GO:0016482	[]
8	7,8	proline transport	GO:0015824	0.167	0.258	0	-0.15	10.6989	-12.8783	Q43495|0.428807989585	1	24	132	17418	http://www.ebi.ac.uk/QuickGO/GTerm?id=GO:0015824	[]
9	8,9	mRNA 3'-end processing	GO:0031124	0.167	0.258	0	-0.15	10.6989	-12.8783	P80826|1.77780598938	1	24	132	17418	http://www.ebi.ac.uk/QuickGO/GTerm?id=GO:0031124	[]
6	6	cellular response to reactive oxygen species	GO:0034614	0.167	0.258	0	-0.15	10.6989	-12.8783	P80826|1.77780598938	1	24	132	17418	http://www.ebi.ac.uk/QuickGO/GTerm?id=GO:0034614	[]
7	4,6,7	activation of innate immune response	GO:0002218	0.167	0.258	0	-0.15	10.6989	-12.8783	P80826|1.77780598938	1	24	132	17418	http://www.ebi.ac.uk/QuickGO/GTerm?id=GO:0002218	[]
11	10,11	cellular iron ion homeostasis	GO:0006879	0.167	0.258	0	-0.15	10.6989	-12.8783	FER1|0.567463641297	1	24	132	17418	http://www.ebi.ac.uk/QuickGO/GTerm?id=GO:0006879	[]
6	6	indoleacetic acid biosynthetic process	GO:0009684	0.167	0.258	0	-0.15	10.6989	-12.8783	P80826|1.77780598938	1	24	132	17418	http://www.ebi.ac.uk/QuickGO/GTerm?id=GO:0009684	[]
7	7	cellular response to blue light	GO:0071483	0.167	0.258	0	-0.15	10.6989	-12.8783	P80826|1.77780598938	1	24	132	17418	http://www.ebi.ac.uk/QuickGO/GTerm?id=GO:0071483	[]
7	7	xyloglucan metabolic process	GO:0010411	0.167	0.258	0	-0.15	10.6989	-12.8783	P80826|1.77780598938	1	24	132	17418	http://www.ebi.ac.uk/QuickGO/GTerm?id=GO:0010411	[]
3	3	activation of immune response	GO:0002253	0.167	0.258	0	-0.15	10.6989	-12.8783	P80826|1.77780598938	1	24	132	17418	http://www.ebi.ac.uk/QuickGO/GTerm?id=GO:0002253	[]
8	7,8	translational termination	GO:0006415	0.167	0.258	0	-0.15	10.6989	-12.8783	P80826|1.77780598938	1	24	132	17418	http://www.ebi.ac.uk/QuickGO/GTerm?id=GO:0006415	[]
5	5	plastid localization	GO:0051644	0.167	0.258	-0.08	-0.19	10.6989	-12.8783	P80826|1.77780598938;CYP38|0.679930997719	2	97	132	17418	http://www.ebi.ac.uk/QuickGO/GTerm?id=GO:0051644	[]
7	6,7	chloroplast relocation	GO:0009902	0.167	0.258	-0.08	-0.19	10.6989	-12.8783	P80826|1.77780598938;CYP38|0.679930997719	2	97	132	17418	http://www.ebi.ac.uk/QuickGO/GTerm?id=GO:0009902	[]
6	6	cellular response to carbohydrate stimulus	GO:0071322	0.167	0.258	0.4	0.05	10.6989	-12.8783	P29305|1.42727466699;P80826|1.77780598938	2	97	132	17418	http://www.ebi.ac.uk/QuickGO/GTerm?id=GO:0071322	[]
6	6	chloroplast localization	GO:0019750	0.167	0.258	-0.08	-0.19	10.6989	-12.8783	P80826|1.77780598938;CYP38|0.679930997719	2	97	132	17418	http://www.ebi.ac.uk/QuickGO/GTerm?id=GO:0019750	[]
6	5,6	establishment of plastid localization	GO:0051667	0.167	0.258	-0.08	-0.19	10.6989	-12.8783	P80826|1.77780598938;CYP38|0.679930997719	2	97	132	17418	http://www.ebi.ac.uk/QuickGO/GTerm?id=GO:0051667	[]
5	4,5	cytokinetic process	GO:0032506	0.169	0.26	-0.25	-0.27	10.6989	-12.8783	P80826|1.77780598938;Q43495|0.428807989585;PH01001498G0080|0.597645994911	3	187	132	17418	http://www.ebi.ac.uk/QuickGO/GTerm?id=GO:0032506	[]
6	5,6	mitotic cytokinetic process	GO:1902410	0.169	0.26	-0.25	-0.27	10.6989	-12.8783	P80826|1.77780598938;Q43495|0.428807989585;PH01001498G0080|0.597645994911	3	187	132	17418	http://www.ebi.ac.uk/QuickGO/GTerm?id=GO:1902410	[]
7	7	polyol catabolic process	GO:0046174	0.173	0.265	0	-0.15	10.6989	-12.8783	P80826|1.77780598938	1	25	132	17418	http://www.ebi.ac.uk/QuickGO/GTerm?id=GO:0046174	[]
7	5,6,7	positive regulation of cellular amide metabolic process	GO:0034250	0.173	0.265	0	-0.15	10.6989	-12.8783	P80826|1.77780598938	1	25	132	17418	http://www.ebi.ac.uk/QuickGO/GTerm?id=GO:0034250	[]
6	6	water homeostasis	GO:0030104	0.173	0.265	0	-0.15	10.6989	-12.8783	P80826|1.77780598938	1	25	132	17418	http://www.ebi.ac.uk/QuickGO/GTerm?id=GO:0030104	[]
8	6,7,8	positive regulation of translation	GO:0045727	0.173	0.265	0	-0.15	10.6989	-12.8783	P80826|1.77780598938	1	25	132	17418	http://www.ebi.ac.uk/QuickGO/GTerm?id=GO:0045727	[]
4	4	respiratory burst	GO:0045730	0.173	0.265	0	-0.15	10.6989	-12.8783	At1g74360|1.53845306894	1	25	132	17418	http://www.ebi.ac.uk/QuickGO/GTerm?id=GO:0045730	[]
5	5	indoleacetic acid metabolic process	GO:0009683	0.173	0.265	0	-0.15	10.6989	-12.8783	P80826|1.77780598938	1	25	132	17418	http://www.ebi.ac.uk/QuickGO/GTerm?id=GO:0009683	[]
7	5,6,7	negative regulation of mitotic cell cycle	GO:0045930	0.173	0.265	0	-0.15	10.6989	-12.8783	P80826|1.77780598938	1	25	132	17418	http://www.ebi.ac.uk/QuickGO/GTerm?id=GO:0045930	[]
5	5	response to abscisic acid	GO:0009737	0.174	0.266	0.3	0	10.6989	-12.8783	PH01000133G0340|2.00829692295;P29305|1.42727466699;P80826|1.77780598938;Q43495|0.428807989585;PH01003356G0050|0.592762396338;BETV1L|0.386584715691	6	495	132	17418	http://www.ebi.ac.uk/QuickGO/GTerm?id=GO:0009737	[]
5	5	response to lipid	GO:0033993	0.178	0.271	1.01	0.34	10.6989	-12.8783	PH01000133G0340|2.00829692295;P29305|1.42727466699;PH01001724G0160|1.57186219411;P80826|1.77780598938;Q43495|0.428807989585;PH01003356G0050|0.592762396338;BETV1L|0.386584715691	7	607	132	17418	http://www.ebi.ac.uk/QuickGO/GTerm?id=GO:0033993	[]
7	7	inorganic anion transport	GO:0015698	0.178	0.272	0.55	0.12	10.6989	-12.8783	NIR|1.9767908464;P80826|1.77780598938	2	101	132	17418	http://www.ebi.ac.uk/QuickGO/GTerm?id=GO:0015698	[]
6	5,6	lipid transport	GO:0006869	0.178	0.272	0.61	0.15	10.6989	-12.8783	P80826|1.77780598938;P21616|2.28507997944	2	101	132	17418	http://www.ebi.ac.uk/QuickGO/GTerm?id=GO:0006869	[]
9	8,9	pyrimidine ribonucleoside triphosphate biosynthetic process	GO:0009209	0.18	0.272	0	-0.15	10.6989	-12.8783	NDPK1|0.654905319597	1	26	132	17418	http://www.ebi.ac.uk/QuickGO/GTerm?id=GO:0009209	[]
4	4	regulation of development, heterochronic	GO:0040034	0.18	0.272	0	-0.15	10.6989	-12.8783	P80826|1.77780598938	1	26	132	17418	http://www.ebi.ac.uk/QuickGO/GTerm?id=GO:0040034	[]
9	8,9	CTP metabolic process	GO:0046036	0.18	0.272	0	-0.15	10.6989	-12.8783	NDPK1|0.654905319597	1	26	132	17418	http://www.ebi.ac.uk/QuickGO/GTerm?id=GO:0046036	[]
9	9	CTP biosynthetic process	GO:0006241	0.18	0.272	0	-0.15	10.6989	-12.8783	NDPK1|0.654905319597	1	26	132	17418	http://www.ebi.ac.uk/QuickGO/GTerm?id=GO:0006241	[]
7	6,7	monosaccharide transport	GO:0015749	0.18	0.272	0	-0.15	10.6989	-12.8783	PH01000101G0680|0.235869913801	1	26	132	17418	http://www.ebi.ac.uk/QuickGO/GTerm?id=GO:0015749	[]
4	4	embryonic morphogenesis	GO:0048598	0.18	0.272	0	-0.15	10.6989	-12.8783	P80826|1.77780598938	1	26	132	17418	http://www.ebi.ac.uk/QuickGO/GTerm?id=GO:0048598	[]
6	6	regulation of phosphatase activity	GO:0010921	0.18	0.272	0	-0.15	10.6989	-12.8783	BETV1L|0.386584715691	1	26	132	17418	http://www.ebi.ac.uk/QuickGO/GTerm?id=GO:0010921	[]
8	8	pyrimidine ribonucleoside triphosphate metabolic process	GO:0009208	0.18	0.272	0	-0.15	10.6989	-12.8783	NDPK1|0.654905319597	1	26	132	17418	http://www.ebi.ac.uk/QuickGO/GTerm?id=GO:0009208	[]
7	6,7	terpenoid biosynthetic process	GO:0016114	0.182	0.276	0.17	-0.07	10.6989	-12.8783	P29305|1.42727466699;P80826|1.77780598938;CYP38|0.679930997719	3	194	132	17418	http://www.ebi.ac.uk/QuickGO/GTerm?id=GO:0016114	[]
6	5,6	mitotic cytokinesis	GO:0000281	0.184	0.278	-0.25	-0.27	10.6989	-12.8783	P80826|1.77780598938;Q43495|0.428807989585;PH01001498G0080|0.597645994911	3	195	132	17418	http://www.ebi.ac.uk/QuickGO/GTerm?id=GO:0000281	[]
8	7,8	cotranslational protein targeting to membrane	GO:0006613	0.186	0.278	0	-0.15	10.6989	-12.8783	Q43495|0.428807989585	1	27	132	17418	http://www.ebi.ac.uk/QuickGO/GTerm?id=GO:0006613	[]
6	6	de-etiolation	GO:0009704	0.186	0.278	0	-0.15	10.6989	-12.8783	PH01004214G0020|0.602443920055	1	27	132	17418	http://www.ebi.ac.uk/QuickGO/GTerm?id=GO:0009704	[]
7	7	retrograde vesicle-mediated transport, Golgi to ER	GO:0006890	0.186	0.278	0	-0.15	10.6989	-12.8783	P80826|1.77780598938	1	27	132	17418	http://www.ebi.ac.uk/QuickGO/GTerm?id=GO:0006890	[]
8	7,8	negative regulation of protein phosphorylation	GO:0001933	0.186	0.278	0	-0.15	10.6989	-12.8783	P29305|1.42727466699	1	27	132	17418	http://www.ebi.ac.uk/QuickGO/GTerm?id=GO:0001933	[]
8	8	negative regulation of protein kinase activity	GO:0006469	0.186	0.278	0	-0.15	10.6989	-12.8783	P29305|1.42727466699	1	27	132	17418	http://www.ebi.ac.uk/QuickGO/GTerm?id=GO:0006469	[]
8	7,8	pyrimidine nucleoside triphosphate biosynthetic process	GO:0009148	0.186	0.278	0	-0.15	10.6989	-12.8783	NDPK1|0.654905319597	1	27	132	17418	http://www.ebi.ac.uk/QuickGO/GTerm?id=GO:0009148	[]
7	7	negative regulation of kinase activity	GO:0033673	0.186	0.278	0	-0.15	10.6989	-12.8783	P29305|1.42727466699	1	27	132	17418	http://www.ebi.ac.uk/QuickGO/GTerm?id=GO:0033673	[]
6	6	vesicle docking involved in exocytosis	GO:0006904	0.186	0.278	0	-0.15	10.6989	-12.8783	P80826|1.77780598938	1	27	132	17418	http://www.ebi.ac.uk/QuickGO/GTerm?id=GO:0006904	[]
7	6,7	protein oligomerization	GO:0051259	0.186	0.278	0	-0.15	10.6989	-12.8783	P80826|1.77780598938	1	27	132	17418	http://www.ebi.ac.uk/QuickGO/GTerm?id=GO:0051259	[]
8	7,8	negative regulation of phosphorylation	GO:0042326	0.186	0.278	0	-0.15	10.6989	-12.8783	P29305|1.42727466699	1	27	132	17418	http://www.ebi.ac.uk/QuickGO/GTerm?id=GO:0042326	[]
9	8,9	SRP-dependent cotranslational protein targeting to membrane	GO:0006614	0.186	0.278	0	-0.15	10.6989	-12.8783	Q43495|0.428807989585	1	27	132	17418	http://www.ebi.ac.uk/QuickGO/GTerm?id=GO:0006614	[]
8	6,8	branched-chain amino acid biosynthetic process	GO:0009082	0.186	0.278	0	-0.15	10.6989	-12.8783	P80826|1.77780598938	1	27	132	17418	http://www.ebi.ac.uk/QuickGO/GTerm?id=GO:0009082	[]
5	5	cytoskeleton-dependent cytokinesis	GO:0061640	0.186	0.279	-0.25	-0.27	10.6989	-12.8783	P80826|1.77780598938;Q43495|0.428807989585;PH01001498G0080|0.597645994911	3	196	132	17418	http://www.ebi.ac.uk/QuickGO/GTerm?id=GO:0061640	[]
4	4	seed maturation	GO:0010431	0.186	0.279	0.45	0.07	10.6989	-12.8783	PH01001724G0160|1.57186219411;P80826|1.77780598938	2	104	132	17418	http://www.ebi.ac.uk/QuickGO/GTerm?id=GO:0010431	[]
7	7	protein acylation	GO:0043543	0.189	0.283	0.4	0.05	10.6989	-12.8783	P29305|1.42727466699;P80826|1.77780598938	2	105	132	17418	http://www.ebi.ac.uk/QuickGO/GTerm?id=GO:0043543	[]
4	4	mitotic cell cycle process	GO:1903047	0.192	0.284	0.1	-0.1	10.6989	-12.8783	PH01001422G0240|1.72956264623;P80826|1.77780598938;Q43495|0.428807989585;PH01001498G0080|0.597645994911	4	299	132	17418	http://www.ebi.ac.uk/QuickGO/GTerm?id=GO:1903047	[]
6	5,6	hormone transport	GO:0009914	0.192	0.284	0.61	0.15	10.6989	-12.8783	P80826|1.77780598938;P21616|2.28507997944	2	106	132	17418	http://www.ebi.ac.uk/QuickGO/GTerm?id=GO:0009914	[]
7	6,7	auxin transport	GO:0060918	0.192	0.284	0.61	0.15	10.6989	-12.8783	P80826|1.77780598938;P21616|2.28507997944	2	106	132	17418	http://www.ebi.ac.uk/QuickGO/GTerm?id=GO:0060918	[]
5	5	double fertilization forming a zygote and endosperm	GO:0009567	0.192	0.284	0	-0.15	10.6989	-12.8783	P80826|1.77780598938	1	28	132	17418	http://www.ebi.ac.uk/QuickGO/GTerm?id=GO:0009567	[]
8	6,7,8	trichome branching	GO:0010091	0.192	0.284	0	-0.15	10.6989	-12.8783	P80826|1.77780598938	1	28	132	17418	http://www.ebi.ac.uk/QuickGO/GTerm?id=GO:0010091	[]
8	7,8	leaf vascular tissue pattern formation	GO:0010305	0.192	0.284	0	-0.15	10.6989	-12.8783	P80826|1.77780598938	1	28	132	17418	http://www.ebi.ac.uk/QuickGO/GTerm?id=GO:0010305	[]
6	6	negative regulation of transferase activity	GO:0051348	0.192	0.284	0	-0.15	10.6989	-12.8783	P29305|1.42727466699	1	28	132	17418	http://www.ebi.ac.uk/QuickGO/GTerm?id=GO:0051348	[]
4	4	detection of abiotic stimulus	GO:0009582	0.192	0.284	0	-0.15	10.6989	-12.8783	P80826|1.77780598938	1	28	132	17418	http://www.ebi.ac.uk/QuickGO/GTerm?id=GO:0009582	[]
8	7,8	mismatch repair	GO:0006298	0.192	0.284	0	-0.15	10.6989	-12.8783	P80826|1.77780598938	1	28	132	17418	http://www.ebi.ac.uk/QuickGO/GTerm?id=GO:0006298	[]
8	8	glycine catabolic process	GO:0006546	0.192	0.284	0	-0.15	10.6989	-12.8783	P80826|1.77780598938	1	28	132	17418	http://www.ebi.ac.uk/QuickGO/GTerm?id=GO:0006546	[]
6	6	regulation of photosynthesis, light reaction	GO:0042548	0.192	0.284	0	-0.15	10.6989	-12.8783	PH01003356G0050|0.592762396338	1	28	132	17418	http://www.ebi.ac.uk/QuickGO/GTerm?id=GO:0042548	[]
8	7,8	ncRNA processing	GO:0034470	0.194	0.288	-0.05	-0.17	10.6989	-12.8783	PH01000123G1100|1.61587750274;P29305|1.42727466699;P80826|1.77780598938;P0C549|0.612852971107;LHCB5|0.656243275195;CYP38|0.679930997719	6	513	132	17418	http://www.ebi.ac.uk/QuickGO/GTerm?id=GO:0034470	[]
6	5,6	sterol metabolic process	GO:0016125	0.197	0.29	0.45	0.07	10.6989	-12.8783	PH01001724G0160|1.57186219411;P80826|1.77780598938	2	108	132	17418	http://www.ebi.ac.uk/QuickGO/GTerm?id=GO:0016125	[]
7	7	serine family amino acid catabolic process	GO:0009071	0.198	0.29	0	-0.15	10.6989	-12.8783	P80826|1.77780598938	1	29	132	17418	http://www.ebi.ac.uk/QuickGO/GTerm?id=GO:0009071	[]
4	4	flower morphogenesis	GO:0048439	0.198	0.29	0	-0.15	10.6989	-12.8783	P80826|1.77780598938	1	29	132	17418	http://www.ebi.ac.uk/QuickGO/GTerm?id=GO:0048439	[]
9	8,9	cysteine biosynthetic process from serine	GO:0006535	0.198	0.29	0	-0.15	10.6989	-12.8783	P29308|1.75454243305	1	29	132	17418	http://www.ebi.ac.uk/QuickGO/GTerm?id=GO:0006535	[]
7	6,7	DNA topological change	GO:0006265	0.198	0.29	0	-0.15	10.6989	-12.8783	P0C549|0.612852971107	1	29	132	17418	http://www.ebi.ac.uk/QuickGO/GTerm?id=GO:0006265	[]
7	7	pyrimidine nucleoside triphosphate metabolic process	GO:0009147	0.198	0.29	0	-0.15	10.6989	-12.8783	NDPK1|0.654905319597	1	29	132	17418	http://www.ebi.ac.uk/QuickGO/GTerm?id=GO:0009147	[]
7	5,6,7	callose deposition in cell wall	GO:0052543	0.198	0.29	0	-0.15	10.6989	-12.8783	P80826|1.77780598938	1	29	132	17418	http://www.ebi.ac.uk/QuickGO/GTerm?id=GO:0052543	[]
5	4,5	red or far-red light signaling pathway	GO:0010017	0.198	0.29	0	-0.15	10.6989	-12.8783	P80826|1.77780598938	1	29	132	17418	http://www.ebi.ac.uk/QuickGO/GTerm?id=GO:0010017	[]
7	7	cellular response to red or far red light	GO:0071489	0.198	0.29	0	-0.15	10.6989	-12.8783	P80826|1.77780598938	1	29	132	17418	http://www.ebi.ac.uk/QuickGO/GTerm?id=GO:0071489	[]
10	8,9,10	positive regulation of protein kinase activity	GO:0045860	0.198	0.29	0	-0.15	10.6989	-12.8783	P80826|1.77780598938	1	29	132	17418	http://www.ebi.ac.uk/QuickGO/GTerm?id=GO:0045860	[]
9	8,9	NAD metabolic process	GO:0019674	0.198	0.29	0	-0.15	10.6989	-12.8783	P80826|1.77780598938	1	29	132	17418	http://www.ebi.ac.uk/QuickGO/GTerm?id=GO:0019674	[]
8	7,8	positive regulation of protein phosphorylation	GO:0001934	0.198	0.29	0	-0.15	10.6989	-12.8783	P80826|1.77780598938	1	29	132	17418	http://www.ebi.ac.uk/QuickGO/GTerm?id=GO:0001934	[]
8	7,8	pyridine nucleotide biosynthetic process	GO:0019363	0.198	0.29	0	-0.15	10.6989	-12.8783	P80826|1.77780598938	1	29	132	17418	http://www.ebi.ac.uk/QuickGO/GTerm?id=GO:0019363	[]
2	2	localization	GO:0051179	0.2	0.293	6.97	3.24	10.6989	-12.8783	RPL9|1.4001817249;PH01000040G1380|1.40337858025;P29305|1.42727466699;NIR|1.9767908464;CAP10A|1.47069874188;UVR8|1.63488143117;P29308|1.75454243305;PH01001724G0160|1.57186219411;At3g52300|1.43815102329;P80826|1.77780598938;P21616|2.28507997944;PH01002295G0170|1.4544014898;PNC1|1.57371622298;Q40089|1.57833273494;BOU|1.45030761218;LHA2|1.64061049839;At1g74360|1.53845306894;PMA1|1.51108111073;PH01000…	31	3518	132	17418	http://www.ebi.ac.uk/QuickGO/GTerm?id=GO:0051179	[]
7	4,5,7	defense response to virus	GO:0051607	0.203	0.297	-0.03	-0.16	10.6989	-12.8783	P80826|1.77780598938;PH01001498G0080|0.597645994911	2	110	132	17418	http://www.ebi.ac.uk/QuickGO/GTerm?id=GO:0051607	[]
5	5	regulation of hydrolase activity	GO:0051336	0.203	0.297	0.16	-0.07	10.6989	-12.8783	P80826|1.77780598938;BETV1L|0.386584715691	2	110	132	17418	http://www.ebi.ac.uk/QuickGO/GTerm?id=GO:0051336	[]
6	6	glycolipid metabolic process	GO:0006664	0.203	0.297	0.37	0.03	10.6989	-12.8783	P29305|1.42727466699;UVR8|1.63488143117	2	110	132	17418	http://www.ebi.ac.uk/QuickGO/GTerm?id=GO:0006664	[]
9	7,8,9	positive regulation of kinase activity	GO:0033674	0.204	0.298	0	-0.15	10.6989	-12.8783	P80826|1.77780598938	1	30	132	17418	http://www.ebi.ac.uk/QuickGO/GTerm?id=GO:0033674	[]
9	9	copper ion transport	GO:0006825	0.204	0.298	0	-0.15	10.6989	-12.8783	P80826|1.77780598938	1	30	132	17418	http://www.ebi.ac.uk/QuickGO/GTerm?id=GO:0006825	[]
7	6,7	regulation of DNA replication	GO:0006275	0.206	0.3	0.52	0.1	10.6989	-12.8783	P80826|1.77780598938;At4g16580|1.87484516277	2	111	132	17418	http://www.ebi.ac.uk/QuickGO/GTerm?id=GO:0006275	[]
4	4	cellular response to abiotic stimulus	GO:0071214	0.206	0.3	0.5	0.09	10.6989	-12.8783	P80826|1.77780598938;PH01003206G0110|1.78244423409	2	111	132	17418	http://www.ebi.ac.uk/QuickGO/GTerm?id=GO:0071214	[]
8	6,7,8	protein transmembrane import into intracellular organelle	GO:0044743	0.206	0.3	0.12	-0.09	10.6989	-12.8783	P80826|1.77780598938;Q43495|0.428807989585	2	111	132	17418	http://www.ebi.ac.uk/QuickGO/GTerm?id=GO:0044743	[]
8	6,8	regulation of kinase activity	GO:0043549	0.208	0.303	0.4	0.05	10.6989	-12.8783	P29305|1.42727466699;P80826|1.77780598938	2	112	132	17418	http://www.ebi.ac.uk/QuickGO/GTerm?id=GO:0043549	[]
9	7,8,9	regulation of protein kinase activity	GO:0045859	0.208	0.303	0.4	0.05	10.6989	-12.8783	P29305|1.42727466699;P80826|1.77780598938	2	112	132	17418	http://www.ebi.ac.uk/QuickGO/GTerm?id=GO:0045859	[]
8	8	cellular glucuronidation	GO:0052695	0.21	0.303	0	-0.15	10.6989	-12.8783	UGT83A1|1.44275751714	1	31	132	17418	http://www.ebi.ac.uk/QuickGO/GTerm?id=GO:0052695	[]
4	4	fertilization	GO:0009566	0.21	0.303	0	-0.15	10.6989	-12.8783	P80826|1.77780598938	1	31	132	17418	http://www.ebi.ac.uk/QuickGO/GTerm?id=GO:0009566	[]
6	6	cell wall thickening	GO:0052386	0.21	0.303	0	-0.15	10.6989	-12.8783	P80826|1.77780598938	1	31	132	17418	http://www.ebi.ac.uk/QuickGO/GTerm?id=GO:0052386	[]
7	5,6,7	positive regulation of phosphorus metabolic process	GO:0010562	0.21	0.303	0	-0.15	10.6989	-12.8783	P80826|1.77780598938	1	31	132	17418	http://www.ebi.ac.uk/QuickGO/GTerm?id=GO:0010562	[]
6	6	positive regulation of phosphate metabolic process	GO:0045937	0.21	0.303	0	-0.15	10.6989	-12.8783	P80826|1.77780598938	1	31	132	17418	http://www.ebi.ac.uk/QuickGO/GTerm?id=GO:0045937	[]
9	8,9	(1->3)-beta-D-glucan metabolic process	GO:0006074	0.21	0.303	0	-0.15	10.6989	-12.8783	P80826|1.77780598938	1	31	132	17418	http://www.ebi.ac.uk/QuickGO/GTerm?id=GO:0006074	[]
5	5	flavonoid glucuronidation	GO:0052696	0.21	0.303	0	-0.15	10.6989	-12.8783	UGT83A1|1.44275751714	1	31	132	17418	http://www.ebi.ac.uk/QuickGO/GTerm?id=GO:0052696	[]
6	6	alcohol catabolic process	GO:0046164	0.21	0.303	0	-0.15	10.6989	-12.8783	P80826|1.77780598938	1	31	132	17418	http://www.ebi.ac.uk/QuickGO/GTerm?id=GO:0046164	[]
8	7,8	positive regulation of phosphorylation	GO:0042327	0.21	0.303	0	-0.15	10.6989	-12.8783	P80826|1.77780598938	1	31	132	17418	http://www.ebi.ac.uk/QuickGO/GTerm?id=GO:0042327	[]
7	4,5,6,7	meiotic nuclear division	GO:0007126	0.21	0.303	0	-0.15	10.6989	-12.8783	P80826|1.77780598938	1	31	132	17418	http://www.ebi.ac.uk/QuickGO/GTerm?id=GO:0007126	[]
7	7	glucuronate metabolic process	GO:0019585	0.21	0.303	0	-0.15	10.6989	-12.8783	UGT83A1|1.44275751714	1	31	132	17418	http://www.ebi.ac.uk/QuickGO/GTerm?id=GO:0019585	[]
8	7,8	monocarboxylic acid transport	GO:0015718	0.21	0.303	0	-0.15	10.6989	-12.8783	P80826|1.77780598938	1	31	132	17418	http://www.ebi.ac.uk/QuickGO/GTerm?id=GO:0015718	[]
10	8,9,10	(1->3)-beta-D-glucan biosynthetic process	GO:0006075	0.21	0.303	0	-0.15	10.6989	-12.8783	P80826|1.77780598938	1	31	132	17418	http://www.ebi.ac.uk/QuickGO/GTerm?id=GO:0006075	[]
7	6,7	intracellular protein transmembrane transport	GO:0065002	0.211	0.303	0.12	-0.09	10.6989	-12.8783	P80826|1.77780598938;Q43495|0.428807989585	2	113	132	17418	http://www.ebi.ac.uk/QuickGO/GTerm?id=GO:0065002	[]
4	4	establishment of organelle localization	GO:0051656	0.211	0.303	-0.08	-0.19	10.6989	-12.8783	P80826|1.77780598938;CYP38|0.679930997719	2	113	132	17418	http://www.ebi.ac.uk/QuickGO/GTerm?id=GO:0051656	[]
5	5	liposaccharide metabolic process	GO:1903509	0.211	0.303	0.37	0.03	10.6989	-12.8783	P29305|1.42727466699;UVR8|1.63488143117	2	113	132	17418	http://www.ebi.ac.uk/QuickGO/GTerm?id=GO:1903509	[]
8	7,8	regulation of protein phosphorylation	GO:0001932	0.211	0.303	0.4	0.05	10.6989	-12.8783	P29305|1.42727466699;P80826|1.77780598938	2	113	132	17418	http://www.ebi.ac.uk/QuickGO/GTerm?id=GO:0001932	[]
6	4,6	regulation of meristem development	GO:0048509	0.214	0.307	0.4	0.05	10.6989	-12.8783	P29305|1.42727466699;P80826|1.77780598938	2	114	132	17418	http://www.ebi.ac.uk/QuickGO/GTerm?id=GO:0048509	[]
7	7	regulation of phosphorylation	GO:0042325	0.214	0.307	0.4	0.05	10.6989	-12.8783	P29305|1.42727466699;P80826|1.77780598938	2	114	132	17418	http://www.ebi.ac.uk/QuickGO/GTerm?id=GO:0042325	[]
9	9	zinc II ion transport	GO:0006829	0.216	0.31	0	-0.15	10.6989	-12.8783	P80826|1.77780598938	1	32	132	17418	http://www.ebi.ac.uk/QuickGO/GTerm?id=GO:0006829	[]
6	6	uronic acid metabolic process	GO:0006063	0.216	0.31	0	-0.15	10.6989	-12.8783	UGT83A1|1.44275751714	1	32	132	17418	http://www.ebi.ac.uk/QuickGO/GTerm?id=GO:0006063	[]
7	7	aspartate family amino acid biosynthetic process	GO:0009067	0.217	0.31	0.06	-0.12	10.6989	-12.8783	P80826|1.77780598938;VIT_19s0014g02480|0.485496009424	2	115	132	17418	http://www.ebi.ac.uk/QuickGO/GTerm?id=GO:0009067	[]
7	5,7	chromatin assembly or disassembly	GO:0006333	0.217	0.31	0.55	0.12	10.6989	-12.8783	PH01000974G0460|1.99102022998;P80826|1.77780598938	2	115	132	17418	http://www.ebi.ac.uk/QuickGO/GTerm?id=GO:0006333	[]
5	5	cell differentiation	GO:0030154	0.218	0.311	0.65	0.17	10.6989	-12.8783	PH01000024G2570|1.66058500744;PH01000123G1100|1.61587750274;PH01001724G0160|1.57186219411;P80826|1.77780598938;PH01000157G0430|0.667300174673;PATL3|0.550471402119;P0C549|0.612852971107	7	645	132	17418	http://www.ebi.ac.uk/QuickGO/GTerm?id=GO:0030154	[]
7	6,7	translational elongation	GO:0006414	0.22	0.313	0.41	0.05	10.6989	-12.8783	PH01001010G0410|1.44315277845;P80826|1.77780598938	2	116	132	17418	http://www.ebi.ac.uk/QuickGO/GTerm?id=GO:0006414	[]
6	5,6	ER to Golgi vesicle-mediated transport	GO:0006888	0.22	0.313	-0.03	-0.16	10.6989	-12.8783	P80826|1.77780598938;PH01001498G0080|0.597645994911	2	116	132	17418	http://www.ebi.ac.uk/QuickGO/GTerm?id=GO:0006888	[]
5	5	response to alcohol	GO:0097305	0.22	0.314	0.3	0	10.6989	-12.8783	PH01000133G0340|2.00829692295;P29305|1.42727466699;P80826|1.77780598938;Q43495|0.428807989585;PH01003356G0050|0.592762396338;BETV1L|0.386584715691	6	535	132	17418	http://www.ebi.ac.uk/QuickGO/GTerm?id=GO:0097305	[]
5	5	cellular protein metabolic process	GO:0044267	0.222	0.314	7.43	3.46	10.6989	-12.8783	RPL9|1.4001817249;PH01000123G1100|1.61587750274;TUBA2|1.75718522474;RPL28A|1.44348786181;P29305|1.42727466699;PER2|1.47609637189;CAP10A|1.47069874188;UVR8|1.63488143117;P29308|1.75454243305;PH01001724G0160|1.57186219411;PH01001010G0410|1.44315277845;PH01001064G0040|1.44131190796;At3g52300|1.43815102329;P80826|1.77780598938;PH01002295G0170|1.4544014898;PNC1|1.57371622298;Q40089|1.57833273494;BOU|1…	36	4195	132	17418	http://www.ebi.ac.uk/QuickGO/GTerm?id=GO:0044267	[]
8	7,8	dicarboxylic acid transport	GO:0006835	0.222	0.314	0	-0.15	10.6989	-12.8783	P80826|1.77780598938	1	33	132	17418	http://www.ebi.ac.uk/QuickGO/GTerm?id=GO:0006835	[]
6	6	epidermal cell differentiation	GO:0009913	0.222	0.314	0	-0.15	10.6989	-12.8783	P80826|1.77780598938	1	33	132	17418	http://www.ebi.ac.uk/QuickGO/GTerm?id=GO:0009913	[]
5	5	organophosphate catabolic process	GO:0046434	0.222	0.314	0	-0.15	10.6989	-12.8783	P80826|1.77780598938	1	33	132	17418	http://www.ebi.ac.uk/QuickGO/GTerm?id=GO:0046434	[]
7	5,6,7	regulation of nuclear division	GO:0051783	0.222	0.314	0	-0.15	10.6989	-12.8783	P80826|1.77780598938	1	33	132	17418	http://www.ebi.ac.uk/QuickGO/GTerm?id=GO:0051783	[]
9	6,7,8,9	regulation of MAPK cascade	GO:0043408	0.222	0.314	0	-0.15	10.6989	-12.8783	P80826|1.77780598938	1	33	132	17418	http://www.ebi.ac.uk/QuickGO/GTerm?id=GO:0043408	[]
11	7,8,9,10,11	regulation of MAP kinase activity	GO:0043405	0.222	0.314	0	-0.15	10.6989	-12.8783	P80826|1.77780598938	1	33	132	17418	http://www.ebi.ac.uk/QuickGO/GTerm?id=GO:0043405	[]
7	7	purine nucleoside biosynthetic process	GO:0042451	0.222	0.314	0	-0.15	10.6989	-12.8783	NDPK1|0.654905319597	1	33	132	17418	http://www.ebi.ac.uk/QuickGO/GTerm?id=GO:0042451	[]
8	8	purine ribonucleoside biosynthetic process	GO:0046129	0.222	0.314	0	-0.15	10.6989	-12.8783	NDPK1|0.654905319597	1	33	132	17418	http://www.ebi.ac.uk/QuickGO/GTerm?id=GO:0046129	[]
6	6	epithelial cell differentiation	GO:0030855	0.222	0.314	0	-0.15	10.6989	-12.8783	P80826|1.77780598938	1	33	132	17418	http://www.ebi.ac.uk/QuickGO/GTerm?id=GO:0030855	[]
6	5,6	phosphorelay signal transduction system	GO:0000160	0.225	0.318	0.4	0.05	10.6989	-12.8783	P29305|1.42727466699;P80826|1.77780598938	2	118	132	17418	http://www.ebi.ac.uk/QuickGO/GTerm?id=GO:0000160	[]
7	5,6,7	protein transmembrane transport	GO:0071806	0.225	0.318	0.12	-0.09	10.6989	-12.8783	P80826|1.77780598938;Q43495|0.428807989585	2	118	132	17418	http://www.ebi.ac.uk/QuickGO/GTerm?id=GO:0071806	[]
6	6	very long-chain fatty acid metabolic process	GO:0000038	0.228	0.322	0	-0.15	10.6989	-12.8783	P80826|1.77780598938	1	34	132	17418	http://www.ebi.ac.uk/QuickGO/GTerm?id=GO:0000038	[]
5	5	organic hydroxy compound catabolic process	GO:1901616	0.228	0.322	0	-0.15	10.6989	-12.8783	P80826|1.77780598938	1	34	132	17418	http://www.ebi.ac.uk/QuickGO/GTerm?id=GO:1901616	[]
7	7	glycine metabolic process	GO:0006544	0.228	0.322	0	-0.15	10.6989	-12.8783	P80826|1.77780598938	1	34	132	17418	http://www.ebi.ac.uk/QuickGO/GTerm?id=GO:0006544	[]
5	5	phyllome development	GO:0048827	0.229	0.323	1.36	0.51	10.6989	-12.8783	PH01000123G1100|1.61587750274;P29305|1.42727466699;P80826|1.77780598938;P21616|2.28507997944;PH01000157G0430|0.667300174673;P0C549|0.612852971107	6	542	132	17418	http://www.ebi.ac.uk/QuickGO/GTerm?id=GO:0048827	[]
5	5	membrane lipid biosynthetic process	GO:0046467	0.231	0.325	0.37	0.03	10.6989	-12.8783	P29305|1.42727466699;UVR8|1.63488143117	2	120	132	17418	http://www.ebi.ac.uk/QuickGO/GTerm?id=GO:0046467	[]
6	5,6	mitochondrial transport	GO:0006839	0.231	0.325	0.41	0.05	10.6989	-12.8783	P80826|1.77780598938;BOU|1.45030761218	2	120	132	17418	http://www.ebi.ac.uk/QuickGO/GTerm?id=GO:0006839	[]
9	6,8,9	tRNA aminoacylation	GO:0043039	0.234	0.327	0.06	-0.12	10.6989	-12.8783	P29305|1.42727466699;P0C549|0.612852971107	2	121	132	17418	http://www.ebi.ac.uk/QuickGO/GTerm?id=GO:0043039	[]
5	5	amino acid activation	GO:0043038	0.234	0.327	0.06	-0.12	10.6989	-12.8783	P29305|1.42727466699;P0C549|0.612852971107	2	121	132	17418	http://www.ebi.ac.uk/QuickGO/GTerm?id=GO:0043038	[]
8	7,8	glutamate metabolic process	GO:0006536	0.234	0.327	0	-0.15	10.6989	-12.8783	P80826|1.77780598938	1	35	132	17418	http://www.ebi.ac.uk/QuickGO/GTerm?id=GO:0006536	[]
7	5,6,7	negative regulation of phosphorus metabolic process	GO:0010563	0.234	0.327	0	-0.15	10.6989	-12.8783	P29305|1.42727466699	1	35	132	17418	http://www.ebi.ac.uk/QuickGO/GTerm?id=GO:0010563	[]
8	7,8	cytochrome complex assembly	GO:0017004	0.234	0.327	0	-0.15	10.6989	-12.8783	P80826|1.77780598938	1	35	132	17418	http://www.ebi.ac.uk/QuickGO/GTerm?id=GO:0017004	[]
6	6	negative regulation of phosphate metabolic process	GO:0045936	0.234	0.327	0	-0.15	10.6989	-12.8783	P29305|1.42727466699	1	35	132	17418	http://www.ebi.ac.uk/QuickGO/GTerm?id=GO:0045936	[]
7	6,7	regulation of anion transport	GO:0044070	0.234	0.327	0	-0.15	10.6989	-12.8783	P80826|1.77780598938	1	35	132	17418	http://www.ebi.ac.uk/QuickGO/GTerm?id=GO:0044070	[]
7	7	neutral amino acid transport	GO:0015804	0.234	0.327	0	-0.15	10.6989	-12.8783	Q43495|0.428807989585	1	35	132	17418	http://www.ebi.ac.uk/QuickGO/GTerm?id=GO:0015804	[]
5	4,5	cell development	GO:0048468	0.235	0.328	0.93	0.3	10.6989	-12.8783	PH01000024G2570|1.66058500744;PH01001724G0160|1.57186219411;P80826|1.77780598938;PATL3|0.550471402119	4	326	132	17418	http://www.ebi.ac.uk/QuickGO/GTerm?id=GO:0048468	[]
8	6,7,8	protein targeting	GO:0006605	0.235	0.328	-1.38	-0.82	10.6989	-12.8783	P80826|1.77780598938;At1g74360|1.53845306894;P0C549|0.612852971107;Q43495|0.428807989585;PH01001918G0090|0.63989572411;CYP38|0.679930997719	6	547	132	17418	http://www.ebi.ac.uk/QuickGO/GTerm?id=GO:0006605	[]
7	5,6,7	sepal morphogenesis	GO:0048447	0.24	0.333	0	-0.15	10.6989	-12.8783	P80826|1.77780598938	1	36	132	17418	http://www.ebi.ac.uk/QuickGO/GTerm?id=GO:0048447	[]
4	4	positive regulation of immune response	GO:0050778	0.24	0.333	0	-0.15	10.6989	-12.8783	P80826|1.77780598938	1	36	132	17418	http://www.ebi.ac.uk/QuickGO/GTerm?id=GO:0050778	[]
5	4,5	chromosome separation	GO:0051304	0.24	0.333	0	-0.15	10.6989	-12.8783	P80826|1.77780598938	1	36	132	17418	http://www.ebi.ac.uk/QuickGO/GTerm?id=GO:0051304	[]
6	5,6	positive regulation of innate immune response	GO:0045089	0.24	0.333	0	-0.15	10.6989	-12.8783	P80826|1.77780598938	1	36	132	17418	http://www.ebi.ac.uk/QuickGO/GTerm?id=GO:0045089	[]
5	5	epidermis development	GO:0008544	0.24	0.333	0	-0.15	10.6989	-12.8783	P80826|1.77780598938	1	36	132	17418	http://www.ebi.ac.uk/QuickGO/GTerm?id=GO:0008544	[]
6	6	xylem development	GO:0010089	0.24	0.333	0	-0.15	10.6989	-12.8783	P80826|1.77780598938	1	36	132	17418	http://www.ebi.ac.uk/QuickGO/GTerm?id=GO:0010089	[]
5	5	vesicle docking	GO:0048278	0.24	0.333	0	-0.15	10.6989	-12.8783	P80826|1.77780598938	1	36	132	17418	http://www.ebi.ac.uk/QuickGO/GTerm?id=GO:0048278	[]
3	3	positive regulation of immune system process	GO:0002684	0.24	0.333	0	-0.15	10.6989	-12.8783	P80826|1.77780598938	1	36	132	17418	http://www.ebi.ac.uk/QuickGO/GTerm?id=GO:0002684	[]
7	5,6,7	mitotic sister chromatid segregation	GO:0000070	0.24	0.333	0	-0.15	10.6989	-12.8783	P80826|1.77780598938	1	36	132	17418	http://www.ebi.ac.uk/QuickGO/GTerm?id=GO:0000070	[]
5	5	sepal formation	GO:0048453	0.24	0.333	0	-0.15	10.6989	-12.8783	P80826|1.77780598938	1	36	132	17418	http://www.ebi.ac.uk/QuickGO/GTerm?id=GO:0048453	[]
4	4	shoot system development	GO:0048367	0.241	0.333	-0.17	-0.23	10.6989	-12.8783	PH01000123G1100|1.61587750274;P29305|1.42727466699;P29308|1.75454243305;P80826|1.77780598938;P21616|2.28507997944;PH01000157G0430|0.667300174673;P0C549|0.612852971107;CAL1|0.559913729682;CYP38|0.679930997719;PAO|0.573000115188	10	1015	132	17418	http://www.ebi.ac.uk/QuickGO/GTerm?id=GO:0048367	[]
4	4	plant epidermis morphogenesis	GO:0090626	0.243	0.337	0.17	-0.07	10.6989	-12.8783	P29308|1.75454243305;P80826|1.77780598938;CYP38|0.679930997719	3	225	132	17418	http://www.ebi.ac.uk/QuickGO/GTerm?id=GO:0090626	[]
5	5	regulation of transferase activity	GO:0051338	0.245	0.339	0.4	0.05	10.6989	-12.8783	P29305|1.42727466699;P80826|1.77780598938	2	125	132	17418	http://www.ebi.ac.uk/QuickGO/GTerm?id=GO:0051338	[]
8	8	guanosine-containing compound metabolic process	GO:1901068	0.246	0.339	0	-0.15	10.6989	-12.8783	NDPK1|0.654905319597	1	37	132	17418	http://www.ebi.ac.uk/QuickGO/GTerm?id=GO:1901068	[]
5	5	heat acclimation	GO:0010286	0.246	0.339	0	-0.15	10.6989	-12.8783	Q43495|0.428807989585	1	37	132	17418	http://www.ebi.ac.uk/QuickGO/GTerm?id=GO:0010286	[]
5	5	cytokinin metabolic process	GO:0009690	0.246	0.339	0	-0.15	10.6989	-12.8783	P80826|1.77780598938	1	37	132	17418	http://www.ebi.ac.uk/QuickGO/GTerm?id=GO:0009690	[]
6	6	steroid biosynthetic process	GO:0006694	0.248	0.342	0.45	0.07	10.6989	-12.8783	PH01001724G0160|1.57186219411;P80826|1.77780598938	2	126	132	17418	http://www.ebi.ac.uk/QuickGO/GTerm?id=GO:0006694	[]
6	6	terpenoid metabolic process	GO:0006721	0.249	0.344	0.17	-0.07	10.6989	-12.8783	P29305|1.42727466699;P80826|1.77780598938;CYP38|0.679930997719	3	228	132	17418	http://www.ebi.ac.uk/QuickGO/GTerm?id=GO:0006721	[]
8	7,8	pyrimidine ribonucleotide metabolic process	GO:0009218	0.25	0.345	-0.07	-0.18	10.6989	-12.8783	P80826|1.77780598938;NDPK1|0.654905319597	2	127	132	17418	http://www.ebi.ac.uk/QuickGO/GTerm?id=GO:0009218	[]
9	8,9	pyrimidine ribonucleotide biosynthetic process	GO:0009220	0.25	0.345	-0.07	-0.18	10.6989	-12.8783	P80826|1.77780598938;NDPK1|0.654905319597	2	127	132	17418	http://www.ebi.ac.uk/QuickGO/GTerm?id=GO:0009220	[]
8	6,7,8	brassinosteroid mediated signaling pathway	GO:0009742	0.251	0.346	0	-0.15	10.6989	-12.8783	P80826|1.77780598938	1	38	132	17418	http://www.ebi.ac.uk/QuickGO/GTerm?id=GO:0009742	[]
4	4	cytokinesis	GO:0000910	0.251	0.346	-0.25	-0.27	10.6989	-12.8783	P80826|1.77780598938;Q43495|0.428807989585;PH01001498G0080|0.597645994911	3	229	132	17418	http://www.ebi.ac.uk/QuickGO/GTerm?id=GO:0000910	[]
4	4	symbiosis, encompassing mutualism through parasitism	GO:0044403	0.253	0.348	0.41	0.05	10.6989	-12.8783	PH01001064G0040|1.44131190796;P80826|1.77780598938	2	128	132	17418	http://www.ebi.ac.uk/QuickGO/GTerm?id=GO:0044403	[]
7	7	dicarboxylic acid metabolic process	GO:0043648	0.253	0.348	0.46	0.08	10.6989	-12.8783	UVR8|1.63488143117;P80826|1.77780598938	2	128	132	17418	http://www.ebi.ac.uk/QuickGO/GTerm?id=GO:0043648	[]
6	6	lignin catabolic process	GO:0046274	0.257	0.352	0	-0.15	10.6989	-12.8783	LAC25|0.582426776404	1	39	132	17418	http://www.ebi.ac.uk/QuickGO/GTerm?id=GO:0046274	[]
7	6,7	cellular response to brassinosteroid stimulus	GO:0071367	0.257	0.352	0	-0.15	10.6989	-12.8783	P80826|1.77780598938	1	39	132	17418	http://www.ebi.ac.uk/QuickGO/GTerm?id=GO:0071367	[]
7	6,7	positive regulation of protein modification process	GO:0031401	0.257	0.352	0	-0.15	10.6989	-12.8783	P80826|1.77780598938	1	39	132	17418	http://www.ebi.ac.uk/QuickGO/GTerm?id=GO:0031401	[]
4	4	cuticle development	GO:0042335	0.257	0.352	0	-0.15	10.6989	-12.8783	P80826|1.77780598938	1	39	132	17418	http://www.ebi.ac.uk/QuickGO/GTerm?id=GO:0042335	[]
6	5,6	phenylpropanoid catabolic process	GO:0046271	0.257	0.352	0	-0.15	10.6989	-12.8783	LAC25|0.582426776404	1	39	132	17418	http://www.ebi.ac.uk/QuickGO/GTerm?id=GO:0046271	[]
6	6	polysaccharide catabolic process	GO:0000272	0.259	0.353	-0.04	-0.17	10.6989	-12.8783	P80826|1.77780598938;BMY1|0.613020699457	2	130	132	17418	http://www.ebi.ac.uk/QuickGO/GTerm?id=GO:0000272	[]
5	5	nucleoside metabolic process	GO:0009116	0.259	0.353	-0.07	-0.18	10.6989	-12.8783	P80826|1.77780598938;NDPK1|0.654905319597	2	130	132	17418	http://www.ebi.ac.uk/QuickGO/GTerm?id=GO:0009116	[]
4	4	response to gravity	GO:0009629	0.259	0.353	0.5	0.09	10.6989	-12.8783	P80826|1.77780598938;PH01003206G0110|1.78244423409	2	130	132	17418	http://www.ebi.ac.uk/QuickGO/GTerm?id=GO:0009629	[]
6	6	fatty acid biosynthetic process	GO:0006633	0.26	0.354	-0.25	-0.27	10.6989	-12.8783	P80826|1.77780598938;P0C549|0.612852971107;CYP38|0.679930997719	3	233	132	17418	http://www.ebi.ac.uk/QuickGO/GTerm?id=GO:0006633	[]
8	7,8	phosphatidylinositol phosphorylation	GO:0046854	0.263	0.356	0	-0.15	10.6989	-12.8783	P83332|0.61018696789	1	40	132	17418	http://www.ebi.ac.uk/QuickGO/GTerm?id=GO:0046854	[]
7	5,6,7	steroid hormone mediated signaling pathway	GO:0043401	0.263	0.356	0	-0.15	10.6989	-12.8783	P80826|1.77780598938	1	40	132	17418	http://www.ebi.ac.uk/QuickGO/GTerm?id=GO:0043401	[]
5	5	regulation of seed germination	GO:0010029	0.263	0.356	0	-0.15	10.6989	-12.8783	P80826|1.77780598938	1	40	132	17418	http://www.ebi.ac.uk/QuickGO/GTerm?id=GO:0010029	[]
5	5	response to steroid hormone	GO:0048545	0.263	0.356	0	-0.15	10.6989	-12.8783	P80826|1.77780598938	1	40	132	17418	http://www.ebi.ac.uk/QuickGO/GTerm?id=GO:0048545	[]
6	5,6	petal morphogenesis	GO:0048446	0.263	0.356	0	-0.15	10.6989	-12.8783	P80826|1.77780598938	1	40	132	17418	http://www.ebi.ac.uk/QuickGO/GTerm?id=GO:0048446	[]
7	5,6,7	carbohydrate transmembrane transport	GO:0034219	0.263	0.356	0	-0.15	10.6989	-12.8783	PH01000101G0680|0.235869913801	1	40	132	17418	http://www.ebi.ac.uk/QuickGO/GTerm?id=GO:0034219	[]
7	7	protein-chromophore linkage	GO:0018298	0.263	0.356	0	-0.15	10.6989	-12.8783	P29305|1.42727466699	1	40	132	17418	http://www.ebi.ac.uk/QuickGO/GTerm?id=GO:0018298	[]
5	5	flower calyx development	GO:0048464	0.263	0.356	0	-0.15	10.6989	-12.8783	P80826|1.77780598938	1	40	132	17418	http://www.ebi.ac.uk/QuickGO/GTerm?id=GO:0048464	[]
7	6,7	cellular response to steroid hormone stimulus	GO:0071383	0.263	0.356	0	-0.15	10.6989	-12.8783	P80826|1.77780598938	1	40	132	17418	http://www.ebi.ac.uk/QuickGO/GTerm?id=GO:0071383	[]
6	5,6	sepal development	GO:0048442	0.263	0.356	0	-0.15	10.6989	-12.8783	P80826|1.77780598938	1	40	132	17418	http://www.ebi.ac.uk/QuickGO/GTerm?id=GO:0048442	[]
5	5	petal formation	GO:0048451	0.263	0.356	0	-0.15	10.6989	-12.8783	P80826|1.77780598938	1	40	132	17418	http://www.ebi.ac.uk/QuickGO/GTerm?id=GO:0048451	[]
7	6,7	DNA replication	GO:0006260	0.264	0.358	0.06	-0.12	10.6989	-12.8783	P80826|1.77780598938;At4g16580|1.87484516277;P0C549|0.612852971107;Q43495|0.428807989585	4	344	132	17418	http://www.ebi.ac.uk/QuickGO/GTerm?id=GO:0006260	[]
5	5	heterocycle catabolic process	GO:0046700	0.266	0.359	-0.25	-0.27	10.6989	-12.8783	P80826|1.77780598938;PH01000157G0430|0.667300174673;PAO|0.573000115188	3	236	132	17418	http://www.ebi.ac.uk/QuickGO/GTerm?id=GO:0046700	[]
6	4,5,6	vegetative to reproductive phase transition of meristem	GO:0010228	0.268	0.36	-0.02	-0.16	10.6989	-12.8783	P29305|1.42727466699;P80826|1.77780598938;PH01000157G0430|0.667300174673;P0C549|0.612852971107	4	346	132	17418	http://www.ebi.ac.uk/QuickGO/GTerm?id=GO:0010228	[]
6	5,6	cell morphogenesis involved in differentiation	GO:0000904	0.268	0.36	0.26	-0.02	10.6989	-12.8783	PH01000024G2570|1.66058500744;P80826|1.77780598938;PATL3|0.550471402119	3	237	132	17418	http://www.ebi.ac.uk/QuickGO/GTerm?id=GO:0000904	[]
5	4,5	positive regulation of defense response	GO:0031349	0.268	0.36	0	-0.15	10.6989	-12.8783	P80826|1.77780598938	1	41	132	17418	http://www.ebi.ac.uk/QuickGO/GTerm?id=GO:0031349	[]
6	6	pyridine-containing compound biosynthetic process	GO:0072525	0.268	0.36	0	-0.15	10.6989	-12.8783	P80826|1.77780598938	1	41	132	17418	http://www.ebi.ac.uk/QuickGO/GTerm?id=GO:0072525	[]
5	5	regulation of lipid metabolic process	GO:0019216	0.268	0.36	0	-0.15	10.6989	-12.8783	P80826|1.77780598938	1	41	132	17418	http://www.ebi.ac.uk/QuickGO/GTerm?id=GO:0019216	[]
3	3	positive regulation of signaling	GO:0023056	0.268	0.36	0	-0.15	10.6989	-12.8783	P80826|1.77780598938	1	41	132	17418	http://www.ebi.ac.uk/QuickGO/GTerm?id=GO:0023056	[]
7	6,7	regulation of seedling development	GO:1900140	0.268	0.36	0	-0.15	10.6989	-12.8783	P80826|1.77780598938	1	41	132	17418	http://www.ebi.ac.uk/QuickGO/GTerm?id=GO:1900140	[]
5	5	epithelium development	GO:0060429	0.268	0.36	0	-0.15	10.6989	-12.8783	P80826|1.77780598938	1	41	132	17418	http://www.ebi.ac.uk/QuickGO/GTerm?id=GO:0060429	[]
6	4,5,6	positive regulation of signal transduction	GO:0009967	0.268	0.36	0	-0.15	10.6989	-12.8783	P80826|1.77780598938	1	41	132	17418	http://www.ebi.ac.uk/QuickGO/GTerm?id=GO:0009967	[]
4	4	floral whorl development	GO:0048438	0.272	0.365	0.18	-0.06	10.6989	-12.8783	P29305|1.42727466699;P80826|1.77780598938;PH01000157G0430|0.667300174673	3	239	132	17418	http://www.ebi.ac.uk/QuickGO/GTerm?id=GO:0048438	[]
3	3	photoperiodism, flowering	GO:0048573	0.273	0.365	0.4	0.05	10.6989	-12.8783	P29305|1.42727466699;P80826|1.77780598938	2	135	132	17418	http://www.ebi.ac.uk/QuickGO/GTerm?id=GO:0048573	[]
6	4,6	primary shoot apical meristem specification	GO:0010072	0.274	0.365	0	-0.15	10.6989	-12.8783	P80826|1.77780598938	1	42	132	17418	http://www.ebi.ac.uk/QuickGO/GTerm?id=GO:0010072	[]
4	4	membrane docking	GO:0022406	0.274	0.365	0	-0.15	10.6989	-12.8783	P80826|1.77780598938	1	42	132	17418	http://www.ebi.ac.uk/QuickGO/GTerm?id=GO:0022406	[]
7	6,7	lipid phosphorylation	GO:0046834	0.274	0.365	0	-0.15	10.6989	-12.8783	P83332|0.61018696789	1	42	132	17418	http://www.ebi.ac.uk/QuickGO/GTerm?id=GO:0046834	[]
3	3	multi-organism cellular process	GO:0044764	0.274	0.365	0	-0.15	10.6989	-12.8783	P80826|1.77780598938	1	42	132	17418	http://www.ebi.ac.uk/QuickGO/GTerm?id=GO:0044764	[]
6	6	ribosome assembly	GO:0042255	0.274	0.365	0	-0.15	10.6989	-12.8783	P80826|1.77780598938	1	42	132	17418	http://www.ebi.ac.uk/QuickGO/GTerm?id=GO:0042255	[]
6	6	positive regulation of transferase activity	GO:0051347	0.274	0.365	0	-0.15	10.6989	-12.8783	P80826|1.77780598938	1	42	132	17418	http://www.ebi.ac.uk/QuickGO/GTerm?id=GO:0051347	[]
6	6	galacturonan metabolic process	GO:0010393	0.274	0.365	0	-0.15	10.6989	-12.8783	P80826|1.77780598938	1	42	132	17418	http://www.ebi.ac.uk/QuickGO/GTerm?id=GO:0010393	[]
7	7	pectin metabolic process	GO:0045488	0.274	0.365	0	-0.15	10.6989	-12.8783	P80826|1.77780598938	1	42	132	17418	http://www.ebi.ac.uk/QuickGO/GTerm?id=GO:0045488	[]
2	2	positive regulation of biological process	GO:0048518	0.285	0.379	0.56	0.12	10.6989	-12.8783	PH01000123G1100|1.61587750274;P29305|1.42727466699;CCOAOMT2|1.41193722302;P80826|1.77780598938;PH01000157G0430|0.667300174673;P0C549|0.612852971107;CYP38|0.679930997719	7	703	132	17418	http://www.ebi.ac.uk/QuickGO/GTerm?id=GO:0048518	[]
7	7	dicarboxylic acid biosynthetic process	GO:0043650	0.285	0.379	0	-0.15	10.6989	-12.8783	UVR8|1.63488143117	1	44	132	17418	http://www.ebi.ac.uk/QuickGO/GTerm?id=GO:0043650	[]
6	5,6	vegetative phase change	GO:0010050	0.285	0.379	0	-0.15	10.6989	-12.8783	P80826|1.77780598938	1	44	132	17418	http://www.ebi.ac.uk/QuickGO/GTerm?id=GO:0010050	[]
6	5,6	carbohydrate transport	GO:0008643	0.287	0.382	0.38	0.03	10.6989	-12.8783	P80826|1.77780598938;PH01000101G0680|0.235869913801	2	140	132	17418	http://www.ebi.ac.uk/QuickGO/GTerm?id=GO:0008643	[]
7	7	oxylipin biosynthetic process	GO:0031408	0.29	0.385	0	-0.15	10.6989	-12.8783	P80826|1.77780598938	1	45	132	17418	http://www.ebi.ac.uk/QuickGO/GTerm?id=GO:0031408	[]
6	6	nucleotide-sugar biosynthetic process	GO:0009226	0.29	0.385	0	-0.15	10.6989	-12.8783	P80826|1.77780598938	1	45	132	17418	http://www.ebi.ac.uk/QuickGO/GTerm?id=GO:0009226	[]
7	7	leaf senescence	GO:0010150	0.29	0.385	0	-0.15	10.6989	-12.8783	P80826|1.77780598938	1	45	132	17418	http://www.ebi.ac.uk/QuickGO/GTerm?id=GO:0010150	[]
7	7	cellular protein complex disassembly	GO:0043624	0.29	0.385	0	-0.15	10.6989	-12.8783	P80826|1.77780598938	1	45	132	17418	http://www.ebi.ac.uk/QuickGO/GTerm?id=GO:0043624	[]
6	5,6	endosomal transport	GO:0016197	0.29	0.385	0	-0.15	10.6989	-12.8783	P80826|1.77780598938	1	45	132	17418	http://www.ebi.ac.uk/QuickGO/GTerm?id=GO:0016197	[]
8	6,7,8	negative regulation of transcription, DNA-templated	GO:0045892	0.29	0.385	0.74	0.21	10.6989	-12.8783	UVR8|1.63488143117;P80826|1.77780598938;At4g16580|1.87484516277	3	248	132	17418	http://www.ebi.ac.uk/QuickGO/GTerm?id=GO:0045892	[]
9	9	internal protein amino acid acetylation	GO:0006475	0.296	0.39	0	-0.15	10.6989	-12.8783	P80826|1.77780598938	1	46	132	17418	http://www.ebi.ac.uk/QuickGO/GTerm?id=GO:0006475	[]
10	10	internal peptidyl-lysine acetylation	GO:0018393	0.296	0.39	0	-0.15	10.6989	-12.8783	P80826|1.77780598938	1	46	132	17418	http://www.ebi.ac.uk/QuickGO/GTerm?id=GO:0018393	[]
11	7,8,11	histone acetylation	GO:0016573	0.296	0.39	0	-0.15	10.6989	-12.8783	P80826|1.77780598938	1	46	132	17418	http://www.ebi.ac.uk/QuickGO/GTerm?id=GO:0016573	[]
8	8	pyrimidine ribonucleoside biosynthetic process	GO:0046132	0.296	0.39	0	-0.15	10.6989	-12.8783	NDPK1|0.654905319597	1	46	132	17418	http://www.ebi.ac.uk/QuickGO/GTerm?id=GO:0046132	[]
9	9	peptidyl-lysine acetylation	GO:0018394	0.296	0.39	0	-0.15	10.6989	-12.8783	P80826|1.77780598938	1	46	132	17418	http://www.ebi.ac.uk/QuickGO/GTerm?id=GO:0018394	[]
3	3	cellular localization	GO:0051641	0.296	0.391	-2.45	-1.34	10.6989	-12.8783	UVR8|1.63488143117;P80826|1.77780598938;BOU|1.45030761218;At1g74360|1.53845306894;P0C549|0.612852971107;Q43495|0.428807989585;PH01001498G0080|0.597645994911;PH01001918G0090|0.63989572411;CAL1|0.559913729682;CYP38|0.679930997719;ALB3|0.605076289675	11	1195	132	17418	http://www.ebi.ac.uk/QuickGO/GTerm?id=GO:0051641	[]
6	5,6	seedling development	GO:0090351	0.298	0.393	0.45	0.07	10.6989	-12.8783	P80826|1.77780598938;PNC1|1.57371622298	2	144	132	17418	http://www.ebi.ac.uk/QuickGO/GTerm?id=GO:0090351	[]
6	6	cellular response to lipid	GO:0071396	0.299	0.394	0.41	0.05	10.6989	-12.8783	PH01001724G0160|1.57186219411;P80826|1.77780598938;BETV1L|0.386584715691	3	252	132	17418	http://www.ebi.ac.uk/QuickGO/GTerm?id=GO:0071396	[]
5	4,5	plant organ development	GO:0099402	0.299	0.394	2	0.82	10.6989	-12.8783	PH01000024G2570|1.66058500744;PH01000123G1100|1.61587750274;P29305|1.42727466699;PH01001724G0160|1.57186219411;P80826|1.77780598938;P21616|2.28507997944;PH01000157G0430|0.667300174673;P0C549|0.612852971107;PH01004214G0020|0.602443920055	9	955	132	17418	http://www.ebi.ac.uk/QuickGO/GTerm?id=GO:0099402	[]
6	6	karyogamy	GO:0000741	0.301	0.395	0	-0.15	10.6989	-12.8783	P80826|1.77780598938	1	47	132	17418	http://www.ebi.ac.uk/QuickGO/GTerm?id=GO:0000741	[]
5	5	viral process	GO:0016032	0.301	0.395	0	-0.15	10.6989	-12.8783	P80826|1.77780598938	1	47	132	17418	http://www.ebi.ac.uk/QuickGO/GTerm?id=GO:0016032	[]
7	7	pyrimidine nucleoside biosynthetic process	GO:0046134	0.301	0.395	0	-0.15	10.6989	-12.8783	NDPK1|0.654905319597	1	47	132	17418	http://www.ebi.ac.uk/QuickGO/GTerm?id=GO:0046134	[]
6	6	protein complex disassembly	GO:0043241	0.301	0.395	0	-0.15	10.6989	-12.8783	P80826|1.77780598938	1	47	132	17418	http://www.ebi.ac.uk/QuickGO/GTerm?id=GO:0043241	[]
3	3	regulation of developmental process	GO:0050793	0.303	0.398	-1.45	-0.86	10.6989	-12.8783	P29305|1.42727466699;P80826|1.77780598938;CAM3|0.610011288272;P0C549|0.612852971107;Q43495|0.428807989585;CAL1|0.559913729682	6	600	132	17418	http://www.ebi.ac.uk/QuickGO/GTerm?id=GO:0050793	[]
6	6	nuclear division	GO:0000280	0.304	0.398	0.49	0.09	10.6989	-12.8783	PH01001422G0240|1.72956264623;P80826|1.77780598938	2	146	132	17418	http://www.ebi.ac.uk/QuickGO/GTerm?id=GO:0000280	[]
5	5	cellular protein localization	GO:0034613	0.304	0.398	-1.81	-1.03	10.6989	-12.8783	UVR8|1.63488143117;P80826|1.77780598938;At1g74360|1.53845306894;P0C549|0.612852971107;Q43495|0.428807989585;PH01001918G0090|0.63989572411;CYP38|0.679930997719;ALB3|0.605076289675	8	839	132	17418	http://www.ebi.ac.uk/QuickGO/GTerm?id=GO:0034613	[]
4	4	negative regulation of biosynthetic process	GO:0009890	0.305	0.399	1.09	0.38	10.6989	-12.8783	UVR8|1.63488143117;P80826|1.77780598938;At4g16580|1.87484516277;CP12-2|0.447391421946	4	368	132	17418	http://www.ebi.ac.uk/QuickGO/GTerm?id=GO:0009890	[]
4	4	negative regulation of flower development	GO:0009910	0.306	0.4	0	-0.15	10.6989	-12.8783	P80826|1.77780598938	1	48	132	17418	http://www.ebi.ac.uk/QuickGO/GTerm?id=GO:0009910	[]
5	5	embryonic meristem initiation	GO:0090421	0.306	0.4	0	-0.15	10.6989	-12.8783	P80826|1.77780598938	1	48	132	17418	http://www.ebi.ac.uk/QuickGO/GTerm?id=GO:0090421	[]
6	6	photoperiodism	GO:0009648	0.306	0.4	0.4	0.05	10.6989	-12.8783	P29305|1.42727466699;P80826|1.77780598938	2	147	132	17418	http://www.ebi.ac.uk/QuickGO/GTerm?id=GO:0009648	[]
8	7,8	pyrimidine nucleotide biosynthetic process	GO:0006221	0.306	0.4	-0.07	-0.18	10.6989	-12.8783	P80826|1.77780598938;NDPK1|0.654905319597	2	147	132	17418	http://www.ebi.ac.uk/QuickGO/GTerm?id=GO:0006221	[]
6	6	negative regulation of RNA biosynthetic process	GO:1902679	0.307	0.4	0.74	0.21	10.6989	-12.8783	UVR8|1.63488143117;P80826|1.77780598938;At4g16580|1.87484516277	3	256	132	17418	http://www.ebi.ac.uk/QuickGO/GTerm?id=GO:1902679	[]
7	7	negative regulation of nucleic acid-templated transcription	GO:1903507	0.307	0.4	0.74	0.21	10.6989	-12.8783	UVR8|1.63488143117;P80826|1.77780598938;At4g16580|1.87484516277	3	256	132	17418	http://www.ebi.ac.uk/QuickGO/GTerm?id=GO:1903507	[]
7	5,6,7	negative regulation of RNA metabolic process	GO:0051253	0.309	0.403	0.74	0.21	10.6989	-12.8783	UVR8|1.63488143117;P80826|1.77780598938;At4g16580|1.87484516277	3	257	132	17418	http://www.ebi.ac.uk/QuickGO/GTerm?id=GO:0051253	[]
7	6,7	pyrimidine nucleotide metabolic process	GO:0006220	0.309	0.403	-0.07	-0.18	10.6989	-12.8783	P80826|1.77780598938;NDPK1|0.654905319597	2	148	132	17418	http://www.ebi.ac.uk/QuickGO/GTerm?id=GO:0006220	[]
5	5	cellular response to organic substance	GO:0071310	0.311	0.405	0.2	-0.05	10.6989	-12.8783	P29305|1.42727466699;PH01001724G0160|1.57186219411;P80826|1.77780598938;At1g74360|1.53845306894;PH01000121G1130|0.61766824127;PH01001918G0090|0.63989572411;CYP38|0.679930997719;BETV1L|0.386584715691	8	845	132	17418	http://www.ebi.ac.uk/QuickGO/GTerm?id=GO:0071310	[]
5	5	hydrogen peroxide biosynthetic process	GO:0050665	0.312	0.405	0	-0.15	10.6989	-12.8783	P80826|1.77780598938	1	49	132	17418	http://www.ebi.ac.uk/QuickGO/GTerm?id=GO:0050665	[]
4	4	positive regulation of cell communication	GO:0010647	0.312	0.405	0	-0.15	10.6989	-12.8783	P80826|1.77780598938	1	49	132	17418	http://www.ebi.ac.uk/QuickGO/GTerm?id=GO:0010647	[]
5	5	corolla development	GO:0048465	0.317	0.409	0	-0.15	10.6989	-12.8783	P80826|1.77780598938	1	50	132	17418	http://www.ebi.ac.uk/QuickGO/GTerm?id=GO:0048465	[]
4	4	cell recognition	GO:0008037	0.317	0.409	0	-0.15	10.6989	-12.8783	SD25|0.626711624921	1	50	132	17418	http://www.ebi.ac.uk/QuickGO/GTerm?id=GO:0008037	[]
8	7,8	RNA 3'-end processing	GO:0031123	0.317	0.409	0	-0.15	10.6989	-12.8783	P80826|1.77780598938	1	50	132	17418	http://www.ebi.ac.uk/QuickGO/GTerm?id=GO:0031123	[]
5	5	cellular response to oxidative stress	GO:0034599	0.317	0.409	0	-0.15	10.6989	-12.8783	P80826|1.77780598938	1	50	132	17418	http://www.ebi.ac.uk/QuickGO/GTerm?id=GO:0034599	[]
9	7,8,9	regulation of translational elongation	GO:0006448	0.317	0.409	0	-0.15	10.6989	-12.8783	P80826|1.77780598938	1	50	132	17418	http://www.ebi.ac.uk/QuickGO/GTerm?id=GO:0006448	[]
5	5	petal development	GO:0048441	0.317	0.409	0	-0.15	10.6989	-12.8783	P80826|1.77780598938	1	50	132	17418	http://www.ebi.ac.uk/QuickGO/GTerm?id=GO:0048441	[]
5	5	macromolecular complex disassembly	GO:0032984	0.317	0.409	0	-0.15	10.6989	-12.8783	P80826|1.77780598938	1	50	132	17418	http://www.ebi.ac.uk/QuickGO/GTerm?id=GO:0032984	[]
5	4,5	recognition of pollen	GO:0048544	0.317	0.409	0	-0.15	10.6989	-12.8783	SD25|0.626711624921	1	50	132	17418	http://www.ebi.ac.uk/QuickGO/GTerm?id=GO:0048544	[]
7	7	pyrimidine ribonucleoside metabolic process	GO:0046131	0.317	0.409	0	-0.15	10.6989	-12.8783	NDPK1|0.654905319597	1	50	132	17418	http://www.ebi.ac.uk/QuickGO/GTerm?id=GO:0046131	[]
9	8,9	jasmonic acid biosynthetic process	GO:0009695	0.317	0.409	0	-0.15	10.6989	-12.8783	P80826|1.77780598938	1	50	132	17418	http://www.ebi.ac.uk/QuickGO/GTerm?id=GO:0009695	[]
5	5	nitrogen compound transport	GO:0071705	0.318	0.411	0.55	0.12	10.6989	-12.8783	P29305|1.42727466699;NIR|1.9767908464;P80826|1.77780598938;PNC1|1.57371622298;BOU|1.45030761218;At1g74360|1.53845306894;PH01000101G0680|0.235869913801;P0C549|0.612852971107;Q43495|0.428807989585;PH01001498G0080|0.597645994911;PH01001918G0090|0.63989572411;CYP38|0.679930997719	12	1342	132	17418	http://www.ebi.ac.uk/QuickGO/GTerm?id=GO:0071705	[]
6	6	pyrimidine nucleoside metabolic process	GO:0006213	0.322	0.415	0	-0.15	10.6989	-12.8783	NDPK1|0.654905319597	1	51	132	17418	http://www.ebi.ac.uk/QuickGO/GTerm?id=GO:0006213	[]
4	3,4	pollen-pistil interaction	GO:0009875	0.322	0.415	0	-0.15	10.6989	-12.8783	SD25|0.626711624921	1	51	132	17418	http://www.ebi.ac.uk/QuickGO/GTerm?id=GO:0009875	[]
6	5,6	regulation of post-embryonic development	GO:0048580	0.322	0.415	-0.93	-0.6	10.6989	-12.8783	P80826|1.77780598938;CAM3|0.610011288272;P0C549|0.612852971107;CAL1|0.559913729682	4	378	132	17418	http://www.ebi.ac.uk/QuickGO/GTerm?id=GO:0048580	[]
10	7,9,10	RNA interference	GO:0016246	0.323	0.416	0.52	0.1	10.6989	-12.8783	P80826|1.77780598938;At4g16580|1.87484516277	2	153	132	17418	http://www.ebi.ac.uk/QuickGO/GTerm?id=GO:0016246	[]
3	3	establishment of localization	GO:0051234	0.328	0.422	6.36	2.94	10.6989	-12.8783	RPL9|1.4001817249;P29305|1.42727466699;NIR|1.9767908464;CAP10A|1.47069874188;P29308|1.75454243305;PH01001724G0160|1.57186219411;At3g52300|1.43815102329;P80826|1.77780598938;P21616|2.28507997944;PH01002295G0170|1.4544014898;PNC1|1.57371622298;Q40089|1.57833273494;BOU|1.45030761218;LHA2|1.64061049839;At1g74360|1.53845306894;PMA1|1.51108111073;PH01000101G0680|0.235869913801;PH01000332G0830|0.6161448…	28	3373	132	17418	http://www.ebi.ac.uk/QuickGO/GTerm?id=GO:0051234	[]
8	7,8	base-excision repair	GO:0006284	0.332	0.427	0	-0.15	10.6989	-12.8783	P80826|1.77780598938	1	53	132	17418	http://www.ebi.ac.uk/QuickGO/GTerm?id=GO:0006284	[]
4	4	lipid localization	GO:0010876	0.334	0.43	0.61	0.15	10.6989	-12.8783	P80826|1.77780598938;P21616|2.28507997944	2	157	132	17418	http://www.ebi.ac.uk/QuickGO/GTerm?id=GO:0010876	[]
4	4	cellular macromolecule localization	GO:0070727	0.337	0.433	-1.81	-1.03	10.6989	-12.8783	UVR8|1.63488143117;P80826|1.77780598938;At1g74360|1.53845306894;P0C549|0.612852971107;Q43495|0.428807989585;PH01001918G0090|0.63989572411;CYP38|0.679930997719;ALB3|0.605076289675	8	868	132	17418	http://www.ebi.ac.uk/QuickGO/GTerm?id=GO:0070727	[]
7	5,6,7	flower development	GO:0009908	0.338	0.434	-1.29	-0.77	10.6989	-12.8783	P29305|1.42727466699;P80826|1.77780598938;PH01000157G0430|0.667300174673;P0C549|0.612852971107;CAL1|0.559913729682;PAO|0.573000115188	6	626	132	17418	http://www.ebi.ac.uk/QuickGO/GTerm?id=GO:0009908	[]
6	6	trichome differentiation	GO:0010026	0.34	0.436	-0.04	-0.17	10.6989	-12.8783	P80826|1.77780598938;P0C549|0.612852971107	2	159	132	17418	http://www.ebi.ac.uk/QuickGO/GTerm?id=GO:0010026	[]
7	5,7	chromatin remodeling	GO:0006338	0.342	0.438	0	-0.15	10.6989	-12.8783	P80826|1.77780598938	1	55	132	17418	http://www.ebi.ac.uk/QuickGO/GTerm?id=GO:0006338	[]
6	6	endocytosis	GO:0006897	0.342	0.438	0	-0.15	10.6989	-12.8783	P80826|1.77780598938	1	55	132	17418	http://www.ebi.ac.uk/QuickGO/GTerm?id=GO:0006897	[]
6	6	positive regulation of hydrolase activity	GO:0051345	0.342	0.438	0	-0.15	10.6989	-12.8783	P80826|1.77780598938	1	55	132	17418	http://www.ebi.ac.uk/QuickGO/GTerm?id=GO:0051345	[]
10	7,8,9,10	proteasome-mediated ubiquitin-dependent protein catabolic process	GO:0043161	0.345	0.442	0.12	-0.09	10.6989	-12.8783	P80826|1.77780598938;Q43495|0.428807989585	2	161	132	17418	http://www.ebi.ac.uk/QuickGO/GTerm?id=GO:0043161	[]
4	4	developmental maturation	GO:0021700	0.346	0.443	0.6	0.14	10.6989	-12.8783	PH01001724G0160|1.57186219411;P80826|1.77780598938;PH01002851G0080|1.4228696756	3	275	132	17418	http://www.ebi.ac.uk/QuickGO/GTerm?id=GO:0021700	[]
7	5,7	maintenance of meristem identity	GO:0010074	0.347	0.443	0	-0.15	10.6989	-12.8783	P80826|1.77780598938	1	56	132	17418	http://www.ebi.ac.uk/QuickGO/GTerm?id=GO:0010074	[]
4	4	regulation of cell differentiation	GO:0045595	0.347	0.443	0	-0.15	10.6989	-12.8783	P80826|1.77780598938	1	56	132	17418	http://www.ebi.ac.uk/QuickGO/GTerm?id=GO:0045595	[]
5	5	ribosomal small subunit biogenesis	GO:0042274	0.347	0.443	0	-0.15	10.6989	-12.8783	P80826|1.77780598938	1	56	132	17418	http://www.ebi.ac.uk/QuickGO/GTerm?id=GO:0042274	[]
6	5,6	negative regulation of nucleobase-containing compound metabolic process	GO:0045934	0.348	0.444	0.74	0.21	10.6989	-12.8783	UVR8|1.63488143117;P80826|1.77780598938;At4g16580|1.87484516277	3	276	132	17418	http://www.ebi.ac.uk/QuickGO/GTerm?id=GO:0045934	[]
7	5,6,7	regulation of DNA metabolic process	GO:0051052	0.351	0.447	0.52	0.1	10.6989	-12.8783	P80826|1.77780598938;At4g16580|1.87484516277	2	163	132	17418	http://www.ebi.ac.uk/QuickGO/GTerm?id=GO:0051052	[]
6	6	nucleobase-containing compound transport	GO:0015931	0.351	0.447	0.45	0.07	10.6989	-12.8783	P80826|1.77780598938;PNC1|1.57371622298	2	163	132	17418	http://www.ebi.ac.uk/QuickGO/GTerm?id=GO:0015931	[]
6	4,6	embryonic meristem development	GO:0048508	0.352	0.448	0	-0.15	10.6989	-12.8783	P80826|1.77780598938	1	57	132	17418	http://www.ebi.ac.uk/QuickGO/GTerm?id=GO:0048508	[]
5	4,5	lipid storage	GO:0019915	0.352	0.448	0	-0.15	10.6989	-12.8783	P80826|1.77780598938	1	57	132	17418	http://www.ebi.ac.uk/QuickGO/GTerm?id=GO:0019915	[]
9	6,7,9	trichoblast maturation	GO:0048764	0.354	0.449	0.45	0.07	10.6989	-12.8783	PH01001724G0160|1.57186219411;P80826|1.77780598938	2	164	132	17418	http://www.ebi.ac.uk/QuickGO/GTerm?id=GO:0048764	[]
10	6,7,8,10	root hair cell differentiation	GO:0048765	0.354	0.449	0.45	0.07	10.6989	-12.8783	PH01001724G0160|1.57186219411;P80826|1.77780598938	2	164	132	17418	http://www.ebi.ac.uk/QuickGO/GTerm?id=GO:0048765	[]
5	5	cell maturation	GO:0048469	0.354	0.449	0.45	0.07	10.6989	-12.8783	PH01001724G0160|1.57186219411;P80826|1.77780598938	2	164	132	17418	http://www.ebi.ac.uk/QuickGO/GTerm?id=GO:0048469	[]
4	4	protein localization	GO:0008104	0.355	0.451	-0.8	-0.54	10.6989	-12.8783	P29305|1.42727466699;UVR8|1.63488143117;P80826|1.77780598938;At1g74360|1.53845306894;P0C549|0.612852971107;Q43495|0.428807989585;PH01001918G0090|0.63989572411;CYP38|0.679930997719;ALB3|0.605076289675	9	1008	132	17418	http://www.ebi.ac.uk/QuickGO/GTerm?id=GO:0008104	[]
8	6,8	trichoblast differentiation	GO:0010054	0.356	0.451	0.45	0.07	10.6989	-12.8783	PH01001724G0160|1.57186219411;P80826|1.77780598938	2	165	132	17418	http://www.ebi.ac.uk/QuickGO/GTerm?id=GO:0010054	[]
7	7	phosphatidylinositol metabolic process	GO:0046488	0.356	0.451	-0.04	-0.17	10.6989	-12.8783	P80826|1.77780598938;P83332|0.61018696789	2	165	132	17418	http://www.ebi.ac.uk/QuickGO/GTerm?id=GO:0046488	[]
6	6	cellular response to light stimulus	GO:0071482	0.357	0.451	0	-0.15	10.6989	-12.8783	P80826|1.77780598938	1	58	132	17418	http://www.ebi.ac.uk/QuickGO/GTerm?id=GO:0071482	[]
7	7	purine ribonucleoside metabolic process	GO:0046128	0.357	0.451	0	-0.15	10.6989	-12.8783	NDPK1|0.654905319597	1	58	132	17418	http://www.ebi.ac.uk/QuickGO/GTerm?id=GO:0046128	[]
4	4	cellular component disassembly	GO:0022411	0.357	0.451	0	-0.15	10.6989	-12.8783	P80826|1.77780598938	1	58	132	17418	http://www.ebi.ac.uk/QuickGO/GTerm?id=GO:0022411	[]
8	7,8	mitotic recombination	GO:0006312	0.357	0.451	0	-0.15	10.6989	-12.8783	P80826|1.77780598938	1	58	132	17418	http://www.ebi.ac.uk/QuickGO/GTerm?id=GO:0006312	[]
5	5	mitotic cell cycle	GO:0000278	0.358	0.452	0.1	-0.1	10.6989	-12.8783	PH01001422G0240|1.72956264623;P80826|1.77780598938;Q43495|0.428807989585;PH01001498G0080|0.597645994911	4	399	132	17418	http://www.ebi.ac.uk/QuickGO/GTerm?id=GO:0000278	[]
4	4	transport	GO:0006810	0.358	0.452	6.14	2.84	10.6989	-12.8783	RPL9|1.4001817249;P29305|1.42727466699;NIR|1.9767908464;CAP10A|1.47069874188;P29308|1.75454243305;PH01001724G0160|1.57186219411;At3g52300|1.43815102329;P80826|1.77780598938;P21616|2.28507997944;PH01002295G0170|1.4544014898;PNC1|1.57371622298;Q40089|1.57833273494;BOU|1.45030761218;LHA2|1.64061049839;At1g74360|1.53845306894;PMA1|1.51108111073;PH01000101G0680|0.235869913801;PH01000332G0830|0.6161448…	27	3294	132	17418	http://www.ebi.ac.uk/QuickGO/GTerm?id=GO:0006810	[]
6	4,5,6	reproductive shoot system development	GO:0090567	0.358	0.452	-1.29	-0.77	10.6989	-12.8783	P29305|1.42727466699;P80826|1.77780598938;PH01000157G0430|0.667300174673;P0C549|0.612852971107;CAL1|0.559913729682;PAO|0.573000115188	6	641	132	17418	http://www.ebi.ac.uk/QuickGO/GTerm?id=GO:0090567	[]
5	5	membrane lipid metabolic process	GO:0006643	0.362	0.455	0.37	0.03	10.6989	-12.8783	P29305|1.42727466699;UVR8|1.63488143117	2	167	132	17418	http://www.ebi.ac.uk/QuickGO/GTerm?id=GO:0006643	[]
5	5	nucleotide-sugar metabolic process	GO:0009225	0.362	0.455	0	-0.15	10.6989	-12.8783	P80826|1.77780598938	1	59	132	17418	http://www.ebi.ac.uk/QuickGO/GTerm?id=GO:0009225	[]
6	5,6	disaccharide biosynthetic process	GO:0046351	0.362	0.455	0	-0.15	10.6989	-12.8783	P80826|1.77780598938	1	59	132	17418	http://www.ebi.ac.uk/QuickGO/GTerm?id=GO:0046351	[]
8	8	jasmonic acid metabolic process	GO:0009694	0.362	0.455	0	-0.15	10.6989	-12.8783	P80826|1.77780598938	1	59	132	17418	http://www.ebi.ac.uk/QuickGO/GTerm?id=GO:0009694	[]
5	4,5	positive regulation of cell proliferation	GO:0008284	0.362	0.455	0	-0.15	10.6989	-12.8783	P80826|1.77780598938	1	59	132	17418	http://www.ebi.ac.uk/QuickGO/GTerm?id=GO:0008284	[]
3	3	negative regulation of reproductive process	GO:2000242	0.362	0.455	0	-0.15	10.6989	-12.8783	P80826|1.77780598938	1	59	132	17418	http://www.ebi.ac.uk/QuickGO/GTerm?id=GO:2000242	[]
3	3	anatomical structure development	GO:0048856	0.364	0.456	-2.33	-1.28	10.6989	-12.8783	PH01000024G2570|1.66058500744;PH01000040G1380|1.40337858025;PH01000123G1100|1.61587750274;P29305|1.42727466699;P29308|1.75454243305;PH01001724G0160|1.57186219411;P80826|1.77780598938;P21616|2.28507997944;PH01002851G0080|1.4228696756;PNC1|1.57371622298;Q40089|1.57833273494;CAM3|0.610011288272;PH01000157G0430|0.667300174673;PATL3|0.550471402119;P0C549|0.612852971107;Q43495|0.428807989585;PH01001498…	23	2789	132	17418	http://www.ebi.ac.uk/QuickGO/GTerm?id=GO:0048856	[]
3	3	single-organism developmental process	GO:0044767	0.364	0.456	-2.33	-1.28	10.6989	-12.8783	PH01000024G2570|1.66058500744;PH01000040G1380|1.40337858025;PH01000123G1100|1.61587750274;P29305|1.42727466699;P29308|1.75454243305;PH01001724G0160|1.57186219411;P80826|1.77780598938;P21616|2.28507997944;PH01002851G0080|1.4228696756;PNC1|1.57371622298;Q40089|1.57833273494;CAM3|0.610011288272;PH01000157G0430|0.667300174673;PATL3|0.550471402119;P0C549|0.612852971107;Q43495|0.428807989585;PH01001498…	23	2789	132	17418	http://www.ebi.ac.uk/QuickGO/GTerm?id=GO:0044767	[]
4	4	cell-cell signaling	GO:0007267	0.367	0.459	0	-0.15	10.6989	-12.8783	P80826|1.77780598938	1	60	132	17418	http://www.ebi.ac.uk/QuickGO/GTerm?id=GO:0007267	[]
4	4	ether metabolic process	GO:0018904	0.367	0.459	0	-0.15	10.6989	-12.8783	P0C549|0.612852971107	1	60	132	17418	http://www.ebi.ac.uk/QuickGO/GTerm?id=GO:0018904	[]
5	5	glycerol ether metabolic process	GO:0006662	0.367	0.459	0	-0.15	10.6989	-12.8783	P0C549|0.612852971107	1	60	132	17418	http://www.ebi.ac.uk/QuickGO/GTerm?id=GO:0006662	[]
5	5	secondary metabolite catabolic process	GO:0090487	0.367	0.459	0	-0.15	10.6989	-12.8783	Q43495|0.428807989585	1	60	132	17418	http://www.ebi.ac.uk/QuickGO/GTerm?id=GO:0090487	[]
5	5	toxin catabolic process	GO:0009407	0.367	0.459	0	-0.15	10.6989	-12.8783	Q43495|0.428807989585	1	60	132	17418	http://www.ebi.ac.uk/QuickGO/GTerm?id=GO:0009407	[]
7	7	peptidyl-amino acid modification	GO:0018193	0.37	0.462	-0.46	-0.37	10.6989	-12.8783	PH01000123G1100|1.61587750274;P80826|1.77780598938;P0C549|0.612852971107;CYP38|0.679930997719;FKBP16-3|0.55138689028	5	527	132	17418	http://www.ebi.ac.uk/QuickGO/GTerm?id=GO:0018193	[]
6	4,6	regulation of flower development	GO:0009909	0.371	0.462	-0.25	-0.27	10.6989	-12.8783	P80826|1.77780598938;P0C549|0.612852971107;CAL1|0.559913729682	3	287	132	17418	http://www.ebi.ac.uk/QuickGO/GTerm?id=GO:0009909	[]
5	5	mitotic interphase	GO:0051329	0.372	0.462	0	-0.15	10.6989	-12.8783	P80826|1.77780598938	1	61	132	17418	http://www.ebi.ac.uk/QuickGO/GTerm?id=GO:0051329	[]
5	4,5	G2 phase	GO:0051319	0.372	0.462	0	-0.15	10.6989	-12.8783	P80826|1.77780598938	1	61	132	17418	http://www.ebi.ac.uk/QuickGO/GTerm?id=GO:0051319	[]
4	4	interphase	GO:0051325	0.372	0.462	0	-0.15	10.6989	-12.8783	P80826|1.77780598938	1	61	132	17418	http://www.ebi.ac.uk/QuickGO/GTerm?id=GO:0051325	[]
4	4	regulation of catabolic process	GO:0009894	0.372	0.462	0	-0.15	10.6989	-12.8783	P80826|1.77780598938	1	61	132	17418	http://www.ebi.ac.uk/QuickGO/GTerm?id=GO:0009894	[]
6	6	purine nucleoside metabolic process	GO:0042278	0.372	0.462	0	-0.15	10.6989	-12.8783	NDPK1|0.654905319597	1	61	132	17418	http://www.ebi.ac.uk/QuickGO/GTerm?id=GO:0042278	[]
8	8	protein acetylation	GO:0006473	0.372	0.462	0	-0.15	10.6989	-12.8783	P80826|1.77780598938	1	61	132	17418	http://www.ebi.ac.uk/QuickGO/GTerm?id=GO:0006473	[]
6	5,6	mitotic G2 phase	GO:0000085	0.372	0.462	0	-0.15	10.6989	-12.8783	P80826|1.77780598938	1	61	132	17418	http://www.ebi.ac.uk/QuickGO/GTerm?id=GO:0000085	[]
4	4	mitotic cell cycle phase	GO:0098763	0.372	0.462	0	-0.15	10.6989	-12.8783	P80826|1.77780598938	1	61	132	17418	http://www.ebi.ac.uk/QuickGO/GTerm?id=GO:0098763	[]
3	3	cell communication	GO:0007154	0.372	0.462	-3.21	-1.71	10.6989	-12.8783	PER1|1.53027072914;P29305|1.42727466699;UVR8|1.63488143117;PH01001724G0160|1.57186219411;P80826|1.77780598938;At1g74360|1.53845306894;CAM3|0.610011288272;PH01000121G1130|0.61766824127;SD25|0.626711624921;Q43495|0.428807989585;PH01001918G0090|0.63989572411;CAL1|0.559913729682;CYP38|0.679930997719;BETV1L|0.386584715691	14	1653	132	17418	http://www.ebi.ac.uk/QuickGO/GTerm?id=GO:0007154	[]
5	5	gametophyte development	GO:0048229	0.374	0.464	0.79	0.23	10.6989	-12.8783	PH01000024G2570|1.66058500744;P80826|1.77780598938;PH01002851G0080|1.4228696756;CYP73A12|0.681585184601	4	408	132	17418	http://www.ebi.ac.uk/QuickGO/GTerm?id=GO:0048229	[]
4	4	cellular hormone metabolic process	GO:0034754	0.377	0.466	0	-0.15	10.6989	-12.8783	P80826|1.77780598938	1	62	132	17418	http://www.ebi.ac.uk/QuickGO/GTerm?id=GO:0034754	[]
10	6,7,8,9,10	mRNA-containing ribonucleoprotein complex export from nucleus	GO:0071427	0.377	0.466	0	-0.15	10.6989	-12.8783	P80826|1.77780598938	1	62	132	17418	http://www.ebi.ac.uk/QuickGO/GTerm?id=GO:0071427	[]
6	6	mRNA export from nucleus	GO:0006406	0.377	0.466	0	-0.15	10.6989	-12.8783	P80826|1.77780598938	1	62	132	17418	http://www.ebi.ac.uk/QuickGO/GTerm?id=GO:0006406	[]
2	2	multicellular organismal process	GO:0032501	0.378	0.468	0.04	-0.13	10.6989	-12.8783	PH01000024G2570|1.66058500744;PH01000040G1380|1.40337858025;PH01000123G1100|1.61587750274;P29305|1.42727466699;PER2|1.47609637189;P29308|1.75454243305;PH01001724G0160|1.57186219411;P80826|1.77780598938;P21616|2.28507997944;PH01002851G0080|1.4228696756;PNC1|1.57371622298;CAM3|0.610011288272;PH01000157G0430|0.667300174673;SD25|0.626711624921;PATL3|0.550471402119;P0C549|0.612852971107;PH01001498G008…	22	2682	132	17418	http://www.ebi.ac.uk/QuickGO/GTerm?id=GO:0032501	[]
4	4	cell cycle	GO:0007049	0.379	0.469	0.8	0.24	10.6989	-12.8783	P29305|1.42727466699;PH01001422G0240|1.72956264623;P80826|1.77780598938;At4g16580|1.87484516277;P0C549|0.612852971107;Q43495|0.428807989585;PH01001498G0080|0.597645994911	7	780	132	17418	http://www.ebi.ac.uk/QuickGO/GTerm?id=GO:0007049	[]
6	6	Golgi vesicle transport	GO:0048193	0.379	0.469	-0.25	-0.27	10.6989	-12.8783	P80826|1.77780598938;Q43495|0.428807989585;PH01001498G0080|0.597645994911	3	291	132	17418	http://www.ebi.ac.uk/QuickGO/GTerm?id=GO:0048193	[]
5	4,5	regulation of cell cycle	GO:0051726	0.381	0.471	0.68	0.18	10.6989	-12.8783	P29305|1.42727466699;P80826|1.77780598938;At4g16580|1.87484516277	3	292	132	17418	http://www.ebi.ac.uk/QuickGO/GTerm?id=GO:0051726	[]
3	3	negative regulation of metabolic process	GO:0009892	0.383	0.473	1.47	0.56	10.6989	-12.8783	P29305|1.42727466699;UVR8|1.63488143117;P80826|1.77780598938;At4g16580|1.87484516277;CP12-2|0.447391421946;PH01003356G0050|0.592762396338	6	659	132	17418	http://www.ebi.ac.uk/QuickGO/GTerm?id=GO:0009892	[]
6	4,6	meristem maintenance	GO:0010073	0.386	0.476	0.4	0.05	10.6989	-12.8783	P29305|1.42727466699;P80826|1.77780598938	2	176	132	17418	http://www.ebi.ac.uk/QuickGO/GTerm?id=GO:0010073	[]
7	4,7	translational initiation	GO:0006413	0.389	0.479	-0.37	-0.33	10.6989	-12.8783	PH01000391G0240|0.62530552868;O24473|0.681183197382	2	177	132	17418	http://www.ebi.ac.uk/QuickGO/GTerm?id=GO:0006413	[]
4	4	cellular response to stress	GO:0033554	0.39	0.48	1.7	0.68	10.6989	-12.8783	P29305|1.42727466699;UVR8|1.63488143117;P80826|1.77780598938;PH01002295G0170|1.4544014898;At1g74360|1.53845306894;Q43495|0.428807989585;PH01001918G0090|0.63989572411;CYP38|0.679930997719	8	914	132	17418	http://www.ebi.ac.uk/QuickGO/GTerm?id=GO:0033554	[]
8	8	cullin deneddylation	GO:0010388	0.391	0.48	0	-0.15	10.6989	-12.8783	P80826|1.77780598938	1	65	132	17418	http://www.ebi.ac.uk/QuickGO/GTerm?id=GO:0010388	[]
7	7	protein deneddylation	GO:0000338	0.391	0.48	0	-0.15	10.6989	-12.8783	P80826|1.77780598938	1	65	132	17418	http://www.ebi.ac.uk/QuickGO/GTerm?id=GO:0000338	[]
7	7	intra-Golgi vesicle-mediated transport	GO:0006891	0.391	0.48	0	-0.15	10.6989	-12.8783	P80826|1.77780598938	1	65	132	17418	http://www.ebi.ac.uk/QuickGO/GTerm?id=GO:0006891	[]
5	5	response to organic cyclic compound	GO:0014070	0.394	0.485	-0.08	-0.19	10.6989	-12.8783	P80826|1.77780598938;At1g74360|1.53845306894;PH01001918G0090|0.63989572411;CYP38|0.679930997719	4	420	132	17418	http://www.ebi.ac.uk/QuickGO/GTerm?id=GO:0014070	[]
2	2	cellular process	GO:0009987	0.395	0.485	-25.27	-12.43	10.6989	-12.8783	SBE1|1.42135174837;RPL9|1.4001817249;PH01000024G2570|1.66058500744;PH01000040G1380|1.40337858025;PH01001450G0180|1.54688089428;PH01000123G1100|1.61587750274;TUBB3|2.55669542402;UXS6|1.7483622749;TUBA2|1.75718522474;PH01000159G0130|3.26900185276;RPL28A|1.44348786181;PER1|1.53027072914;P29305|1.42727466699;NIR|1.9767908464;PER2|1.47609637189;CAP10A|1.47069874188;CCOAOMT2|1.41193722302;PH01000713G03…	108	14013	132	17418	http://www.ebi.ac.uk/QuickGO/GTerm?id=GO:0009987	[]
6	5,6	specification of symmetry	GO:0009799	0.395	0.485	0	-0.15	10.6989	-12.8783	P80826|1.77780598938	1	66	132	17418	http://www.ebi.ac.uk/QuickGO/GTerm?id=GO:0009799	[]
7	6,7	determination of bilateral symmetry	GO:0009855	0.395	0.485	0	-0.15	10.6989	-12.8783	P80826|1.77780598938	1	66	132	17418	http://www.ebi.ac.uk/QuickGO/GTerm?id=GO:0009855	[]
6	6	apoptotic process	GO:0006915	0.395	0.485	0	-0.15	10.6989	-12.8783	P0C549|0.612852971107	1	66	132	17418	http://www.ebi.ac.uk/QuickGO/GTerm?id=GO:0006915	[]
5	4,5	post-embryonic development	GO:0009791	0.397	0.487	-2.75	-1.49	10.6989	-12.8783	P29305|1.42727466699;P29308|1.75454243305;PH01001724G0160|1.57186219411;P80826|1.77780598938;PNC1|1.57371622298;CAM3|0.610011288272;PH01000157G0430|0.667300174673;P0C549|0.612852971107;PH01001498G0080|0.597645994911;CAL1|0.559913729682;PH01004214G0020|0.602443920055;CYP38|0.679930997719;PAO|0.573000115188	13	1554	132	17418	http://www.ebi.ac.uk/QuickGO/GTerm?id=GO:0009791	[]
7	5,7	root epidermal cell differentiation	GO:0010053	0.4	0.488	0.45	0.07	10.6989	-12.8783	PH01001724G0160|1.57186219411;P80826|1.77780598938	2	181	132	17418	http://www.ebi.ac.uk/QuickGO/GTerm?id=GO:0010053	[]
3	3	maintenance of cell number	GO:0098727	0.4	0.488	0	-0.15	10.6989	-12.8783	P80826|1.77780598938	1	67	132	17418	http://www.ebi.ac.uk/QuickGO/GTerm?id=GO:0098727	[]
9	7,9	protein desumoylation	GO:0016926	0.4	0.488	0	-0.15	10.6989	-12.8783	P80826|1.77780598938	1	67	132	17418	http://www.ebi.ac.uk/QuickGO/GTerm?id=GO:0016926	[]
3	3	cell cycle phase	GO:0022403	0.4	0.488	0	-0.15	10.6989	-12.8783	P80826|1.77780598938	1	67	132	17418	http://www.ebi.ac.uk/QuickGO/GTerm?id=GO:0022403	[]
4	4	stem cell population maintenance	GO:0019827	0.4	0.488	0	-0.15	10.6989	-12.8783	P80826|1.77780598938	1	67	132	17418	http://www.ebi.ac.uk/QuickGO/GTerm?id=GO:0019827	[]
4	3,4	signal transduction	GO:0007165	0.4	0.489	0.26	-0.02	10.6989	-12.8783	PER1|1.53027072914;P29305|1.42727466699;UVR8|1.63488143117;PH01001724G0160|1.57186219411;P80826|1.77780598938;At1g74360|1.53845306894;CAM3|0.610011288272;PH01000121G1130|0.61766824127;PH01001918G0090|0.63989572411;CAL1|0.559913729682;CYP38|0.679930997719;BETV1L|0.386584715691	12	1430	132	17418	http://www.ebi.ac.uk/QuickGO/GTerm?id=GO:0007165	[]
8	7,8	tRNA metabolic process	GO:0006399	0.402	0.49	0.21	-0.05	10.6989	-12.8783	P29305|1.42727466699;P80826|1.77780598938;P0C549|0.612852971107	3	302	132	17418	http://www.ebi.ac.uk/QuickGO/GTerm?id=GO:0006399	[]
5	5	phloem or xylem histogenesis	GO:0010087	0.404	0.491	0	-0.15	10.6989	-12.8783	P80826|1.77780598938	1	68	132	17418	http://www.ebi.ac.uk/QuickGO/GTerm?id=GO:0010087	[]
6	6	oligosaccharide biosynthetic process	GO:0009312	0.404	0.491	0	-0.15	10.6989	-12.8783	P80826|1.77780598938	1	68	132	17418	http://www.ebi.ac.uk/QuickGO/GTerm?id=GO:0009312	[]
2	2	biological phase	GO:0044848	0.404	0.491	0	-0.15	10.6989	-12.8783	P80826|1.77780598938	1	68	132	17418	http://www.ebi.ac.uk/QuickGO/GTerm?id=GO:0044848	[]
5	5	response to freezing	GO:0050826	0.404	0.491	0	-0.15	10.6989	-12.8783	P80826|1.77780598938	1	68	132	17418	http://www.ebi.ac.uk/QuickGO/GTerm?id=GO:0050826	[]
6	6	regulation of mitotic cell cycle phase transition	GO:1901990	0.404	0.491	0	-0.15	10.6989	-12.8783	P80826|1.77780598938	1	68	132	17418	http://www.ebi.ac.uk/QuickGO/GTerm?id=GO:1901990	[]
5	5	regulation of cell cycle phase transition	GO:1901987	0.404	0.491	0	-0.15	10.6989	-12.8783	P80826|1.77780598938	1	68	132	17418	http://www.ebi.ac.uk/QuickGO/GTerm?id=GO:1901987	[]
5	5	cytoskeleton organization	GO:0007010	0.405	0.491	0.91	0.3	10.6989	-12.8783	TUBA2|1.75718522474;PH01001724G0160|1.57186219411;P80826|1.77780598938;PH01001498G0080|0.597645994911	4	426	132	17418	http://www.ebi.ac.uk/QuickGO/GTerm?id=GO:0007010	[]
8	7,8	oligopeptide transport	GO:0006857	0.409	0.496	0	-0.15	10.6989	-12.8783	P80826|1.77780598938	1	69	132	17418	http://www.ebi.ac.uk/QuickGO/GTerm?id=GO:0006857	[]
6	4,5,6	negative regulation of post-embryonic development	GO:0048581	0.409	0.496	0	-0.15	10.6989	-12.8783	P80826|1.77780598938	1	69	132	17418	http://www.ebi.ac.uk/QuickGO/GTerm?id=GO:0048581	[]
5	5	root system development	GO:0022622	0.41	0.496	0.89	0.28	10.6989	-12.8783	PH01000024G2570|1.66058500744;PH01001724G0160|1.57186219411;P80826|1.77780598938;PH01004214G0020|0.602443920055	4	429	132	17418	http://www.ebi.ac.uk/QuickGO/GTerm?id=GO:0022622	[]
6	4,6	root development	GO:0048364	0.41	0.496	0.89	0.28	10.6989	-12.8783	PH01000024G2570|1.66058500744;PH01001724G0160|1.57186219411;P80826|1.77780598938;PH01004214G0020|0.602443920055	4	429	132	17418	http://www.ebi.ac.uk/QuickGO/GTerm?id=GO:0048364	[]
[truncated: 341 more rows]
