# Supplementary material for: Differential Proteomics Based on TMT and PRM Reveal the Resistance Response of Bambusa pervariabilis × Dendrocalamopisis grandis Induced by AP-Toxin
Source: Metabolites. 2019 Aug 10;9(8):166. doi: 10.3390/metabo9080166 (PMC6724075; doi:10.3390/metabo9080166)
Supplement: Supplementary file 1 [file metabolites-09-00166-s001.zip › Supplementary files/Table S2.xls]

## Sheet: Table S2 Kegg
Table S2 Kyoto Encyclopedia of Genes and Genomes (KEGG) functional analysis of proteins of B. pervariabilis × D. grandis
Pathway Name	Pathway ID	Pvalue	Pvalue_adjusted	Genes	Count	Pop Hit	List_Total	Background Genes	URL	Class
Biosynthesis of secondary metabolites	map01110	5.05e-08	1.17e-05	SBE1|1.42135174837;PH01001450G0180|1.54688089428;PH01000123G1100|1.61587750274;PER1|1.53027072914;P29305|1.42727466699;SBEI|2.30380246498;PER2|1.47609637189;CCOAOMT2|1.41193722302;PH01000713G0340|1.63007658344;STP-1|2.09988664825;PH01000724G0300|1.51393949613;PH01000761G0570|1.59090857396;P29308|1.75454243305;PH01001303G0370|1.60285087619;P80826|1.77780598938;PH01002662G0130|2.1572375417;PNC1|1.5…	39	1313	89	6948	http://www.kegg.jp/kegg-bin/show_pathway?map01110	Metabolism
Phenylpropanoid biosynthesis	map00940	2.98e-07	3.46e-05	PER1|1.53027072914;PER2|1.47609637189;CCOAOMT2|1.41193722302;PH01000761G0570|1.59090857396;P80826|1.77780598938;PNC1|1.57371622298;Q40089|1.57833273494;PH01003309G0170|2.23700147949;PH01000898G0600|0.348480876998;PER70|0.310747406938;CYP73A12|0.681585184601;Sb03g046810|0.621542997965;CAD5|0.601943467312	13	176	89	6948	http://www.kegg.jp/kegg-bin/show_pathway?map00940	Metabolism
Metabolic pathways	map01100	1.59e-06	0.000123	SBE1|1.42135174837;PH01001450G0180|1.54688089428;PH01000123G1100|1.61587750274;UXS6|1.7483622749;PH01000159G0130|3.26900185276;PER1|1.53027072914;P29305|1.42727466699;SBEI|2.30380246498;PER2|1.47609637189;CAP10A|1.47069874188;CCOAOMT2|1.41193722302;PH01000713G0340|1.63007658344;STP-1|2.09988664825;PH01000724G0300|1.51393949613;PH01000761G0570|1.59090857396;PECS-2.1|1.51745499673;P29308|1.75454243…	53	2426	89	6948	http://www.kegg.jp/kegg-bin/show_pathway?map01100	Metabolism
Gap junction	map04540	0.000185	0.0102	TUBB3|2.55669542402;TUBA2|1.75718522474;PH01001724G0160|1.57186219411;PH01003206G0110|1.78244423409	4	23	89	6948	http://www.kegg.jp/kegg-bin/show_pathway?map04540	Cellular Processes
Photosynthesis - antenna proteins	map00196	0.00022	0.0102	P29305|1.42727466699;CAP10A|1.47069874188;P29308|1.75454243305;LHCB5|0.656243275195	4	24	89	6948	http://www.kegg.jp/kegg-bin/show_pathway?map00196	Metabolism
Starch and sucrose metabolism	map00500	0.000429	0.0166	SBE1|1.42135174837;UXS6|1.7483622749;PH01000159G0130|3.26900185276;SBEI|2.30380246498;STP-1|2.09988664825;PH01000724G0300|1.51393949613;PECS-2.1|1.51745499673;PH01001102G0130|1.39649690201;P80826|1.77780598938;PH01002662G0130|2.1572375417;Q40089|1.57833273494;SUS5|0.681816501968	12	302	89	6948	http://www.kegg.jp/kegg-bin/show_pathway?map00500	Metabolism
Pathogenic Escherichia coli infection	map05130	0.000688	0.0228	TUBB3|2.55669542402;TUBA2|1.75718522474;PH01001724G0160|1.57186219411;PH01003206G0110|1.78244423409	4	32	89	6948	http://www.kegg.jp/kegg-bin/show_pathway?map05130	Human Diseases
Porphyrin and chlorophyll metabolism	map00860	0.000966	0.0251	PH01000123G1100|1.61587750274;P29305|1.42727466699;PH01001303G0370|1.60285087619;PH01000157G0430|0.667300174673;PAO|0.573000115188	5	60	89	6948	http://www.kegg.jp/kegg-bin/show_pathway?map00860	Metabolism
Carbon fixation pathways in prokaryotes	map00720	0.000973	0.0251	PH01000713G0340|1.63007658344;PH01004709G0070|1.39850555183;PH01000011G2670|0.564068302158;PH01002248G0250|0.550335965985	4	35	89	6948	http://www.kegg.jp/kegg-bin/show_pathway?map00720	Metabolism
Estrogen signaling pathway	map04915	0.00133	0.0296	P29305|1.42727466699;CAM3|0.610011288272;P80089|0.685877831141;CAL1|0.559913729682	4	38	89	6948	http://www.kegg.jp/kegg-bin/show_pathway?map04915	Organismal Systems
Phenylalanine, tyrosine and tryptophan biosynthesis	map00400	0.00159	0.0296	P29305|1.42727466699;PH01000041G1710|0.377891575307;TSB2|0.519748332067;ASA1|0.673253347556;PH01005469G0070|0.545767916742	5	67	89	6948	http://www.kegg.jp/kegg-bin/show_pathway?map00400	Metabolism
Oxidative phosphorylation	map00190	0.00164	0.0296	P29305|1.42727466699;At3g52300|1.43815102329;P80826|1.77780598938;P21616|2.28507997944;Q40089|1.57833273494;LHA2|1.64061049839;PMA1|1.51108111073	7	135	89	6948	http://www.kegg.jp/kegg-bin/show_pathway?map00190	Metabolism
Alzheimer's disease	map05010	0.00178	0.0296	At3g52300|1.43815102329;P80826|1.77780598938;Q40089|1.57833273494;CAM3|0.610011288272;Q43495|0.428807989585;CAL1|0.559913729682	6	101	89	6948	http://www.kegg.jp/kegg-bin/show_pathway?map05010	Human Diseases
Phagosome	map04145	0.00178	0.0296	PH01000040G1380|1.40337858025;TUBB3|2.55669542402;TUBA2|1.75718522474;P29305|1.42727466699;PH01001724G0160|1.57186219411;PH01003206G0110|1.78244423409	6	101	89	6948	http://www.kegg.jp/kegg-bin/show_pathway?map04145	Cellular Processes
Glucagon signaling pathway	map04922	0.00197	0.0305	P29305|1.42727466699;STP-1|2.09988664825;P80826|1.77780598938;Q40089|1.57833273494;CAM3|0.610011288272;CAL1|0.559913729682	6	103	89	6948	http://www.kegg.jp/kegg-bin/show_pathway?map04922	Organismal Systems
Bacterial secretion system	map03070	0.00299	0.0388	P80826|1.77780598938;Q43495|0.428807989585;ALB3|0.605076289675	3	23	89	6948	http://www.kegg.jp/kegg-bin/show_pathway?map03070	Environmental Information Processing
GnRH signaling pathway	map04912	0.00299	0.0388	P80826|1.77780598938;CAM3|0.610011288272;CAL1|0.559913729682	3	23	89	6948	http://www.kegg.jp/kegg-bin/show_pathway?map04912	Organismal Systems
Insulin signaling pathway	map04910	0.00301	0.0388	STP-1|2.09988664825;P29308|1.75454243305;P80826|1.77780598938;Q40089|1.57833273494;CAM3|0.610011288272;CAL1|0.559913729682	6	112	89	6948	http://www.kegg.jp/kegg-bin/show_pathway?map04910	Organismal Systems
Melanogenesis	map04916	0.00381	0.0465	P80826|1.77780598938;CAM3|0.610011288272;CAL1|0.559913729682	3	25	89	6948	http://www.kegg.jp/kegg-bin/show_pathway?map04916	Organismal Systems
Biosynthesis of amino acids	map01230	0.00444	0.0482	PH01001450G0180|1.54688089428;P29305|1.42727466699;P29308|1.75454243305;P80826|1.77780598938;PH01000041G1710|0.377891575307;SAMS1|0.678497962139;CSY2|0.66012207787;TSB2|0.519748332067;ASA1|0.673253347556;PH01005469G0070|0.545767916742;PH01005665G0070|0.681211454924	11	346	89	6948	http://www.kegg.jp/kegg-bin/show_pathway?map01230	Metabolism
Biosynthesis of antibiotics	map01130	0.00448	0.0482	PH01001450G0180|1.54688089428;P29305|1.42727466699;PH01000713G0340|1.63007658344;P29308|1.75454243305;P80826|1.77780598938;PH01004709G0070|1.39850555183;OsI_031067|1.41703458191;PH01000041G1710|0.377891575307;CSY2|0.66012207787;TSB2|0.519748332067;PH01000356G1080|0.605113111133;ASA1|0.673253347556;PH01001498G0080|0.597645994911;NDPK1|0.654905319597;PH01005469G0070|0.545767916742;PH01005665G0070|0…	16	614	89	6948	http://www.kegg.jp/kegg-bin/show_pathway?map01130	-
Phenylalanine metabolism	map00360	0.00457	0.0482	P29305|1.42727466699;CCOAOMT2|1.41193722302;PH01003309G0170|2.23700147949;CYP73A12|0.681585184601	4	53	89	6948	http://www.kegg.jp/kegg-bin/show_pathway?map00360	Metabolism
Carbon fixation in photosynthetic organisms	map00710	0.00755	0.0739	P29305|1.42727466699;P29308|1.75454243305;P80826|1.77780598938;PH01000011G2670|0.564068302158;PH01002248G0250|0.550335965985	5	96	89	6948	http://www.kegg.jp/kegg-bin/show_pathway?map00710	Metabolism
Gastric acid secretion	map04971	0.00828	0.0739	CAM3|0.610011288272;CAL1|0.559913729682	2	11	89	6948	http://www.kegg.jp/kegg-bin/show_pathway?map04971	Organismal Systems
Aldosterone synthesis and secretion	map04925	0.00828	0.0739	CAM3|0.610011288272;CAL1|0.559913729682	2	11	89	6948	http://www.kegg.jp/kegg-bin/show_pathway?map04925	-
Phototransduction - fly	map04745	0.00828	0.0739	CAM3|0.610011288272;CAL1|0.559913729682	2	11	89	6948	http://www.kegg.jp/kegg-bin/show_pathway?map04745	Organismal Systems
Plant-pathogen interaction	map04626	0.00929	0.0791	PH01000003G3180|1.56481521582;P29305|1.42727466699;P80826|1.77780598938;CAM3|0.610011288272;PH01000121G1130|0.61766824127;Q43495|0.428807989585;CAL1|0.559913729682	7	185	89	6948	http://www.kegg.jp/kegg-bin/show_pathway?map04626	Organismal Systems
Salivary secretion	map04970	0.00985	0.0791	CAM3|0.610011288272;CAL1|0.559913729682	2	12	89	6948	http://www.kegg.jp/kegg-bin/show_pathway?map04970	Organismal Systems
Flavonoid biosynthesis	map00941	0.00989	0.0791	P29305|1.42727466699;CCOAOMT2|1.41193722302;CYP73A12|0.681585184601	3	35	89	6948	http://www.kegg.jp/kegg-bin/show_pathway?map00941	Metabolism
Nitrogen metabolism	map00910	0.0124	0.0959	P29305|1.42727466699;NIR|1.9767908464;P40880|0.561039788258	3	38	89	6948	http://www.kegg.jp/kegg-bin/show_pathway?map00910	Metabolism
Sulfur relay system	map04122	0.0153	0.101	P80826|1.77780598938;P0C549|0.612852971107	2	15	89	6948	http://www.kegg.jp/kegg-bin/show_pathway?map04122	Genetic Information Processing
NOD-like receptor signaling pathway	map04621	0.0153	0.101	P29305|1.42727466699;PH01000121G1130|0.61766824127	2	15	89	6948	http://www.kegg.jp/kegg-bin/show_pathway?map04621	Organismal Systems
Circadian entrainment	map04713	0.0153	0.101	CAM3|0.610011288272;CAL1|0.559913729682	2	15	89	6948	http://www.kegg.jp/kegg-bin/show_pathway?map04713	Organismal Systems
Olfactory transduction	map04740	0.0153	0.101	CAM3|0.610011288272;CAL1|0.559913729682	2	15	89	6948	http://www.kegg.jp/kegg-bin/show_pathway?map04740	Organismal Systems
Phototransduction	map04744	0.0153	0.101	CAM3|0.610011288272;CAL1|0.559913729682	2	15	89	6948	http://www.kegg.jp/kegg-bin/show_pathway?map04744	Organismal Systems
Citrate cycle (TCA cycle)	map00020	0.0167	0.108	PH01000713G0340|1.63007658344;P80826|1.77780598938;PH01004709G0070|1.39850555183;CSY2|0.66012207787	4	77	89	6948	http://www.kegg.jp/kegg-bin/show_pathway?map00020	Metabolism
Microbial metabolism in diverse environments	map01120	0.0179	0.112	P29305|1.42727466699;NIR|1.9767908464;PH01000713G0340|1.63007658344;P29308|1.75454243305;P80826|1.77780598938;PH01004709G0070|1.39850555183;OsI_031067|1.41703458191;PH01000011G2670|0.564068302158;CSY2|0.66012207787;P0C549|0.612852971107;PH01002248G0250|0.550335965985;PH01005665G0070|0.681211454924	12	477	89	6948	http://www.kegg.jp/kegg-bin/show_pathway?map01120	Metabolism
Long-term potentiation	map04720	0.0184	0.113	P80826|1.77780598938;CAM3|0.610011288272;CAL1|0.559913729682	3	44	89	6948	http://www.kegg.jp/kegg-bin/show_pathway?map04720	Organismal Systems
Calcium signaling pathway	map04020	0.0232	0.138	CAM3|0.610011288272;Q43495|0.428807989585;CAL1|0.559913729682	3	48	89	6948	http://www.kegg.jp/kegg-bin/show_pathway?map04020	Environmental Information Processing
Arginine biosynthesis	map00220	0.0245	0.142	P29305|1.42727466699;P80826|1.77780598938;P0C549|0.612852971107	3	49	89	6948	http://www.kegg.jp/kegg-bin/show_pathway?map00220	-
Polyketide sugar unit biosynthesis	map00523	0.0255	0.144	P80826|1.77780598938	1	2	89	6948	http://www.kegg.jp/kegg-bin/show_pathway?map00523	Metabolism
Stilbenoid, diarylheptanoid and gingerol biosynthesis	map00945	0.0265	0.147	CCOAOMT2|1.41193722302;CYP73A12|0.681585184601	2	20	89	6948	http://www.kegg.jp/kegg-bin/show_pathway?map00945	Metabolism
alpha-Linolenic acid metabolism	map00592	0.0286	0.151	P80826|1.77780598938;PH01000356G1080|0.605113111133;PH01100083G0010|0.462486389152	3	52	89	6948	http://www.kegg.jp/kegg-bin/show_pathway?map00592	Metabolism
Ubiquinone and other terpenoid-quinone biosynthesis	map00130	0.03	0.151	P29305|1.42727466699;P80826|1.77780598938;CYP73A12|0.681585184601	3	53	89	6948	http://www.kegg.jp/kegg-bin/show_pathway?map00130	Metabolism
Valine, leucine and isoleucine degradation	map00280	0.03	0.151	P80826|1.77780598938;PH01000025G2190|0.648038803007;PH01000356G1080|0.605113111133	3	53	89	6948	http://www.kegg.jp/kegg-bin/show_pathway?map00280	Metabolism
cGMP-PKG signaling pathway	map04022	0.0315	0.151	CAM3|0.610011288272;Q43495|0.428807989585;CAL1|0.559913729682	3	54	89	6948	http://www.kegg.jp/kegg-bin/show_pathway?map04022	Environmental Information Processing
Inflammatory mediator regulation of TRP channels	map04750	0.0317	0.151	CAM3|0.610011288272;CAL1|0.559913729682	2	22	89	6948	http://www.kegg.jp/kegg-bin/show_pathway?map04750	Organismal Systems
Folate biosynthesis	map00790	0.0317	0.151	P80826|1.77780598938;P0C549|0.612852971107	2	22	89	6948	http://www.kegg.jp/kegg-bin/show_pathway?map00790	Metabolism
Pentose phosphate pathway	map00030	0.0321	0.151	P29308|1.75454243305;P80826|1.77780598938;OsI_031067|1.41703458191;PH01005665G0070|0.681211454924	4	94	89	6948	http://www.kegg.jp/kegg-bin/show_pathway?map00030	Metabolism
Cysteine and methionine metabolism	map00270	0.0325	0.151	PH01001450G0180|1.54688089428;P29305|1.42727466699;P80826|1.77780598938;SAMS1|0.678497962139;VIT_19s0014g02480|0.485496009424	5	139	89	6948	http://www.kegg.jp/kegg-bin/show_pathway?map00270	Metabolism
Thiamine metabolism	map00730	0.0345	0.154	P80826|1.77780598938;PH01002295G0170|1.4544014898	2	23	89	6948	http://www.kegg.jp/kegg-bin/show_pathway?map00730	Metabolism
Ras signaling pathway	map04014	0.0346	0.154	P80826|1.77780598938;CAM3|0.610011288272;CAL1|0.559913729682	3	56	89	6948	http://www.kegg.jp/kegg-bin/show_pathway?map04014	Environmental Information Processing
Antigen processing and presentation	map04612	0.0362	0.158	PH01000040G1380|1.40337858025;P80826|1.77780598938;P80089|0.685877831141	3	57	89	6948	http://www.kegg.jp/kegg-bin/show_pathway?map04612	Organismal Systems
Thyroid hormone synthesis	map04918	0.0373	0.16	P29305|1.42727466699;PH01000860G0570|1.5408439185	2	24	89	6948	http://www.kegg.jp/kegg-bin/show_pathway?map04918	Organismal Systems
Neurotrophin signaling pathway	map04722	0.0389	0.164	P29305|1.42727466699;P80826|1.77780598938;CAM3|0.610011288272;Q43495|0.428807989585;CAL1|0.559913729682	5	146	89	6948	http://www.kegg.jp/kegg-bin/show_pathway?map04722	Organismal Systems
Pyruvate metabolism	map00620	0.0402	0.166	P29305|1.42727466699;P80826|1.77780598938;PH01000011G2670|0.564068302158;PH01002248G0250|0.550335965985	4	101	89	6948	http://www.kegg.jp/kegg-bin/show_pathway?map00620	Metabolism
cAMP signaling pathway	map04024	0.0429	0.173	P80826|1.77780598938;CAM3|0.610011288272;CAL1|0.559913729682	3	61	89	6948	http://www.kegg.jp/kegg-bin/show_pathway?map04024	Environmental Information Processing
Vascular smooth muscle contraction	map04270	0.0432	0.173	CAM3|0.610011288272;CAL1|0.559913729682	2	26	89	6948	http://www.kegg.jp/kegg-bin/show_pathway?map04270	Organismal Systems
Renin secretion	map04924	0.0463	0.182	CAM3|0.610011288272;CAL1|0.559913729682	2	27	89	6948	http://www.kegg.jp/kegg-bin/show_pathway?map04924	-
Glioma	map05214	0.0495	0.191	CAM3|0.610011288272;CAL1|0.559913729682	2	28	89	6948	http://www.kegg.jp/kegg-bin/show_pathway?map05214	Human Diseases
Thyroid cancer	map05216	0.0503	0.191	P80826|1.77780598938	1	4	89	6948	http://www.kegg.jp/kegg-bin/show_pathway?map05216	Human Diseases
Phosphatidylinositol signaling system	map04070	0.0561	0.21	P80826|1.77780598938;CAM3|0.610011288272;CAL1|0.559913729682	3	68	89	6948	http://www.kegg.jp/kegg-bin/show_pathway?map04070	Environmental Information Processing
Alcoholism	map05034	0.0582	0.214	PH01000974G0460|1.99102022998;CAM3|0.610011288272;CAL1|0.559913729682	3	69	89	6948	http://www.kegg.jp/kegg-bin/show_pathway?map05034	Human Diseases
Pertussis	map05133	0.0611	0.221	P80826|1.77780598938;CAM3|0.610011288272;Q43495|0.428807989585;CAL1|0.559913729682	4	116	89	6948	http://www.kegg.jp/kegg-bin/show_pathway?map05133	Human Diseases
Circadian rhythm - fly	map04711	0.0624	0.223	P80826|1.77780598938	1	5	89	6948	http://www.kegg.jp/kegg-bin/show_pathway?map04711	Organismal Systems
Protein export	map03060	0.0666	0.234	P80826|1.77780598938;Q43495|0.428807989585;ALB3|0.605076289675	3	73	89	6948	http://www.kegg.jp/kegg-bin/show_pathway?map03060	Genetic Information Processing
Amphetamine addiction	map05031	0.0699	0.242	CAM3|0.610011288272;CAL1|0.559913729682	2	34	89	6948	http://www.kegg.jp/kegg-bin/show_pathway?map05031	Human Diseases
Alanine, aspartate and glutamate metabolism	map00250	0.0733	0.243	P29305|1.42727466699;P80826|1.77780598938;P0C549|0.612852971107	3	76	89	6948	http://www.kegg.jp/kegg-bin/show_pathway?map00250	Metabolism
Parkinson's disease	map05012	0.0733	0.243	At3g52300|1.43815102329;P80826|1.77780598938;Q40089|1.57833273494	3	76	89	6948	http://www.kegg.jp/kegg-bin/show_pathway?map05012	Human Diseases
Dopaminergic synapse	map04728	0.0733	0.243	P80826|1.77780598938;CAM3|0.610011288272;CAL1|0.559913729682	3	76	89	6948	http://www.kegg.jp/kegg-bin/show_pathway?map04728	Organismal Systems
Novobiocin biosynthesis	map00401	0.0745	0.243	P29305|1.42727466699	1	6	89	6948	http://www.kegg.jp/kegg-bin/show_pathway?map00401	Metabolism
Rap1 signaling pathway	map04015	0.0772	0.249	CAM3|0.610011288272;CAL1|0.559913729682	2	36	89	6948	http://www.kegg.jp/kegg-bin/show_pathway?map04015	Environmental Information Processing
Propanoate metabolism	map00640	0.081	0.257	P29305|1.42727466699;P80826|1.77780598938	2	37	89	6948	http://www.kegg.jp/kegg-bin/show_pathway?map00640	Metabolism
PPAR signaling pathway	map03320	0.0848	0.266	P29305|1.42727466699;PH01000356G1080|0.605113111133	2	38	89	6948	http://www.kegg.jp/kegg-bin/show_pathway?map03320	Organismal Systems
2-Oxocarboxylic acid metabolism	map01210	0.09	0.278	P29305|1.42727466699;P80826|1.77780598938;CSY2|0.66012207787	3	83	89	6948	http://www.kegg.jp/kegg-bin/show_pathway?map01210	Metabolism
Carbon metabolism	map01200	0.0936	0.286	P29305|1.42727466699;P29308|1.75454243305;P80826|1.77780598938;OsI_031067|1.41703458191;PH01000011G2670|0.564068302158;CSY2|0.66012207787;PH01002248G0250|0.550335965985;PH01005665G0070|0.681211454924	8	364	89	6948	http://www.kegg.jp/kegg-bin/show_pathway?map01200	Metabolism
Glycine, serine and threonine metabolism	map00260	0.095	0.286	P29308|1.75454243305;P80826|1.77780598938;TSB2|0.519748332067	3	85	89	6948	http://www.kegg.jp/kegg-bin/show_pathway?map00260	Metabolism
Signaling pathways regulating pluripotency of stem cells	map04550	0.098	0.292	P80826|1.77780598938	1	8	89	6948	http://www.kegg.jp/kegg-bin/show_pathway?map04550	Cellular Processes
Lipoic acid metabolism	map00785	0.11	0.318	P0C549|0.612852971107	1	9	89	6948	http://www.kegg.jp/kegg-bin/show_pathway?map00785	Metabolism
TNF signaling pathway	map04668	0.11	0.318	P80826|1.77780598938	1	9	89	6948	http://www.kegg.jp/kegg-bin/show_pathway?map04668	Environmental Information Processing
Insulin resistance	map04931	0.116	0.331	STP-1|2.09988664825;P80826|1.77780598938;Q40089|1.57833273494	3	93	89	6948	http://www.kegg.jp/kegg-bin/show_pathway?map04931	-
Fatty acid degradation	map00071	0.117	0.331	P80826|1.77780598938;PH01000356G1080|0.605113111133	2	46	89	6948	http://www.kegg.jp/kegg-bin/show_pathway?map00071	Metabolism
Degradation of aromatic compounds	map01220	0.121	0.338	CYP73A12|0.681585184601	1	10	89	6948	http://www.kegg.jp/kegg-bin/show_pathway?map01220	Metabolism
Prostate cancer	map05215	0.13	0.353	P29305|1.42727466699;P80826|1.77780598938	2	49	89	6948	http://www.kegg.jp/kegg-bin/show_pathway?map05215	Human Diseases
MAPK signaling pathway - yeast	map04011	0.132	0.353	P80826|1.77780598938	1	11	89	6948	http://www.kegg.jp/kegg-bin/show_pathway?map04011	Environmental Information Processing
Basal cell carcinoma	map05217	0.132	0.353	P80826|1.77780598938	1	11	89	6948	http://www.kegg.jp/kegg-bin/show_pathway?map05217	Human Diseases
Prolactin signaling pathway	map04917	0.132	0.353	P80826|1.77780598938	1	11	89	6948	http://www.kegg.jp/kegg-bin/show_pathway?map04917	Organismal Systems
Sulfur metabolism	map00920	0.134	0.354	PH01001450G0180|1.54688089428;P80826|1.77780598938	2	50	89	6948	http://www.kegg.jp/kegg-bin/show_pathway?map00920	Metabolism
Protein processing in endoplasmic reticulum	map04141	0.147	0.38	PH01000040G1380|1.40337858025;P29305|1.42727466699;P80826|1.77780598938;P80089|0.685877831141;Q43495|0.428807989585;HSP21|0.367911174648	6	279	89	6948	http://www.kegg.jp/kegg-bin/show_pathway?map04141	Genetic Information Processing
Phospholipase D signaling pathway	map04072	0.147	0.38	P80826|1.77780598938;PH01002851G0080|1.4228696756	2	53	89	6948	http://www.kegg.jp/kegg-bin/show_pathway?map04072	-
Limonene and pinene degradation	map00903	0.154	0.394	P80826|1.77780598938	1	13	89	6948	http://www.kegg.jp/kegg-bin/show_pathway?map00903	Metabolism
Legionellosis	map05134	0.161	0.405	PH01001010G0410|1.44315277845;P80089|0.685877831141	2	56	89	6948	http://www.kegg.jp/kegg-bin/show_pathway?map05134	Human Diseases
Endometrial cancer	map05213	0.165	0.412	P80826|1.77780598938	1	14	89	6948	http://www.kegg.jp/kegg-bin/show_pathway?map05213	Human Diseases
Inositol phosphate metabolism	map00562	0.174	0.421	P80826|1.77780598938;PH01001498G0080|0.597645994911	2	59	89	6948	http://www.kegg.jp/kegg-bin/show_pathway?map00562	Metabolism
Jak-STAT signaling pathway	map04630	0.176	0.421	P80826|1.77780598938	1	15	89	6948	http://www.kegg.jp/kegg-bin/show_pathway?map04630	Environmental Information Processing
Vitamin B6 metabolism	map00750	0.176	0.421	P29308|1.75454243305	1	15	89	6948	http://www.kegg.jp/kegg-bin/show_pathway?map00750	Metabolism
Riboflavin metabolism	map00740	0.176	0.421	P29308|1.75454243305	1	15	89	6948	http://www.kegg.jp/kegg-bin/show_pathway?map00740	Metabolism
Tuberculosis	map05152	0.183	0.428	P80826|1.77780598938;CAM3|0.610011288272;Q43495|0.428807989585;CAL1|0.559913729682	4	174	89	6948	http://www.kegg.jp/kegg-bin/show_pathway?map05152	Human Diseases
Chloroalkane and chloroalkene degradation	map00625	0.187	0.428	P80826|1.77780598938	1	16	89	6948	http://www.kegg.jp/kegg-bin/show_pathway?map00625	Metabolism
ErbB signaling pathway	map04012	0.187	0.428	P80826|1.77780598938	1	16	89	6948	http://www.kegg.jp/kegg-bin/show_pathway?map04012	Environmental Information Processing
Type I diabetes mellitus	map04940	0.187	0.428	P80826|1.77780598938	1	16	89	6948	http://www.kegg.jp/kegg-bin/show_pathway?map04940	Human Diseases
Ascorbate and aldarate metabolism	map00053	0.188	0.428	P80826|1.77780598938;Q43495|0.428807989585	2	62	89	6948	http://www.kegg.jp/kegg-bin/show_pathway?map00053	Metabolism
Pentose and glucuronate interconversions	map00040	0.193	0.43	PECS-2.1|1.51745499673;P80826|1.77780598938	2	63	89	6948	http://www.kegg.jp/kegg-bin/show_pathway?map00040	Metabolism
Oxytocin signaling pathway	map04921	0.193	0.43	CAM3|0.610011288272;CAL1|0.559913729682	2	63	89	6948	http://www.kegg.jp/kegg-bin/show_pathway?map04921	Organismal Systems
Glycosphingolipid biosynthesis - globo series	map00603	0.197	0.435	AGAL3|0.501417016353	1	17	89	6948	http://www.kegg.jp/kegg-bin/show_pathway?map00603	Metabolism
Glutathione metabolism	map00480	0.199	0.435	PH01000860G0570|1.5408439185;P80826|1.77780598938;PH01004214G0020|0.602443920055	3	120	89	6948	http://www.kegg.jp/kegg-bin/show_pathway?map00480	Metabolism
Adrenergic signaling in cardiomyocytes	map04261	0.207	0.445	CAM3|0.610011288272;CAL1|0.559913729682	2	66	89	6948	http://www.kegg.jp/kegg-bin/show_pathway?map04261	Organismal Systems
Mineral absorption	map04978	0.207	0.445	FER1|0.567463641297	1	18	89	6948	http://www.kegg.jp/kegg-bin/show_pathway?map04978	Organismal Systems
RNA polymerase	map03020	0.212	0.451	P29305|1.42727466699;P80826|1.77780598938	2	67	89	6948	http://www.kegg.jp/kegg-bin/show_pathway?map03020	Genetic Information Processing
Hippo signaling pathway	map04390	0.216	0.456	P29305|1.42727466699;P80826|1.77780598938	2	68	89	6948	http://www.kegg.jp/kegg-bin/show_pathway?map04390	Environmental Information Processing
Chagas disease (American trypanosomiasis)	map05142	0.225	0.467	PH01000040G1380|1.40337858025;P80826|1.77780598938;Q43495|0.428807989585	3	128	89	6948	http://www.kegg.jp/kegg-bin/show_pathway?map05142	Human Diseases
Arachidonic acid metabolism	map00590	0.228	0.467	PH01000860G0570|1.5408439185	1	20	89	6948	http://www.kegg.jp/kegg-bin/show_pathway?map00590	Metabolism
One carbon pool by folate	map00670	0.228	0.467	P80826|1.77780598938	1	20	89	6948	http://www.kegg.jp/kegg-bin/show_pathway?map00670	Metabolism
Tropane, piperidine and pyridine alkaloid biosynthesis	map00960	0.237	0.479	P29305|1.42727466699	1	21	89	6948	http://www.kegg.jp/kegg-bin/show_pathway?map00960	Metabolism
Measles	map05162	0.246	0.479	P80826|1.77780598938;P80089|0.685877831141;Q43495|0.428807989585	3	134	89	6948	http://www.kegg.jp/kegg-bin/show_pathway?map05162	Human Diseases
T cell receptor signaling pathway	map04660	0.247	0.479	P80826|1.77780598938	1	22	89	6948	http://www.kegg.jp/kegg-bin/show_pathway?map04660	Organismal Systems
Notch signaling pathway	map04330	0.247	0.479	P80826|1.77780598938	1	22	89	6948	http://www.kegg.jp/kegg-bin/show_pathway?map04330	Environmental Information Processing
Hedgehog signaling pathway	map04340	0.247	0.479	P80826|1.77780598938	1	22	89	6948	http://www.kegg.jp/kegg-bin/show_pathway?map04340	Environmental Information Processing
Influenza A	map05164	0.249	0.479	P80826|1.77780598938;P80089|0.685877831141;Q43495|0.428807989585	3	135	89	6948	http://www.kegg.jp/kegg-bin/show_pathway?map05164	Human Diseases
Synaptic vesicle cycle	map04721	0.25	0.479	P29305|1.42727466699;PH01002851G0080|1.4228696756	2	75	89	6948	http://www.kegg.jp/kegg-bin/show_pathway?map04721	Organismal Systems
Glycerolipid metabolism	map00561	0.25	0.479	P80826|1.77780598938;AGAL3|0.501417016353	2	75	89	6948	http://www.kegg.jp/kegg-bin/show_pathway?map00561	Metabolism
Oocyte meiosis	map04114	0.256	0.485	P29305|1.42727466699;CAM3|0.610011288272;CAL1|0.559913729682	3	137	89	6948	http://www.kegg.jp/kegg-bin/show_pathway?map04114	Cellular Processes
Biotin metabolism	map00780	0.257	0.485	P80826|1.77780598938	1	23	89	6948	http://www.kegg.jp/kegg-bin/show_pathway?map00780	Metabolism
Streptomycin biosynthesis	map00521	0.267	0.499	PH01001498G0080|0.597645994911	1	24	89	6948	http://www.kegg.jp/kegg-bin/show_pathway?map00521	Metabolism
Toxoplasmosis	map05145	0.284	0.525	P80826|1.77780598938;P80089|0.685877831141;Q43495|0.428807989585	3	145	89	6948	http://www.kegg.jp/kegg-bin/show_pathway?map05145	Human Diseases
Ether lipid metabolism	map00565	0.285	0.525	P80826|1.77780598938	1	26	89	6948	http://www.kegg.jp/kegg-bin/show_pathway?map00565	Metabolism
Huntington's disease	map05016	0.288	0.525	At3g52300|1.43815102329;P80826|1.77780598938;Q40089|1.57833273494	3	146	89	6948	http://www.kegg.jp/kegg-bin/show_pathway?map05016	Human Diseases
Chemokine signaling pathway	map04062	0.294	0.53	P80826|1.77780598938	1	27	89	6948	http://www.kegg.jp/kegg-bin/show_pathway?map04062	Organismal Systems
Cutin, suberine and wax biosynthesis	map00073	0.294	0.53	P80826|1.77780598938	1	27	89	6948	http://www.kegg.jp/kegg-bin/show_pathway?map00073	Metabolism
Methane metabolism	map00680	0.302	0.533	P29308|1.75454243305;P80826|1.77780598938	2	86	89	6948	http://www.kegg.jp/kegg-bin/show_pathway?map00680	Metabolism
Histidine metabolism	map00340	0.304	0.533	P80826|1.77780598938	1	28	89	6948	http://www.kegg.jp/kegg-bin/show_pathway?map00340	Metabolism
Valine, leucine and isoleucine biosynthesis	map00290	0.304	0.533	P80826|1.77780598938	1	28	89	6948	http://www.kegg.jp/kegg-bin/show_pathway?map00290	Metabolism
Glycolysis / Gluconeogenesis	map00010	0.312	0.541	P29305|1.42727466699;P29308|1.75454243305;P80826|1.77780598938	3	153	89	6948	http://www.kegg.jp/kegg-bin/show_pathway?map00010	Metabolism
Isoquinoline alkaloid biosynthesis	map00950	0.312	0.541	P29305|1.42727466699	1	29	89	6948	http://www.kegg.jp/kegg-bin/show_pathway?map00950	Metabolism
Galactose metabolism	map00052	0.321	0.543	P80826|1.77780598938;AGAL3|0.501417016353	2	90	89	6948	http://www.kegg.jp/kegg-bin/show_pathway?map00052	Metabolism
Taurine and hypotaurine metabolism	map00430	0.321	0.543	P80826|1.77780598938	1	30	89	6948	http://www.kegg.jp/kegg-bin/show_pathway?map00430	Metabolism
Selenocompound metabolism	map00450	0.321	0.543	PH01001450G0180|1.54688089428	1	30	89	6948	http://www.kegg.jp/kegg-bin/show_pathway?map00450	Metabolism
Viral carcinogenesis	map05203	0.323	0.543	P29305|1.42727466699;PH01000974G0460|1.99102022998;P80826|1.77780598938	3	156	89	6948	http://www.kegg.jp/kegg-bin/show_pathway?map05203	Human Diseases
Collecting duct acid secretion	map04966	0.33	0.55	P29305|1.42727466699	1	31	89	6948	http://www.kegg.jp/kegg-bin/show_pathway?map04966	Organismal Systems
Ribosome	map03010	0.332	0.55	RPL9|1.4001817249;RPL28A|1.44348786181;P80826|1.77780598938;RPL13|1.41514412249;RPL29|0.613548609656	5	297	89	6948	http://www.kegg.jp/kegg-bin/show_pathway?map03010	Genetic Information Processing
Leishmaniasis	map05140	0.335	0.551	P80826|1.77780598938;Q43495|0.428807989585	2	93	89	6948	http://www.kegg.jp/kegg-bin/show_pathway?map05140	Human Diseases
Cell cycle - Caulobacter	map04112	0.339	0.552	P80826|1.77780598938	1	32	89	6948	http://www.kegg.jp/kegg-bin/show_pathway?map04112	Cellular Processes
Purine metabolism	map00230	0.34	0.552	P29305|1.42727466699;P80826|1.77780598938;P0C549|0.612852971107;NDPK1|0.654905319597	4	230	89	6948	http://www.kegg.jp/kegg-bin/show_pathway?map00230	Metabolism
Colorectal cancer	map05210	0.347	0.559	P80826|1.77780598938	1	33	89	6948	http://www.kegg.jp/kegg-bin/show_pathway?map05210	Human Diseases
Glyoxylate and dicarboxylate metabolism	map00630	0.354	0.564	P80826|1.77780598938;CSY2|0.66012207787	2	97	89	6948	http://www.kegg.jp/kegg-bin/show_pathway?map00630	Metabolism
Renal cell carcinoma	map05211	0.356	0.564	P80826|1.77780598938	1	34	89	6948	http://www.kegg.jp/kegg-bin/show_pathway?map05211	Human Diseases
Glycerophospholipid metabolism	map00564	0.363	0.564	PH01000024G2570|1.66058500744;P80826|1.77780598938	2	99	89	6948	http://www.kegg.jp/kegg-bin/show_pathway?map00564	Metabolism
Butanoate metabolism	map00650	0.364	0.564	P80826|1.77780598938	1	35	89	6948	http://www.kegg.jp/kegg-bin/show_pathway?map00650	Metabolism
B cell receptor signaling pathway	map04662	0.364	0.564	P80826|1.77780598938	1	35	89	6948	http://www.kegg.jp/kegg-bin/show_pathway?map04662	Organismal Systems
Adherens junction	map04520	0.372	0.564	P80826|1.77780598938	1	36	89	6948	http://www.kegg.jp/kegg-bin/show_pathway?map04520	Cellular Processes
Aminoacyl-tRNA biosynthesis	map00970	0.377	0.564	P29305|1.42727466699;P0C549|0.612852971107	2	102	89	6948	http://www.kegg.jp/kegg-bin/show_pathway?map00970	Genetic Information Processing
Fatty acid metabolism	map01212	0.377	0.564	P80826|1.77780598938;PH01000356G1080|0.605113111133	2	102	89	6948	http://www.kegg.jp/kegg-bin/show_pathway?map01212	Metabolism
Lysosome	map04142	0.377	0.564	P80826|1.77780598938;P80089|0.685877831141	2	102	89	6948	http://www.kegg.jp/kegg-bin/show_pathway?map04142	Cellular Processes
Systemic lupus erythematosus	map05322	0.38	0.564	PH01000974G0460|1.99102022998	1	37	89	6948	http://www.kegg.jp/kegg-bin/show_pathway?map05322	Human Diseases
RNA transport	map03013	0.387	0.564	PH01001010G0410|1.44315277845;P80826|1.77780598938;PH01000391G0240|0.62530552868;O24473|0.681183197382	4	246	89	6948	http://www.kegg.jp/kegg-bin/show_pathway?map03013	Genetic Information Processing
Rheumatoid arthritis	map05323	0.388	0.564	P29305|1.42727466699	1	38	89	6948	http://www.kegg.jp/kegg-bin/show_pathway?map05323	Human Diseases
Glutamatergic synapse	map04724	0.388	0.564	P80826|1.77780598938	1	38	89	6948	http://www.kegg.jp/kegg-bin/show_pathway?map04724	Organismal Systems
NF-kappa B signaling pathway	map04064	0.391	0.564	P80826|1.77780598938;Q43495|0.428807989585	2	105	89	6948	http://www.kegg.jp/kegg-bin/show_pathway?map04064	Environmental Information Processing
Apoptosis	map04210	0.391	0.564	P80826|1.77780598938;Q43495|0.428807989585	2	105	89	6948	http://www.kegg.jp/kegg-bin/show_pathway?map04210	Cellular Processes
Pathways in cancer	map05200	0.391	0.564	P29305|1.42727466699;P80826|1.77780598938	2	105	89	6948	http://www.kegg.jp/kegg-bin/show_pathway?map05200	Human Diseases
Bacterial invasion of epithelial cells	map05100	0.396	0.564	PH01002851G0080|1.4228696756	1	39	89	6948	http://www.kegg.jp/kegg-bin/show_pathway?map05100	Human Diseases
Cytosolic DNA-sensing pathway	map04623	0.396	0.564	P80826|1.77780598938	1	39	89	6948	http://www.kegg.jp/kegg-bin/show_pathway?map04623	Organismal Systems
Endocrine and other factor-regulated calcium reabsorption	map04961	0.396	0.564	PH01002851G0080|1.4228696756	1	39	89	6948	http://www.kegg.jp/kegg-bin/show_pathway?map04961	Organismal Systems
Focal adhesion	map04510	0.404	0.571	P80826|1.77780598938	1	40	89	6948	http://www.kegg.jp/kegg-bin/show_pathway?map04510	Cellular Processes
Toll-like receptor signaling pathway	map04620	0.409	0.575	P80826|1.77780598938;Q43495|0.428807989585	2	109	89	6948	http://www.kegg.jp/kegg-bin/show_pathway?map04620	Organismal Systems
GABAergic synapse	map04727	0.411	0.575	P80826|1.77780598938	1	41	89	6948	http://www.kegg.jp/kegg-bin/show_pathway?map04727	Organismal Systems
Tryptophan metabolism	map00380	0.427	0.589	P80826|1.77780598938	1	43	89	6948	http://www.kegg.jp/kegg-bin/show_pathway?map00380	Metabolism
Cell cycle	map04110	0.428	0.589	P29305|1.42727466699;P80826|1.77780598938;P0C549|0.612852971107	3	186	89	6948	http://www.kegg.jp/kegg-bin/show_pathway?map04110	Cellular Processes
Fructose and mannose metabolism	map00051	0.431	0.589	P29308|1.75454243305;P80826|1.77780598938	2	114	89	6948	http://www.kegg.jp/kegg-bin/show_pathway?map00051	Metabolism
Carotenoid biosynthesis	map00906	0.434	0.589	P80826|1.77780598938	1	44	89	6948	http://www.kegg.jp/kegg-bin/show_pathway?map00906	Metabolism
Pancreatic secretion	map04972	0.434	0.589	Q43495|0.428807989585	1	44	89	6948	http://www.kegg.jp/kegg-bin/show_pathway?map04972	Organismal Systems
Meiosis - yeast	map04113	0.449	0.605	P80826|1.77780598938;P0C549|0.612852971107	2	118	89	6948	http://www.kegg.jp/kegg-bin/show_pathway?map04113	Cellular Processes
Tyrosine metabolism	map00350	0.456	0.611	P29305|1.42727466699	1	47	89	6948	http://www.kegg.jp/kegg-bin/show_pathway?map00350	Metabolism
Hepatitis C	map05160	0.463	0.611	P80826|1.77780598938	1	48	89	6948	http://www.kegg.jp/kegg-bin/show_pathway?map05160	Human Diseases
Axon guidance	map04360	0.463	0.611	P80826|1.77780598938	1	48	89	6948	http://www.kegg.jp/kegg-bin/show_pathway?map04360	Organismal Systems
Lysine degradation	map00310	0.469	0.611	P80826|1.77780598938	1	49	89	6948	http://www.kegg.jp/kegg-bin/show_pathway?map00310	Metabolism
Peroxisome	map04146	0.474	0.611	P80826|1.77780598938;PH01000356G1080|0.605113111133	2	124	89	6948	http://www.kegg.jp/kegg-bin/show_pathway?map04146	Cellular Processes
Hepatitis B	map05161	0.476	0.611	P80826|1.77780598938	1	50	89	6948	http://www.kegg.jp/kegg-bin/show_pathway?map05161	Human Diseases
Sphingolipid metabolism	map00600	0.476	0.611	AGAL3|0.501417016353	1	50	89	6948	http://www.kegg.jp/kegg-bin/show_pathway?map00600	Metabolism
MAPK signaling pathway	map04010	0.476	0.611	P80089|0.685877831141	1	50	89	6948	http://www.kegg.jp/kegg-bin/show_pathway?map04010	Environmental Information Processing
Epithelial cell signaling in Helicobacter pylori infection	map05120	0.476	0.611	P29305|1.42727466699	1	50	89	6948	http://www.kegg.jp/kegg-bin/show_pathway?map05120	Human Diseases
Epstein-Barr virus infection	map05169	0.485	0.618	P29305|1.42727466699;P80826|1.77780598938;P80089|0.685877831141	3	203	89	6948	http://www.kegg.jp/kegg-bin/show_pathway?map05169	Human Diseases
Pantothenate and CoA biosynthesis	map00770	0.503	0.628	P80826|1.77780598938	1	54	89	6948	http://www.kegg.jp/kegg-bin/show_pathway?map00770	Metabolism
TGF-beta signaling pathway	map04350	0.509	0.628	P80826|1.77780598938	1	55	89	6948	http://www.kegg.jp/kegg-bin/show_pathway?map04350	Environmental Information Processing
Vibrio cholerae infection	map05110	0.509	0.628	P29305|1.42727466699	1	55	89	6948	http://www.kegg.jp/kegg-bin/show_pathway?map05110	Human Diseases
Biosynthesis of unsaturated fatty acids	map01040	0.516	0.628	PH01000356G1080|0.605113111133	1	56	89	6948	http://www.kegg.jp/kegg-bin/show_pathway?map01040	Metabolism
Hippo signaling pathway - fly	map04391	0.522	0.628	P29305|1.42727466699	1	57	89	6948	http://www.kegg.jp/kegg-bin/show_pathway?map04391	Environmental Information Processing
Chemical carcinogenesis	map05204	0.522	0.628	PH01004214G0020|0.602443920055	1	57	89	6948	http://www.kegg.jp/kegg-bin/show_pathway?map05204	Human Diseases
Fatty acid biosynthesis	map00061	0.522	0.628	P80826|1.77780598938	1	57	89	6948	http://www.kegg.jp/kegg-bin/show_pathway?map00061	Metabolism
beta-Alanine metabolism	map00410	0.522	0.628	P80826|1.77780598938	1	57	89	6948	http://www.kegg.jp/kegg-bin/show_pathway?map00410	Metabolism
Photosynthesis	map00195	0.522	0.628	PSAN|0.677980967923	1	57	89	6948	http://www.kegg.jp/kegg-bin/show_pathway?map00195	Metabolism
HTLV-I infection	map05166	0.523	0.628	PH01000040G1380|1.40337858025;P80826|1.77780598938	2	136	89	6948	http://www.kegg.jp/kegg-bin/show_pathway?map05166	Human Diseases
Pyrimidine metabolism	map00240	0.524	0.628	P29305|1.42727466699;P80826|1.77780598938;NDPK1|0.654905319597	3	215	89	6948	http://www.kegg.jp/kegg-bin/show_pathway?map00240	Metabolism
ABC transporters	map02010	0.528	0.628	P80826|1.77780598938	1	58	89	6948	http://www.kegg.jp/kegg-bin/show_pathway?map02010	Environmental Information Processing
Various types of N-glycan biosynthesis	map00513	0.528	0.628	P80826|1.77780598938	1	58	89	6948	http://www.kegg.jp/kegg-bin/show_pathway?map00513	Metabolism
Progesterone-mediated oocyte maturation	map04914	0.54	0.636	P80826|1.77780598938	1	60	89	6948	http://www.kegg.jp/kegg-bin/show_pathway?map04914	Organismal Systems
Circadian rhythm - plant	map04712	0.54	0.636	P80826|1.77780598938	1	60	89	6948	http://www.kegg.jp/kegg-bin/show_pathway?map04712	Organismal Systems
Metabolism of xenobiotics by cytochrome P450	map00980	0.546	0.637	PH01004214G0020|0.602443920055	1	61	89	6948	http://www.kegg.jp/kegg-bin/show_pathway?map00980	Metabolism
Drug metabolism - cytochrome P450	map00982	0.546	0.637	PH01004214G0020|0.602443920055	1	61	89	6948	http://www.kegg.jp/kegg-bin/show_pathway?map00982	Metabolism
Thyroid hormone signaling pathway	map04919	0.563	0.651	P80826|1.77780598938	1	64	89	6948	http://www.kegg.jp/kegg-bin/show_pathway?map04919	Organismal Systems
Endocytosis	map04144	0.564	0.651	P80826|1.77780598938;PH01002851G0080|1.4228696756;P80089|0.685877831141	3	228	89	6948	http://www.kegg.jp/kegg-bin/show_pathway?map04144	Cellular Processes
Choline metabolism in cancer	map05231	0.58	0.663	P80826|1.77780598938	1	67	89	6948	http://www.kegg.jp/kegg-bin/show_pathway?map05231	Human Diseases
Regulation of mitophagy - yeast	map04139	0.58	0.663	PH01003155G0210|0.629225095113	1	67	89	6948	http://www.kegg.jp/kegg-bin/show_pathway?map04139	-
Fc gamma R-mediated phagocytosis	map04666	0.586	0.666	P80826|1.77780598938	1	68	89	6948	http://www.kegg.jp/kegg-bin/show_pathway?map04666	Organismal Systems
Cyanoamino acid metabolism	map00460	0.591	0.667	P80826|1.77780598938	1	69	89	6948	http://www.kegg.jp/kegg-bin/show_pathway?map00460	Metabolism
PI3K-Akt signaling pathway	map04151	0.595	0.667	P29305|1.42727466699;P80826|1.77780598938	2	155	89	6948	http://www.kegg.jp/kegg-bin/show_pathway?map04151	Environmental Information Processing
Ubiquitin mediated proteolysis	map04120	0.595	0.667	P80826|1.77780598938;Q43495|0.428807989585	2	155	89	6948	http://www.kegg.jp/kegg-bin/show_pathway?map04120	Genetic Information Processing
Wnt signaling pathway	map04310	0.617	0.681	P80826|1.77780598938	1	74	89	6948	http://www.kegg.jp/kegg-bin/show_pathway?map04310	Environmental Information Processing
FoxO signaling pathway	map04068	0.617	0.681	P80826|1.77780598938	1	74	89	6948	http://www.kegg.jp/kegg-bin/show_pathway?map04068	Environmental Information Processing
Base excision repair	map03410	0.617	0.681	P80826|1.77780598938	1	74	89	6948	http://www.kegg.jp/kegg-bin/show_pathway?map03410	Genetic Information Processing
Arginine and proline metabolism	map00330	0.622	0.684	P80826|1.77780598938	1	75	89	6948	http://www.kegg.jp/kegg-bin/show_pathway?map00330	Metabolism
Cell cycle - yeast	map04111	0.626	0.685	P80826|1.77780598938;P0C549|0.612852971107	2	164	89	6948	http://www.kegg.jp/kegg-bin/show_pathway?map04111	Cellular Processes
N-Glycan biosynthesis	map00510	0.641	0.698	P80826|1.77780598938	1	79	89	6948	http://www.kegg.jp/kegg-bin/show_pathway?map00510	Metabolism
HIF-1 signaling pathway	map04066	0.646	0.7	P80826|1.77780598938	1	80	89	6948	http://www.kegg.jp/kegg-bin/show_pathway?map04066	Environmental Information Processing
Regulation of actin cytoskeleton	map04810	0.65	0.702	P80826|1.77780598938	1	81	89	6948	http://www.kegg.jp/kegg-bin/show_pathway?map04810	Cellular Processes
Terpenoid backbone biosynthesis	map00900	0.681	0.731	P80826|1.77780598938	1	88	89	6948	http://www.kegg.jp/kegg-bin/show_pathway?map00900	Metabolism
Proteasome	map03050	0.701	0.749	PH01000332G0050|0.565477767227	1	93	89	6948	http://www.kegg.jp/kegg-bin/show_pathway?map03050	Genetic Information Processing
Non-alcoholic fatty liver disease (NAFLD)	map04932	0.734	0.778	P80826|1.77780598938	1	102	89	6948	http://www.kegg.jp/kegg-bin/show_pathway?map04932	Human Diseases
Sphingolipid signaling pathway	map04071	0.738	0.778	P80826|1.77780598938	1	103	89	6948	http://www.kegg.jp/kegg-bin/show_pathway?map04071	Environmental Information Processing
Herpes simplex infection	map05168	0.738	0.778	P80826|1.77780598938	1	103	89	6948	http://www.kegg.jp/kegg-bin/show_pathway?map05168	Human Diseases
MicroRNAs in cancer	map05206	0.787	0.826	P80826|1.77780598938	1	119	89	6948	http://www.kegg.jp/kegg-bin/show_pathway?map05206	Human Diseases
Amino sugar and nucleotide sugar metabolism	map00520	0.792	0.827	UXS6|1.7483622749;P80826|1.77780598938	2	226	89	6948	http://www.kegg.jp/kegg-bin/show_pathway?map00520	Metabolism
Fanconi anemia pathway	map03460	0.808	0.841	P80826|1.77780598938	1	127	89	6948	http://www.kegg.jp/kegg-bin/show_pathway?map03460	Genetic Information Processing
Homologous recombination	map03440	0.823	0.852	P80826|1.77780598938	1	133	89	6948	http://www.kegg.jp/kegg-bin/show_pathway?map03440	Genetic Information Processing
AMPK signaling pathway	map04152	0.845	0.871	P29308|1.75454243305	1	143	89	6948	http://www.kegg.jp/kegg-bin/show_pathway?map04152	Environmental Information Processing
DNA replication	map03030	0.853	0.875	P80826|1.77780598938	1	147	89	6948	http://www.kegg.jp/kegg-bin/show_pathway?map03030	Genetic Information Processing
Nucleotide excision repair	map03420	0.874	0.894	P80826|1.77780598938	1	159	89	6948	http://www.kegg.jp/kegg-bin/show_pathway?map03420	Genetic Information Processing
Spliceosome	map03040	0.884	0.899	P80826|1.77780598938;P80089|0.685877831141	2	283	89	6948	http://www.kegg.jp/kegg-bin/show_pathway?map03040	Genetic Information Processing
RNA degradation	map03018	0.893	0.904	P80826|1.77780598938	1	171	89	6948	http://www.kegg.jp/kegg-bin/show_pathway?map03018	Genetic Information Processing
Ribosome biogenesis in eukaryotes	map03008	0.897	0.905	P80826|1.77780598938	1	174	89	6948	http://www.kegg.jp/kegg-bin/show_pathway?map03008	Genetic Information Processing
mRNA surveillance pathway	map03015	0.902	0.906	P80826|1.77780598938	1	178	89	6948	http://www.kegg.jp/kegg-bin/show_pathway?map03015	Genetic Information Processing
Plant hormone signal transduction	map04075	0.932	0.932	P29305|1.42727466699;P80826|1.77780598938	2	333	89	6948	http://www.kegg.jp/kegg-bin/show_pathway?map04075	Environmental Information Processing
