# Supplementary material for: Differential Proteomics Based on TMT and PRM Reveal the Resistance Response of Bambusa pervariabilis × Dendrocalamopisis grandis Induced by AP-Toxin
Source: Metabolites. 2019 Aug 10;9(8):166. doi: 10.3390/metabo9080166 (PMC6724075; doi:10.3390/metabo9080166)
Supplement: Supplementary file 1 [file metabolites-09-00166-s001.zip › Supplementary files/Table S4.xls]

## Sheet: 工作表1
Table S4 Analysis of target peptide PRM quantitative Skyline date-Transition results
Peptide Sequence	Protein Name	Sample Name	Precursor m/z	Precursor Charge	Product m/z	Product Charge	Fragment Ion	Retention Time	Area	Peak Rank
AVAHQPVSVAIEAGGR	PH01000087G1730	S5	781.426	2	1183.64	1	y12	50.31	180994	2
AVAHQPVSVAIEAGGR	PH01000087G1730	S5	781.426	2	1055.58	1	y11	50.31	1300278	1
AVAHQPVSVAIEAGGR	PH01000087G1730	S5	781.426	2	859.463	1	y9	50.31	63065	3
AVAHQPVSVAIEAGGR	PH01000087G1730	S5	781.426	2	673.363	1	y7	50.31	60284	4
TTGDMILDKPLADIGGK	PH01000123G1100	S5	872.961	2	1126.65	1	y11	55.14	568653	3
TTGDMILDKPLADIGGK	PH01000123G1100	S5	872.961	2	1013.56	1	y10	55.14	388351	5
TTGDMILDKPLADIGGK	PH01000123G1100	S5	872.961	2	898.536	1	y9	55.14	458097	4
TTGDMILDKPLADIGGK	PH01000123G1100	S5	872.961	2	770.441	1	y8	55.14	858639	1
TTGDMILDKPLADIGGK	PH01000123G1100	S5	872.961	2	374.24	1	y4	55.14	584002	2
LVENDEVVR	PH01000133G0340	S5	536.785	2	959.479	1	y8	48.54	985307	3
LVENDEVVR	PH01000133G0340	S5	536.785	2	860.411	1	y7	48.64	2964414	1
LVENDEVVR	PH01000133G0340	S5	536.785	2	731.368	1	y6	48.64	1212922	2
LVENDEVVR	PH01000133G0340	S5	536.785	2	617.325	1	y5	48.64	438700	4
QQGLNITPR	PH01000159G0130	S5	513.788	2	770.452	1	y7	50.15	9866386	1
QQGLNITPR	PH01000159G0130	S5	513.788	2	600.346	1	y5	50.1	7539047	2
QQGLNITPR	PH01000159G0130	S5	513.788	2	486.303	1	y4	50.15	4762347	4
QQGLNITPR	PH01000159G0130	S5	513.788	2	373.219	1	y3	50.1	5827814	3
FGGAIDDAAR	PH01000713G0340	S5	496.743	2	845.411	1	y9	49.85	3229705	4
FGGAIDDAAR	PH01000713G0340	S5	496.743	2	788.39	1	y8	49.85	2110039	5
FGGAIDDAAR	PH01000713G0340	S5	496.743	2	660.331	1	y6	49.8	4002808	3
FGGAIDDAAR	PH01000713G0340	S5	496.743	2	547.247	1	y5	49.8	5232104	1
FGGAIDDAAR	PH01000713G0340	S5	496.743	2	317.193	1	y3	49.85	5039355	2
NNPSDIDPSLNPSYAK	PH01000761G0570	S5	866.413	2	1204.62	1	y11	51.87	140778	5
NNPSDIDPSLNPSYAK	PH01000761G0570	S5	866.413	2	1091.54	1	y10	51.87	540810	3
NNPSDIDPSLNPSYAK	PH01000761G0570	S5	866.413	2	976.51	1	y9	51.87	1921128	1
NNPSDIDPSLNPSYAK	PH01000761G0570	S5	866.413	2	679.341	1	y6	51.87	372139	4
NNPSDIDPSLNPSYAK	PH01000761G0570	S5	866.413	2	565.298	1	y5	51.87	997641	2
DVDLSTYK	PH01000860G0570	S5	470.735	2	726.367	1	y6	51.01	586184	2
DVDLSTYK	PH01000860G0570	S5	470.735	2	611.34	1	y5	51.01	473447	3
DVDLSTYK	PH01000860G0570	S5	470.735	2	498.256	1	y4	51.01	404039	4
DVDLSTYK	PH01000860G0570	S5	470.735	2	411.224	1	y3	51.01	299506	5
DVDLSTYK	PH01000860G0570	S5	470.735	2	310.176	1	y2	50.96	738059	1
MGNINPLTGTAGQIR	PH01000898G0600	S5	771.906	2	1127.62	1	y11	54.44	10810940	2
MGNINPLTGTAGQIR	PH01000898G0600	S5	771.906	2	1013.57	1	y10	54.44	29205794	1
MGNINPLTGTAGQIR	PH01000898G0600	S5	771.906	2	916.521	1	y9	54.44	2788254	5
MGNINPLTGTAGQIR	PH01000898G0600	S5	771.906	2	803.437	1	y8	54.44	7585217	4
MGNINPLTGTAGQIR	PH01000898G0600	S5	771.906	2	702.389	1	y7	54.44	10260840	3
EHLIAGWAPK	PH01001064G0040	S5	561.309	2	855.509	1	y8	52.17	2765555	2
EHLIAGWAPK	PH01001064G0040	S5	561.309	2	742.425	1	y7	52.17	3257467	1
EHLIAGWAPK	PH01001064G0040	S5	561.309	2	558.303	1	y5	52.17	1278585	3
VNVYYNEASCGR	PH01001724G0160	S5	716.32	2	1218.52	1	y10	50.2	293707	5
VNVYYNEASCGR	PH01001724G0160	S5	716.32	2	1119.45	1	y9	50.2	1317244	2
VNVYYNEASCGR	PH01001724G0160	S5	716.32	2	956.389	1	y8	50.2	1505124	1
VNVYYNEASCGR	PH01001724G0160	S5	716.32	2	793.326	1	y7	50.2	795659	3
VNVYYNEASCGR	PH01001724G0160	S5	716.32	2	550.24	1	y5	50.2	651259	4
APDFEAEAVFDQEFIK	PH01001918G0090	S5	928.441	2	1296.65	1	y11	55.55	376276	3
APDFEAEAVFDQEFIK	PH01001918G0090	S5	928.441	2	1096.57	1	y9	55.55	464171	1
APDFEAEAVFDQEFIK	PH01001918G0090	S5	928.441	2	1025.53	1	y8	55.55	349669	4
APDFEAEAVFDQEFIK	PH01001918G0090	S5	928.441	2	926.462	1	y7	55.55	424892	2
VVVSSCGHDGPFGATGVK	PH01002295G0170	S5	887.433	2	1575.72	1	y16	51.01	638386	5
VVVSSCGHDGPFGATGVK	PH01002295G0170	S5	887.433	2	1476.65	1	y15	51.01	2024147	3
VVVSSCGHDGPFGATGVK	PH01002295G0170	S5	887.433	2	1389.62	1	y14	51.01	781108	4
VVVSSCGHDGPFGATGVK	PH01002295G0170	S5	887.433	2	948.479	1	y10	50.96	2225740	2
VVVSSCGHDGPFGATGVK	PH01002295G0170	S5	887.433	2	833.452	1	y9	51.01	4411585	1
VGQVAAVAQAK	PH01003309G0170	S5	521.306	2	757.457	1	y8	45.82	9569946	4
VGQVAAVAQAK	PH01003309G0170	S5	521.306	2	658.388	1	y7	45.82	20635868	1
VGQVAAVAQAK	PH01003309G0170	S5	521.306	2	587.351	1	y6	45.82	10534667	3
VGQVAAVAQAK	PH01003309G0170	S5	521.306	2	516.314	1	y5	45.92	6701064	5
VGQVAAVAQAK	PH01003309G0170	S5	521.306	2	417.246	1	y4	45.82	10819229	2
YFSAAASQALDTAER	PH01100083G0010	S5	800.884	2	1290.63	1	y13	53.83	402224	4
YFSAAASQALDTAER	PH01100083G0010	S5	800.884	2	1132.56	1	y11	53.78	436783	3
YFSAAASQALDTAER	PH01100083G0010	S5	800.884	2	1061.52	1	y10	53.78	599093	2
YFSAAASQALDTAER	PH01100083G0010	S5	800.884	2	990.485	1	y9	53.78	694004	1
YFSAAASQALDTAER	PH01100083G0010	S5	800.884	2	476.246	1	y4	53.78	399229	5
AVAHQPVSVAIEAGGR	PH01000087G1730	S6	781.426	2	1183.64	1	y12	49.55	191429	2
AVAHQPVSVAIEAGGR	PH01000087G1730	S6	781.426	2	1055.58	1	y11	49.55	1226185	1
AVAHQPVSVAIEAGGR	PH01000087G1730	S6	781.426	2	859.463	1	y9	49.55	42577	4
AVAHQPVSVAIEAGGR	PH01000087G1730	S6	781.426	2	673.363	1	y7	49.55	71649	3
TTGDMILDKPLADIGGK	PH01000123G1100	S6	872.961	2	1126.65	1	y11	55.1	780090	2
TTGDMILDKPLADIGGK	PH01000123G1100	S6	872.961	2	1013.56	1	y10	55.1	416410	5
TTGDMILDKPLADIGGK	PH01000123G1100	S6	872.961	2	898.536	1	y9	55.1	558973	4
TTGDMILDKPLADIGGK	PH01000123G1100	S6	872.961	2	770.441	1	y8	55.1	1182474	1
TTGDMILDKPLADIGGK	PH01000123G1100	S6	872.961	2	374.24	1	y4	55.1	664885	3
LVENDEVVR	PH01000133G0340	S6	536.785	2	959.479	1	y8	47.34	917851	3
LVENDEVVR	PH01000133G0340	S6	536.785	2	860.411	1	y7	47.44	2287561	1
LVENDEVVR	PH01000133G0340	S6	536.785	2	731.368	1	y6	47.49	1312454	2
LVENDEVVR	PH01000133G0340	S6	536.785	2	617.325	1	y5	47.44	600447	4
QQGLNITPR	PH01000159G0130	S6	513.788	2	770.452	1	y7	49.09	2027741	1
QQGLNITPR	PH01000159G0130	S6	513.788	2	600.346	1	y5	49.09	1405076	2
QQGLNITPR	PH01000159G0130	S6	513.788	2	486.303	1	y4	49.09	1367093	3
QQGLNITPR	PH01000159G0130	S6	513.788	2	373.219	1	y3	49.09	1262442	4
FGGAIDDAAR	PH01000713G0340	S6	496.743	2	845.411	1	y9	48.89	1767217	4
FGGAIDDAAR	PH01000713G0340	S6	496.743	2	788.39	1	y8	48.89	918914	5
FGGAIDDAAR	PH01000713G0340	S6	496.743	2	660.331	1	y6	48.89	1837359	3
FGGAIDDAAR	PH01000713G0340	S6	496.743	2	547.247	1	y5	48.89	2565164	1
FGGAIDDAAR	PH01000713G0340	S6	496.743	2	317.193	1	y3	48.89	1884914	2
NNPSDIDPSLNPSYAK	PH01000761G0570	S6	866.413	2	1204.62	1	y11	51.51	22564	5
NNPSDIDPSLNPSYAK	PH01000761G0570	S6	866.413	2	1091.54	1	y10	51.51	196602	3
NNPSDIDPSLNPSYAK	PH01000761G0570	S6	866.413	2	976.51	1	y9	51.51	840929	1
NNPSDIDPSLNPSYAK	PH01000761G0570	S6	866.413	2	679.341	1	y6	51.51	194154	4
NNPSDIDPSLNPSYAK	PH01000761G0570	S6	866.413	2	565.298	1	y5	51.51	520653	2
DVDLSTYK	PH01000860G0570	S6	470.735	2	726.367	1	y6	50.46	442200	2
DVDLSTYK	PH01000860G0570	S6	470.735	2	611.34	1	y5	50.46	350729	3
DVDLSTYK	PH01000860G0570	S6	470.735	2	498.256	1	y4	50.46	296785	4
DVDLSTYK	PH01000860G0570	S6	470.735	2	411.224	1	y3	50.46	192620	5
DVDLSTYK	PH01000860G0570	S6	470.735	2	310.176	1	y2	50.46	514232	1
MGNINPLTGTAGQIR	PH01000898G0600	S6	771.906	2	1127.62	1	y11	53.93	87329112	2
MGNINPLTGTAGQIR	PH01000898G0600	S6	771.906	2	1013.57	1	y10	53.93	257849728	1
MGNINPLTGTAGQIR	PH01000898G0600	S6	771.906	2	916.521	1	y9	53.93	18471796	5
MGNINPLTGTAGQIR	PH01000898G0600	S6	771.906	2	803.437	1	y8	53.93	57768768	4
MGNINPLTGTAGQIR	PH01000898G0600	S6	771.906	2	702.389	1	y7	53.93	61972016	3
EHLIAGWAPK	PH01001064G0040	S6	561.309	2	855.509	1	y8	51.72	1697270	2
EHLIAGWAPK	PH01001064G0040	S6	561.309	2	742.425	1	y7	51.66	2186692	1
EHLIAGWAPK	PH01001064G0040	S6	561.309	2	558.303	1	y5	51.72	657470	3
VNVYYNEASCGR	PH01001724G0160	S6	716.32	2	1218.52	1	y10	49.4	225468	5
VNVYYNEASCGR	PH01001724G0160	S6	716.32	2	1119.45	1	y9	49.4	930274	2
VNVYYNEASCGR	PH01001724G0160	S6	716.32	2	956.389	1	y8	49.4	1154443	1
VNVYYNEASCGR	PH01001724G0160	S6	716.32	2	793.326	1	y7	49.4	622428	3
VNVYYNEASCGR	PH01001724G0160	S6	716.32	2	550.24	1	y5	49.4	433407	4
APDFEAEAVFDQEFIK	PH01001918G0090	S6	928.441	2	1296.65	1	y11	55.5	994242	3
APDFEAEAVFDQEFIK	PH01001918G0090	S6	928.441	2	1096.57	1	y9	55.5	1066536	2
APDFEAEAVFDQEFIK	PH01001918G0090	S6	928.441	2	1025.53	1	y8	55.5	695412	4
APDFEAEAVFDQEFIK	PH01001918G0090	S6	928.441	2	926.462	1	y7	55.5	1294407	1
VVVSSCGHDGPFGATGVK	PH01002295G0170	S6	887.433	2	1575.72	1	y16	50.51	479197	5
VVVSSCGHDGPFGATGVK	PH01002295G0170	S6	887.433	2	1476.65	1	y15	50.46	1417919	2
VVVSSCGHDGPFGATGVK	PH01002295G0170	S6	887.433	2	1389.62	1	y14	50.46	551025	4
VVVSSCGHDGPFGATGVK	PH01002295G0170	S6	887.433	2	948.479	1	y10	50.46	1365949	3
VVVSSCGHDGPFGATGVK	PH01002295G0170	S6	887.433	2	833.452	1	y9	50.46	3013214	1
VGQVAAVAQAK	PH01003309G0170	S6	521.306	2	757.457	1	y8	40.53	3319470	3
VGQVAAVAQAK	PH01003309G0170	S6	521.306	2	658.388	1	y7	40.43	8255188	1
VGQVAAVAQAK	PH01003309G0170	S6	521.306	2	587.351	1	y6	40.43	3173553	4
VGQVAAVAQAK	PH01003309G0170	S6	521.306	2	516.314	1	y5	40.48	2923587	5
VGQVAAVAQAK	PH01003309G0170	S6	521.306	2	417.246	1	y4	40.53	3679527	2
YFSAAASQALDTAER	PH01100083G0010	S6	800.884	2	1290.63	1	y13	53.23	2624827	5
YFSAAASQALDTAER	PH01100083G0010	S6	800.884	2	1132.56	1	y11	53.23	2741335	4
YFSAAASQALDTAER	PH01100083G0010	S6	800.884	2	1061.52	1	y10	53.18	4099964	2
YFSAAASQALDTAER	PH01100083G0010	S6	800.884	2	990.485	1	y9	53.23	4487802	1
YFSAAASQALDTAER	PH01100083G0010	S6	800.884	2	476.246	1	y4	53.23	3961896	3
