# Supplementary material for: Differential Proteomics Based on TMT and PRM Reveal the Resistance Response of Bambusa pervariabilis × Dendrocalamopisis grandis Induced by AP-Toxin
Source: Metabolites. 2019 Aug 10;9(8):166. doi: 10.3390/metabo9080166 (PMC6724075; doi:10.3390/metabo9080166)
Supplement: Supplementary file 1 [file metabolites-09-00166-s001.zip › Supplementary files/Table S5.xls]

## Sheet: 工作表1
Table S5 Analysis of target peptide PRM quantitative Skyline date-Normalized AUC
		Peptide Normalized AUC by Average Basepeak Intensity of Samples
Protein Name	Peptide Sequence	S5	S6
PH01000087G1730	AVAHQPVSVAIEAGGR	1.75692e+06	1.40965e+06
PH01000123G1100	TTGDMILDKPLADIGGK	3.12897e+06	3.31544e+06
PH01000133G0340	LVENDEVVR	6.13297e+06	4.71003e+06
PH01000159G0130	QQGLNITPR	3.06527e+07	5.57876e+06
PH01000713G0340	FGGAIDDAAR	2.14756e+07	8.25775e+06
PH01000761G0570	NNPSDIDPSLNPSYAK	4.34953e+06	1.63332e+06
PH01000860G0570	DVDLSTYK	2.73863e+06	1.65326e+06
PH01000898G0600	MGNINPLTGTAGQIR	6.64075e+07	4.44832e+08
PH01001064G0040	EHLIAGWAPK	7.99461e+06	4.17917e+06
PH01001724G0160	VNVYYNEASCGR	4.99607e+06	3.09752e+06
PH01001918G0090	APDFEAEAVFDQEFIK	1.76829e+06	3.72748e+06
PH01002295G0170	VVVSSCGHDGPFGATGVK	1.10378e+07	6.2827e+06
PH01003309G0170	VGQVAAVAQAK	6.37904e+07	1.96481e+07
PH01100083G0010	YFSAAASQALDTAER	2.77158e+06	1.64867e+07
